# Supplementary material for: (E)-2-{[(2-Amino­phen­yl)imino]­meth­yl}-5-(benz­yl­oxy)phenol and (Z)-3-benz­yl­oxy-6-{[(5-chloro-2-hy­droxy­phen­yl)amino]­methyl­idene}cyclo­hexa-2,4-dien-1-one
Source: Acta Crystallogr E Crystallogr Commun. 2018 Apr 27;74(Pt 5):737–42. doi: 10.1107/S2056989018005662 (PMC5947499; doi:10.1107/S2056989018005662)
Supplement: Supplementary file 1 [file e-74-00737-sup1.cif]

##############################################################################
#                                                                            #
# This CIF contains the data in a paper accepted for publication in          #
# Acta Crystallographica Section E. It conforms to the requirements of       #
# Notes for Authors for Acta Crystallographica Section E, and has been       #
# peer reviewed under the auspices of the IUCr Commission on Journals.       #
#                                                                            #
# Full details of the Crystallographic Information File format               #
# are given in the paper "The Crystallographic Information File (CIF):       #
# a New Standard Archive File for Crystallography" by S. R. Hall, F. H.      #
# Allen and I. D. Brown [Acta Cryst. (1991), A47, 655-685].                  #
#                                                                            #
# The current version of the core CIF dictionary is obtainable from          #
# ftp://ftp.iucr.org/pub/cif_core.dic.                                       #
#                                                                            #
# Software is freely available for graphical display of the structure(s)     #
# in this CIF. For information consult the CIF software page                 #
# http://www.iucr.org/resources/cif/software.                                #
#                                                                            #
# This file may be used for bona fide research purposes within the           #
# scientific community so long as proper attribution is given to the journal # 
# article from which it was obtained.                                        #
#                                                                            #
##############################################################################
data_global
_journal_date_recd_electronic     2018-03-26
_journal_date_accepted     2018-04-11
_journal_name_full     'Acta Crystallographica, Section E'
_journal_year     2018
_journal_volume     74
_journal_issue      5
_journal_page_first     737
_journal_page_last     742
_journal_paper_category     GO
_journal_paper_doi     10.1107/S2056989018005662
_journal_coeditor_code     SJ5553
_publ_contact_author_name     'Ghichi. Nadir'
_publ_contact_author_address
;
Unit of Research CHEMS, University of Constantine 1, Algeria
;
_publ_contact_author_email     'nadirgh82@hotmail.com'
_publ_contact_author_fax     ' '
_publ_contact_author_phone     (+213)0657430138
_publ_section_title
;\
(<i>E</i>)-2-{[(2-Aminophenyl)imino]methyl}-5-(benzyloxy)phenol and
(<i>Z</i>)-3-benzyloxy-6-{[(5-chloro-2-hydroxyphenyl)amino]methylidene}\
cyclohexa-2,4-dien-1-one
;
loop_
    _publ_author_name
    _publ_author_footnote
    _publ_author_address
    'Ghichi, Nadir' .
;
Unit of Research CHEMS, University of Constantine 1,
Algeria
;
    'Benboudiaf, Ali' .
;
Unit of Research CHEMS, University of Constantine 1,
Algeria
;
    'Bensouici, Chawki' .
;
Biotechnology Research Center, Constantine,
Algeria
;
    'DJebli, Yacine' .
;
Laboratory of Materials Chemistry,University of Constantine 1,
Algeria
;
    'Merazig, Hocine' .
;
Unit of Research CHEMS, University of Constantine 1,
Algeria
;
_publ_section_synopsis
;\
The synthesis and structures of
(<i>E</i>)-2-{[(2-aminophenyl)imino]methyl}-5-(benzyloxy)phenol (I) and
(<i>Z</i>)-3-benzyloxy-6-{[(5-chloro-2-hydroxyphenyl)amino]methylidene}\
cyclohexa-2,4-dien-1-one (II) are reported. The crystal structures of the
molecules are stabilized by N---H...O, O---H...O and C---H...\p contacts. DFT
calculations on the structure of (II) support the Keto--imine tautomeric form
found in the solid state structure. The antioxident properties of both
molecules are investigated.
;
data_I
_database_code_depnum_ccdc_archive 'CCDC 1836249'
_chemical_name_systematic
;
(<i>E</i>)-2-{[(2-Aminophenyl)imino]methyl}-5-(benzyloxy)phenol
;
_chemical_name_common     ?
_chemical_formula_moiety     'C20 H18 N2 O2'
_chemical_formula_sum     'C20 H18 N2 O2'
_chemical_formula_iupac     'C20 H18 N2 O2'
_chemical_formula_weight     318.36
_chemical_melting_point     ?
_shelx_space_group_comment
;
The symmetry employed for this shelxl refinement is uniquely defined
by the following loop, which should always be used as a source of
symmetry information in preference to the above space-group names.
They are only intended as comments.
;
_space_group_crystal_system     monoclinic
_space_group_name_H-M_alt     'C 2/c'
_space_group_name_Hall     '-C 2yc'
loop_
    _space_group_symop_operation_xyz
    'x, y, z'
    '-x, y, -z+1/2'
    'x+1/2, y+1/2, z'
    '-x+1/2, y+1/2, -z+1/2'
    '-x, -y, -z'
    'x, -y, z-1/2'
    '-x+1/2, -y+1/2, -z'
    'x+1/2, -y+1/2, z-1/2'
_cell_length_a     35.1343(12)
_cell_length_b     7.2564(2)
_cell_length_c     13.1450(5)
_cell_angle_alpha     90
_cell_angle_beta     95.553(2)
_cell_angle_gamma     90
_cell_volume     3335.57(19)
_cell_formula_units_Z     8
_cell_measurement_reflns_used     1907
_cell_measurement_theta_min     2.87
_cell_measurement_theta_max     21.93
_cell_measurement_temperature     293(2)
_exptl_crystal_description     Block
_exptl_crystal_colour     yellow
_exptl_crystal_size_max     0.030
_exptl_crystal_size_mid     0.020
_exptl_crystal_size_min     0.010
_exptl_crystal_density_diffrn     1.268
_exptl_crystal_density_meas     ?
_exptl_crystal_density_method     'not measured'
_exptl_crystal_F_000     1344
_exptl_absorpt_coefficient_mu     0.083
_exptl_absorpt_correction_type     none
_shelx_estimated_absorpt_T_min     0.998
_shelx_estimated_absorpt_T_max     0.999
_diffrn_ambient_temperature     293(2)
_diffrn_radiation_type     MoK\a
_diffrn_radiation_wavelength     0.71073
_diffrn_measurement_device_type     'Bruker APEXII CCD'
_diffrn_measurement_method     '\f and \w scans'
_diffrn_detector_area_resol_mean     18.4
_diffrn_reflns_number     18218
_diffrn_reflns_av_R_equivalents     0.0721
_diffrn_reflns_theta_min     3.429
_diffrn_reflns_theta_max     27.497
_diffrn_reflns_theta_full     25.242
_diffrn_measured_fraction_theta_max     0.992
_diffrn_measured_fraction_theta_full     0.989
_diffrn_reflns_limit_h_min     -45
_diffrn_reflns_limit_h_max     45
_diffrn_reflns_limit_k_min     -9
_diffrn_reflns_limit_k_max     9
_diffrn_reflns_limit_l_min     -16
_diffrn_reflns_limit_l_max     17
_refine_special_details     ?
_reflns_number_total     3811
_reflns_number_gt     1915
_reflns_threshold_expression     'I > 2\s(I)'
_refine_ls_structure_factor_coef     Fsqd
_refine_ls_matrix_type     full
_refine_ls_R_factor_all     0.1267
_refine_ls_R_factor_gt     0.0487
_refine_ls_wR_factor_gt     0.1028
_refine_ls_wR_factor_ref     0.1343
_refine_ls_goodness_of_fit_ref     1.000
_refine_ls_restrained_S_all     1.000
_refine_ls_number_reflns     3811
_refine_ls_number_parameters     221
_refine_ls_number_restraints     0
_refine_ls_hydrogen_treatment     mixed
_refine_ls_weighting_scheme     calc
_refine_ls_weighting_details
              'w=1/[\s^2^(Fo^2^)+(0.0527P)^2^+0.5669P] where P=(Fo^2^+2Fc^2^)/3'
_atom_sites_solution_hydrogens     mixed
_atom_sites_solution_primary     direct
_atom_sites_solution_secondary     difmap
_refine_ls_shift/su_max     0.001
_refine_ls_shift/su_mean     0.000
_refine_diff_density_max     0.172
_refine_diff_density_min     -0.150
_refine_ls_extinction_method     none
_refine_ls_extinction_coef     .
loop_
    _atom_type_symbol
    _atom_type_description
    _atom_type_scat_dispersion_real
    _atom_type_scat_dispersion_imag
    _atom_type_scat_source
    'C' 'C' 0.0033 0.0016
                         'International Tables Vol C Tables 4.2.6.8 and 6.1.1.4'
    'H' 'H' 0.0000 0.0000
                         'International Tables Vol C Tables 4.2.6.8 and 6.1.1.4'
    'N' 'N' 0.0061 0.0033
                         'International Tables Vol C Tables 4.2.6.8 and 6.1.1.4'
    'O' 'O' 0.0106 0.0060
                         'International Tables Vol C Tables 4.2.6.8 and 6.1.1.4'
_computing_data_collection
;
APEX2 (Bruker, 2012)
;
_computing_cell_refinement
;
SAINT (Bruker, 2012)
;
_computing_data_reduction
;
SAINT (Bruker, 2012)
;
_computing_structure_solution
;
SHELXS97 (Sheldrick, 2008)
;
_computing_structure_refinement
;
SHELXL2017 (Sheldrick, 2015)
;
_computing_molecular_graphics
;
SHELXTL (Sheldrick, 2008)
;
_computing_publication_material
;
SHELXTL (Sheldrick, 2008)
;
loop_
    _atom_site_type_symbol
    _atom_site_label
    _atom_site_fract_x
    _atom_site_fract_y
    _atom_site_fract_z
    _atom_site_U_iso_or_equiv
    _atom_site_thermal_displace_type
    _atom_site_calc_flag
    _atom_site_refinement_flags
    _atom_site_occupancy
    _atom_site_disorder_assembly
    _atom_site_disorder_group
    O O1 0.00836(4) -0.03108(16) 0.12180(11) 0.0578(5) Uani d . 1.000 . .
    O O2 0.10314(4) 0.43746(16) 0.17382(10) 0.0513(5) Uani d . 1.000 . .
    N N1 -0.06331(5) 0.0754(2) 0.08936(12) 0.0477(6) Uani d . 1.000 . .
    N N2 -0.09669(6) -0.1879(3) 0.19901(17) 0.0913(9) Uani d . 1.000 . .
    C C1 -0.10273(6) 0.0392(2) 0.06599(15) 0.0458(7) Uani d . 1.000 . .
    C C2 -0.12530(6) 0.1274(3) -0.01145(17) 0.0529(8) Uani d . 1.000 . .
    C C3 -0.16347(7) 0.0816(3) -0.03355(19) 0.0653(9) Uani d . 1.000 . .
    C C4 -0.17934(7) -0.0518(3) 0.0237(2) 0.0708(10) Uani d . 1.000 . .
    C C5 -0.15720(7) -0.1400(3) 0.1008(2) 0.0683(10) Uani d . 1.000 . .
    C C6 -0.11880(6) -0.1003(3) 0.12233(17) 0.0553(8) Uani d . 1.000 . .
    C C7 -0.05090(6) 0.2425(3) 0.09311(14) 0.0436(7) Uani d . 1.000 . .
    C C8 -0.01110(5) 0.2870(2) 0.11319(14) 0.0396(6) Uani d . 1.000 . .
    C C9 0.01726(6) 0.1499(2) 0.12587(14) 0.0411(7) Uani d . 1.000 . .
    C C10 0.05547(6) 0.1960(2) 0.14368(15) 0.0452(7) Uani d . 1.000 . .
    C C11 0.06603(5) 0.3795(2) 0.15199(14) 0.0410(6) Uani d . 1.000 . .
    C C12 0.03863(6) 0.5185(2) 0.13959(14) 0.0431(7) Uani d . 1.000 . .
    C C13 0.00105(6) 0.4708(2) 0.12065(14) 0.0421(7) Uani d . 1.000 . .
    C C14 0.13205(6) 0.2969(3) 0.18376(19) 0.0617(9) Uani d . 1.000 . .
    C C15 0.16990(6) 0.3854(2) 0.21507(18) 0.0490(7) Uani d . 1.000 . .
    C C16 0.18486(7) 0.3842(3) 0.3151(2) 0.0623(9) Uani d . 1.000 . .
    C C17 0.22001(7) 0.4634(3) 0.3441(2) 0.0693(10) Uani d . 1.000 . .
    C C18 0.24053(7) 0.5423(3) 0.2725(2) 0.0698(10) Uani d . 1.000 . .
    C C19 0.22599(7) 0.5434(3) 0.1723(2) 0.0715(10) Uani d . 1.000 . .
    C C20 0.19090(6) 0.4654(3) 0.14359(19) 0.0617(9) Uani d . 1.000 . .
    H H1 -0.01490 -0.04310 0.11149 0.0870 Uiso c RU 1.000 . .
    H H2 -0.11464 0.21904 -0.04924 0.0640 Uiso c RU 1.000 . .
    H H2A -0.10663 -0.27019 0.23540 0.1100 Uiso c RU 1.000 . .
    H H2B -0.07285 -0.16065 0.21082 0.1100 Uiso c RU 1.000 . .
    H H3 -0.17822 0.14023 -0.08652 0.0780 Uiso c RU 1.000 . .
    H H4 -0.20504 -0.08226 0.01022 0.0850 Uiso c RU 1.000 . .
    H H5 -0.16836 -0.22861 0.13952 0.0820 Uiso c RU 1.000 . .
    H H7 -0.0691(5) 0.349(3) 0.0810(13) 0.045(5) Uiso d . 1.000 . .
    H H10 0.07401 0.10419 0.15006 0.0540 Uiso c RU 1.000 . .
    H H12 0.04583 0.64178 0.14416 0.0520 Uiso c RU 1.000 . .
    H H13 -0.01720 0.56385 0.11238 0.0510 Uiso c RU 1.000 . .
    H H14A 0.12613 0.20744 0.23476 0.0740 Uiso c RU 1.000 . .
    H H14B 0.13296 0.23331 0.11913 0.0740 Uiso c RU 1.000 . .
    H H16 0.17121 0.32937 0.36425 0.0750 Uiso c RU 1.000 . .
    H H17 0.22971 0.46292 0.41244 0.0830 Uiso c RU 1.000 . .
    H H18 0.26425 0.59506 0.29182 0.0840 Uiso c RU 1.000 . .
    H H19 0.23986 0.59698 0.12325 0.0860 Uiso c RU 1.000 . .
    H H20 0.18125 0.46665 0.07518 0.0740 Uiso c RU 1.000 . .
loop_
    _atom_site_aniso_label
    _atom_site_aniso_U_11
    _atom_site_aniso_U_22
    _atom_site_aniso_U_33
    _atom_site_aniso_U_12
    _atom_site_aniso_U_13
    _atom_site_aniso_U_23
    O1 0.0526(9) 0.0348(7) 0.0852(11) -0.0032(6) 0.0022(8) 0.0001(6)
    O2 0.0397(9) 0.0389(7) 0.0745(10) 0.0008(6) 0.0021(7) -0.0048(6)
    N1 0.0457(11) 0.0460(10) 0.0507(11) -0.0054(7) 0.0018(8) 0.0016(7)
    N2 0.0912(17) 0.0807(15) 0.0962(17) -0.0325(12) -0.0211(13) 0.0422(12)
    C1 0.0440(13) 0.0420(11) 0.0509(13) -0.0023(9) 0.0028(10) -0.0036(9)
    C2 0.0527(15) 0.0473(11) 0.0581(14) 0.0000(9) 0.0020(11) 0.0007(10)
    C3 0.0532(16) 0.0590(14) 0.0801(18) 0.0082(11) -0.0113(13) -0.0071(12)
    C4 0.0454(15) 0.0639(15) 0.102(2) -0.0072(11) 0.0012(14) -0.0144(14)
    C5 0.0598(17) 0.0602(14) 0.0848(19) -0.0201(11) 0.0058(14) 0.0032(12)
    C6 0.0544(15) 0.0470(12) 0.0633(15) -0.0100(10) -0.0002(12) 0.0042(10)
    C7 0.0474(13) 0.0430(11) 0.0403(12) 0.0003(9) 0.0041(9) 0.0017(8)
    C8 0.0417(12) 0.0403(10) 0.0365(11) -0.0009(8) 0.0027(9) 0.0003(8)
    C9 0.0476(13) 0.0347(10) 0.0411(12) -0.0006(8) 0.0056(10) -0.0004(8)
    C10 0.0434(13) 0.0369(10) 0.0553(13) 0.0036(8) 0.0043(10) -0.0015(9)
    C11 0.0401(12) 0.0418(10) 0.0415(11) -0.0024(8) 0.0056(9) -0.0018(8)
    C12 0.0471(13) 0.0344(10) 0.0472(12) -0.0014(8) 0.0021(10) -0.0014(8)
    C13 0.0457(13) 0.0380(10) 0.0422(12) 0.0044(8) 0.0021(9) 0.0006(8)
    C14 0.0454(14) 0.0441(12) 0.0954(19) 0.0041(9) 0.0055(12) -0.0047(11)
    C15 0.0398(13) 0.0381(10) 0.0683(15) 0.0037(8) 0.0017(11) 0.0001(9)
    C16 0.0557(16) 0.0601(14) 0.0720(18) 0.0053(11) 0.0111(13) 0.0067(11)
    C17 0.0664(18) 0.0707(15) 0.0673(17) 0.0101(13) -0.0113(14) -0.0064(12)
    C18 0.0473(15) 0.0571(14) 0.102(2) -0.0037(11) -0.0074(15) -0.0060(13)
    C19 0.0623(17) 0.0643(15) 0.088(2) -0.0158(12) 0.0079(15) 0.0094(13)
    C20 0.0618(16) 0.0554(13) 0.0668(16) -0.0088(11) 0.0014(13) 0.0057(11)
_geom_special_details
;
 Bond distances, angles etc. have been calculated using the
 rounded fractional coordinates. All su's are estimated
 from the variances of the (full) variance-covariance matrix.
 The cell esds are taken into account in the estimation of
 distances, angles and torsion angles
;
loop_
    _geom_bond_atom_site_label_1
    _geom_bond_atom_site_label_2
    _geom_bond_site_symmetry_1
    _geom_bond_site_symmetry_2
    _geom_bond_distance
    _geom_bond_publ_flag
    O1 C9 . . 1.3498(19) no
    O2 C11 . . 1.374(2) no
    O2 C14 . . 1.437(3) no
    N1 C1 . . 1.414(3) no
    N1 C7 . . 1.288(3) no
    O1 H1 . . 0.8200 no
    N2 C6 . . 1.368(3) no
    C1 C2 . . 1.385(3) no
    C1 C6 . . 1.405(3) no
    N2 H2A . . 0.8600 no
    N2 H2B . . 0.8600 no
    C2 C3 . . 1.385(3) no
    C3 C4 . . 1.377(3) no
    C4 C5 . . 1.375(4) no
    C5 C6 . . 1.382(3) no
    C7 C8 . . 1.435(3) no
    C8 C9 . . 1.407(2) no
    C8 C13 . . 1.401(2) no
    C9 C10 . . 1.381(3) no
    C10 C11 . . 1.384(2) no
    C11 C12 . . 1.393(2) no
    C12 C13 . . 1.364(3) no
    C14 C15 . . 1.498(3) no
    C15 C20 . . 1.378(3) no
    C15 C16 . . 1.368(3) no
    C16 C17 . . 1.382(3) no
    C17 C18 . . 1.366(4) no
    C18 C19 . . 1.366(4) no
    C19 C20 . . 1.376(3) no
    C2 H2 . . 0.9300 no
    C3 H3 . . 0.9300 no
    C4 H4 . . 0.9300 no
    C5 H5 . . 0.9300 no
    C7 H7 . . 1.01(2) no
    C10 H10 . . 0.9300 no
    C12 H12 . . 0.9300 no
    C13 H13 . . 0.9300 no
    C14 H14A . . 0.9700 no
    C14 H14B . . 0.9700 no
    C16 H16 . . 0.9300 no
    C17 H17 . . 0.9300 no
    C18 H18 . . 0.9300 no
    C19 H19 . . 0.9300 no
    C20 H20 . . 0.9300 no
loop_
    _geom_angle_atom_site_label_1
    _geom_angle_atom_site_label_2
    _geom_angle_atom_site_label_3
    _geom_angle_site_symmetry_1
    _geom_angle_site_symmetry_2
    _geom_angle_site_symmetry_3
    _geom_angle
    _geom_angle_publ_flag
    C11 O2 C14 . . . 116.75(13) no
    C1 N1 C7 . . . 120.27(16) no
    C9 O1 H1 . . . 109.00 no
    N1 C1 C2 . . . 123.57(17) no
    C2 C1 C6 . . . 119.33(19) no
    N1 C1 C6 . . . 117.04(17) no
    H2A N2 H2B . . . 120.00 no
    C6 N2 H2B . . . 120.00 no
    C1 C2 C3 . . . 121.1(2) no
    C6 N2 H2A . . . 120.00 no
    C2 C3 C4 . . . 119.3(2) no
    C3 C4 C5 . . . 120.0(2) no
    C4 C5 C6 . . . 121.7(2) no
    N2 C6 C5 . . . 121.8(2) no
    C1 C6 C5 . . . 118.5(2) no
    N2 C6 C1 . . . 119.7(2) no
    N1 C7 C8 . . . 122.64(19) no
    C7 C8 C9 . . . 121.96(15) no
    C7 C8 C13 . . . 120.81(17) no
    C9 C8 C13 . . . 117.23(17) no
    O1 C9 C10 . . . 117.38(16) no
    C8 C9 C10 . . . 120.97(14) no
    O1 C9 C8 . . . 121.65(17) no
    C9 C10 C11 . . . 119.68(16) no
    C10 C11 C12 . . . 120.70(17) no
    O2 C11 C10 . . . 123.57(15) no
    O2 C11 C12 . . . 115.72(14) no
    C11 C12 C13 . . . 118.90(14) no
    C8 C13 C12 . . . 122.50(16) no
    O2 C14 C15 . . . 108.77(16) no
    C14 C15 C16 . . . 120.6(2) no
    C14 C15 C20 . . . 120.9(2) no
    C16 C15 C20 . . . 118.5(2) no
    C15 C16 C17 . . . 120.8(2) no
    C16 C17 C18 . . . 120.1(2) no
    C17 C18 C19 . . . 119.6(2) no
    C18 C19 C20 . . . 120.3(2) no
    C15 C20 C19 . . . 120.7(2) no
    C1 C2 H2 . . . 119.00 no
    C3 C2 H2 . . . 119.00 no
    C2 C3 H3 . . . 120.00 no
    C4 C3 H3 . . . 120.00 no
    C3 C4 H4 . . . 120.00 no
    C5 C4 H4 . . . 120.00 no
    C4 C5 H5 . . . 119.00 no
    C6 C5 H5 . . . 119.00 no
    N1 C7 H7 . . . 120.6(11) no
    C8 C7 H7 . . . 116.7(11) no
    C9 C10 H10 . . . 120.00 no
    C11 C10 H10 . . . 120.00 no
    C11 C12 H12 . . . 121.00 no
    C13 C12 H12 . . . 121.00 no
    C8 C13 H13 . . . 119.00 no
    C12 C13 H13 . . . 119.00 no
    O2 C14 H14A . . . 110.00 no
    O2 C14 H14B . . . 110.00 no
    C15 C14 H14A . . . 110.00 no
    C15 C14 H14B . . . 110.00 no
    H14A C14 H14B . . . 108.00 no
    C15 C16 H16 . . . 120.00 no
    C17 C16 H16 . . . 120.00 no
    C16 C17 H17 . . . 120.00 no
    C18 C17 H17 . . . 120.00 no
    C17 C18 H18 . . . 120.00 no
    C19 C18 H18 . . . 120.00 no
    C18 C19 H19 . . . 120.00 no
    C20 C19 H19 . . . 120.00 no
    C15 C20 H20 . . . 120.00 no
    C19 C20 H20 . . . 120.00 no
loop_
    _geom_torsion_atom_site_label_1
    _geom_torsion_atom_site_label_2
    _geom_torsion_atom_site_label_3
    _geom_torsion_atom_site_label_4
    _geom_torsion_site_symmetry_1
    _geom_torsion_site_symmetry_2
    _geom_torsion_site_symmetry_3
    _geom_torsion_site_symmetry_4
    _geom_torsion
    _geom_torsion_publ_flag
    C14 O2 C11 C10 . . . . 2.8(3) no
    C14 O2 C11 C12 . . . . -178.09(17) no
    C11 O2 C14 C15 . . . . -175.82(17) no
    C7 N1 C1 C2 . . . . 44.0(3) no
    C7 N1 C1 C6 . . . . -139.06(19) no
    C1 N1 C7 C8 . . . . -177.94(17) no
    N1 C1 C2 C3 . . . . 177.54(19) no
    C6 C1 C2 C3 . . . . 0.6(3) no
    N1 C1 C6 N2 . . . . 3.0(3) no
    N1 C1 C6 C5 . . . . -179.52(19) no
    C2 C1 C6 N2 . . . . -179.9(2) no
    C2 C1 C6 C5 . . . . -2.4(3) no
    C1 C2 C3 C4 . . . . 1.1(3) no
    C2 C3 C4 C5 . . . . -1.0(4) no
    C3 C4 C5 C6 . . . . -0.8(4) no
    C4 C5 C6 N2 . . . . -180.0(2) no
    C4 C5 C6 C1 . . . . 2.5(3) no
    N1 C7 C8 C9 . . . . 2.8(3) no
    N1 C7 C8 C13 . . . . -177.43(18) no
    C7 C8 C9 O1 . . . . -1.4(3) no
    C7 C8 C9 C10 . . . . 179.05(18) no
    C13 C8 C9 O1 . . . . 178.84(17) no
    C13 C8 C9 C10 . . . . -0.8(3) no
    C7 C8 C13 C12 . . . . -179.96(18) no
    C9 C8 C13 C12 . . . . -0.1(3) no
    O1 C9 C10 C11 . . . . -177.83(17) no
    C8 C9 C10 C11 . . . . 1.8(3) no
    C9 C10 C11 O2 . . . . 177.20(17) no
    C9 C10 C11 C12 . . . . -1.9(3) no
    O2 C11 C12 C13 . . . . -178.16(16) no
    C10 C11 C12 C13 . . . . 1.0(3) no
    C11 C12 C13 C8 . . . . 0.0(3) no
    O2 C14 C15 C16 . . . . 99.2(2) no
    O2 C14 C15 C20 . . . . -82.5(2) no
    C14 C15 C16 C17 . . . . 179.1(2) no
    C20 C15 C16 C17 . . . . 0.8(3) no
    C14 C15 C20 C19 . . . . -178.73(19) no
    C16 C15 C20 C19 . . . . -0.4(3) no
    C15 C16 C17 C18 . . . . -0.8(3) no
    C16 C17 C18 C19 . . . . 0.4(3) no
    C17 C18 C19 C20 . . . . -0.1(3) no
    C18 C19 C20 C15 . . . . 0.1(3) no
loop_
    _geom_hbond_atom_site_label_D
    _geom_hbond_atom_site_label_H
    _geom_hbond_atom_site_label_A
    _geom_hbond_site_symmetry_A
    _geom_hbond_distance_DH
    _geom_hbond_distance_HA
    _geom_hbond_distance_DA
    _geom_hbond_angle_DHA
    _geom_hbond_publ_flag
    O1 H1 N1 . 0.8200 1.9000 2.629(2) 147.00 yes
    N2 H2A O2 2_545 0.8600 2.4300 3.211(3) 151.00 yes
    C14 H14B Cg1 5_555 0.9700 2.7400 3.704(3) 171.00 yes
    C16 H16 Cg1 2_555 0.9300 2.9600 3.792(3) 150.00 yes
    C18 H18 Cg3 4_555 0.9300 2.9400 3.620(2) 131.00 yes
_shelx_hkl_file
;
  -4   0   0   -0.10    0.10
  -4   0   0    0.10    0.20
  -4   0   0    0.60    0.50
   4   0   0   -1.10    0.70
 -10   0   0  316.47    9.40
  10   0   0  327.97   10.10
  12   0   0  460.45   13.80
 -12   0   0  466.35   13.00
  14   0   0  170.18    7.70
 -14   0   0  183.78    7.00
 -16   0   0  850.71   22.50
  16   0   0  841.72   23.50
  18   0   0 2029.80   50.49
 -18   0   0 2046.40   49.40
  20   0   0    1.10    2.60
 -20   0   0    6.50    2.40
 -22   0   0   55.89    4.90
  22   0   0   67.09    6.70
 -24   0   0   90.69    6.20
  24   0   0   79.79    7.20
 -26   0   0   57.29    5.90
  26   0   0   54.69    6.80
 -26   0   0   60.19    5.40
 -28   0   0    3.90    2.80
  28   0   0    1.80    3.40
 -28   0   0    6.90    2.90
 -30   0   0   28.40    4.50
  30   0   0   49.99    7.10
 -32   0   0   41.70    7.00
  32   0   0   25.10    5.90
  34   0   0   49.10    7.70
 -34   0   0   49.90    7.70
  36   0   0    9.40    5.40
 -36   0   0   20.20    5.60
 -38   0   0   -5.70    3.90
  38   0   0    2.40    4.60
 -40   0   0   -5.70    3.70
  40   0   0   -4.20    4.20
  42   0   0   -1.30    4.70
 -42   0   0    3.20    5.30
  44   0   0    1.00    5.50
   9  -1   0  202.48    6.80
   9  -1   0  207.08    7.50
   9  -1   0  215.58    6.80
   9   1   0  218.38    7.30
  -9   1   0  219.38    7.50
  -9   1   0  209.88    6.50
  11  -1   0  185.58    6.70
  11  -1   0  167.88    7.20
 -11  -1   0  178.18    6.10
  11   1   0  174.98    6.80
 -11   1   0  176.98    6.10
  11   1   0  175.28    6.50
  13  -1   0   -3.30    2.10
 -13  -1   0    1.40    1.70
 -13  -1   0   -1.10    1.40
  13  -1   0   -0.80    1.60
  13   1   0   -1.60    2.00
 -13   1   0    0.80    1.60
  13   1   0   -1.00    1.40
 -15  -1   0  198.98    7.50
 -15  -1   0  204.78    7.60
  15  -1   0  203.48    8.10
  15  -1   0  193.38    8.60
  15   1   0  208.48    7.50
  15   1   0  201.18    8.40
 -15   1   0  204.68    7.40
 -17  -1   0    1.20    2.00
 -17  -1   0    7.60    2.20
  17  -1   0    1.30    2.60
  17  -1   0    3.10    2.30
  17   1   0    2.80    2.50
  17   1   0    1.30    1.80
 -17   1   0   -0.90    1.40
 -19  -1   0  112.09    6.00
  19  -1   0   94.59    6.00
  19  -1   0  102.69    7.00
  19   1   0   96.99    6.60
 -21  -1   0  236.28    9.60
  21  -1   0  226.68   10.80
  21  -1   0  250.87    9.90
  21   1   0  240.78   10.70
  23  -1   0   13.20    4.20
  23  -1   0   20.60    3.50
 -23  -1   0   12.30    3.10
  23   1   0   16.20    4.10
 -25  -1   0    1.40    2.50
 -25  -1   0   -0.90    1.40
  25  -1   0    2.80    3.50
 -25   1   0   -0.80    0.70
  25   1   0    3.00    3.30
  27  -1   0  111.59    9.50
 -27  -1   0  120.39    7.80
  27   1   0  127.39    9.00
 -29  -1   0   47.10    5.90
  29  -1   0   47.80    6.80
  29   1   0   50.79    6.90
 -31  -1   0   14.90    4.60
  31  -1   0    7.50    4.70
 -31  -1   0    6.00    3.40
 -31   1   0   11.80    4.80
  31   1   0   14.40    4.90
  33  -1   0    4.50    4.70
 -33  -1   0    3.10    4.00
 -33   1   0   -1.10    3.90
  33   1   0   10.30    4.50
  35  -1   0    5.50    5.10
 -35  -1   0   -0.40    3.90
 -35   1   0   -1.30    4.20
  35   1   0    1.70    4.10
 -37  -1   0   20.10    5.90
  37  -1   0   19.20    6.20
 -37   1   0    6.70    5.10
  37   1   0    7.00    5.00
  39  -1   0   -0.30    4.50
  39   1   0    7.50    5.10
 -39   1   0    1.40    4.80
  41  -1   0   10.30    5.80
  41   1   0    5.40    5.40
 -41   1   0   10.80    5.70
  43  -1   0    3.40    5.70
 -43   1   0   -4.60    4.70
  43   1   0    0.50    4.80
  45  -1   0   -2.70    5.40
 -45   1   0    5.90    5.80
  45   1   0   -7.50    4.80
   0   2   0    0.60    1.20
   0   2   0   -1.80    1.20
   6  -2   0   29.20    2.70
  -6   2   0   28.00    2.50
  -6   2   0   24.00    2.50
   8  -2   0   54.69    3.90
   8  -2   0   55.49    2.70
   8  -2   0   57.59    3.30
  -8   2   0   54.99    3.50
  -8   2   0   54.29    3.20
   8   2   0   58.39    3.10
  10  -2   0  688.23   17.10
  10  -2   0  646.74   17.50
 -10  -2   0  681.03   15.70
  10  -2   0  664.63   18.30
  10  -2   0  688.73   17.70
  10   2   0  681.63   19.20
  10   2   0  695.83   17.50
  10   2   0  671.93   18.60
  12  -2   0  282.37    9.20
  12  -2   0  267.17    9.10
  12  -2   0  271.27    9.90
 -12  -2   0  281.37    8.00
  12  -2   0  284.97    8.70
  12   2   0  277.87   10.50
  12   2   0  281.37    9.90
 -12   2   0  272.67    9.70
  12   2   0  267.27    9.00
  14  -2   0  102.49    5.20
  14  -2   0  107.39    5.60
 -14  -2   0  107.19    4.80
  14  -2   0  109.09    6.30
  14   2   0  112.59    6.00
  14   2   0  116.59    5.70
  14   2   0  100.99    6.60
 -16  -2   0    1.50    1.80
  16  -2   0    1.60    2.40
 -16  -2   0    1.10    1.70
  16  -2   0    0.20    0.60
  16  -2   0    0.00    2.00
  16   2   0   -1.40    2.00
 -16   2   0    2.20    1.50
  16   2   0   -0.20    1.90
 -18  -2   0  146.09    6.60
  18  -2   0  153.38    7.40
  18  -2   0  156.68    7.50
 -18  -2   0  150.68    6.70
  18  -2   0  151.08    8.20
  18   2   0  142.29    7.20
  18   2   0  139.39    7.10
 -18   2   0  141.79    5.90
  20  -2   0   -0.90    2.20
 -20  -2   0   -1.20    1.90
 -20  -2   0   -0.50    1.90
  20  -2   0    1.20    2.20
 -20   2   0   -1.50    1.40
  20   2   0   -3.20    2.10
  20   2   0   -1.10    1.80
 -22  -2   0   15.20    3.00
  22  -2   0    9.50    3.70
  22  -2   0    8.90    2.90
 -22  -2   0   11.70    2.80
 -22   2   0   10.40    2.20
  22   2   0    5.90    2.50
  22   2   0    6.50    3.00
 -24  -2   0   20.70    3.70
  24  -2   0   15.40    3.80
  24  -2   0   15.90    4.50
 -24  -2   0   16.00    3.50
  24   2   0   16.60    3.80
 -24   2   0   16.00    2.70
 -26  -2   0  112.89    7.60
  26  -2   0  121.59   10.20
 -26  -2   0  108.39    7.30
  26  -2   0  108.39    7.70
 -26   2   0  118.19    6.50
  26   2   0  111.59    8.00
 -28  -2   0  169.98    9.50
  28  -2   0  158.58   11.00
 -28   2   0  170.68    8.10
 -28   2   0  160.68   10.70
  28   2   0  172.38   10.10
  30  -2   0   35.00    7.00
 -30  -2   0   56.99    7.20
 -30  -2   0   57.09    6.50
  30   2   0   46.40    6.30
 -30   2   0   57.99    5.40
 -30   2   0   49.30    7.40
 -32  -2   0   12.10    5.20
  32  -2   0    8.80    5.00
 -32  -2   0    7.60    3.90
  32   2   0   16.40    5.30
 -32   2   0   10.90    4.60
  34  -2   0    2.20    4.50
 -34  -2   0    4.60    3.90
 -34   2   0   -0.80    3.90
  34   2   0    4.60    4.30
  36  -2   0    1.60    4.30
  36   2   0    2.20    4.10
 -36   2   0   -0.80    4.00
  38  -2   0   -2.30    4.10
  38   2   0   -4.90    3.80
 -38   2   0    1.40    4.50
  40  -2   0    8.30    5.70
 -40   2   0    1.40    4.50
  40   2   0    1.80    4.90
  42  -2   0    1.90    5.30
 -42   2   0    4.30    5.40
  42   2   0   -0.60    4.90
  44  -2   0    0.70    5.70
  44   2   0   -0.30    5.00
 -44   2   0   -3.10    4.60
   1   3   0  194.98    7.90
  -1   3   0  208.58    8.50
  -1   3   0  206.68    8.00
   1   3   0  188.68    8.30
  -3   3   0   13.10    2.60
   3   3   0   16.00    3.20
  -3   3   0   18.20    1.60
  -3   3   0   16.70    1.50
   3   3   0   14.60    3.00
   5  -3   0   -1.30    1.20
  -5   3   0    2.40    1.80
   5   3   0   -1.10    2.00
  -5   3   0    0.00    1.20
  -5   3   0   -0.10    1.30
   5   3   0    1.00    2.10
   7  -3   0  118.99    3.90
   7  -3   0  118.09    5.30
   7  -3   0  117.99    3.80
  -7   3   0  111.99    5.40
   7   3   0  100.29    6.40
   7   3   0  118.39    6.50
  -7   3   0  112.99    5.10
  -7   3   0  112.99    5.00
   9  -3   0  134.39    5.00
   9  -3   0  138.59    6.00
   9  -3   0  131.29    5.00
   9   3   0  127.69    6.90
  -9   3   0  125.89    5.90
   9   3   0  122.59    7.10
   9   3   0  127.39    3.90
  -9   3   0  121.99    5.60
  -9   3   0  129.69    5.80
  11  -3   0  297.97   10.30
  11  -3   0  291.37    8.60
  11  -3   0  291.77    9.20
  11  -3   0  290.47    9.40
  11   3   0  305.17   11.20
  11   3   0  301.57    8.50
 -11   3   0  295.07    9.50
  11   3   0  292.27   11.60
 -11   3   0  306.67   10.20
 -11   3   0  288.27   10.30
  13  -3   0    9.20    2.30
  13  -3   0   17.30    2.30
  13  -3   0   12.20    3.00
 -13  -3   0   13.60    1.10
  13  -3   0   18.00    2.80
  13   3   0   11.70    3.50
  13   3   0    9.10    2.70
  13   3   0   12.10    2.10
 -13   3   0   17.80    2.50
  15  -3   0  174.38    8.30
  15  -3   0  179.48    7.60
  15  -3   0  172.08    7.50
  15  -3   0  176.48    7.00
 -15  -3   0  177.78    5.90
  15   3   0  175.48    7.00
  15   3   0  167.28    8.40
 -15   3   0  170.98    6.50
  15   3   0  185.08    9.30
  17  -3   0   10.70    2.70
  17  -3   0   11.30    2.40
  17  -3   0    9.60    2.80
 -17  -3   0   10.20    2.10
  17  -3   0   12.50    3.20
  17   3   0    9.40    3.10
  17   3   0    9.00    3.30
 -17   3   0   12.70    2.10
  17   3   0   13.40    2.60
  19  -3   0   12.70    3.70
 -19  -3   0   12.30    2.50
  19  -3   0   11.50    3.00
  19  -3   0   15.50    3.20
  19  -3   0   10.30    2.50
  19   3   0   14.90    4.20
  19   3   0   13.50    2.90
 -19   3   0   11.00    3.40
 -19   3   0   14.50    2.10
  19   3   0   13.30    3.40
 -21  -3   0   16.80    3.10
  21  -3   0   30.70    4.90
 -21  -3   0   23.10    3.40
  21  -3   0   23.20    4.00
  21   3   0   11.50    4.00
 -21   3   0   26.20    2.50
  21   3   0   21.70    3.70
  21   3   0   22.20    4.00
 -21   3   0   20.80    4.40
 -23  -3   0   12.60    3.00
 -23  -3   0    9.30    2.90
 -23  -3   0   10.70    3.20
  23  -3   0    6.30    3.40
  23  -3   0    7.30    3.30
 -23   3   0    7.60    1.60
  23   3   0   10.70    4.10
  23   3   0   10.70    3.40
 -23   3   0    8.40    3.50
  23   3   0    8.40    3.00
 -25  -3   0   33.50    4.50
  25  -3   0   27.40    5.50
 -25  -3   0   33.60    5.10
  25  -3   0   27.70    4.90
 -25  -3   0   23.80    4.00
 -25   3   0   32.80    2.70
  25   3   0   31.30    6.20
  25   3   0   30.40    4.90
 -25   3   0   24.80    5.20
  25   3   0   26.20    4.50
  27  -3   0    1.50    3.10
 -27  -3   0   -0.80    2.90
 -27  -3   0    0.60    2.80
  27  -3   0   -3.50    3.10
  27   3   0   -1.00    2.70
 -27   3   0    2.00    3.40
  27   3   0   -0.70    3.00
  27   3   0    3.60    3.90
  29  -3   0   32.40    6.40
 -29  -3   0   44.30    5.90
 -29   3   0   52.69    7.60
  29   3   0   42.20    6.10
  29   3   0   35.10    6.60
 -31  -3   0    2.30    3.50
  31  -3   0   -4.70    3.80
 -31   3   0    4.40    4.20
  31   3   0    5.70    4.60
  31   3   0    7.50    3.90
 -33  -3   0    3.80    4.00
  33  -3   0   17.00    5.40
  33   3   0   -0.20    3.70
  33   3   0    2.20    4.50
 -33   3   0    6.90    4.60
 -35  -3   0   -0.80    3.70
  35  -3   0    1.80    4.80
 -35   3   0   10.50    5.20
  35   3   0   -1.40    3.60
  35   3   0   -0.90    4.30
 -37  -3   0    8.90    4.50
  37  -3   0   -1.90    4.80
  37   3   0   -0.60    4.70
  37   3   0    2.40    4.10
 -37   3   0    8.60    5.40
  39  -3   0    0.50    4.80
  39   3   0    7.00    5.10
  39   3   0   -2.80    3.90
 -39   3   0    1.20    4.80
  41  -3   0    7.90    5.60
 -41   3   0   10.40    5.40
  41   3   0    2.00    4.40
  41   3   0    4.60    5.50
  43   3   0   -0.90    4.20
 -43   3   0   -3.70    4.80
  43   3   0    1.20    5.50
   0   4   0    7.10    2.60
   0   4   0    4.40    3.00
   2   4   0  132.29    7.70
  -2   4   0  116.99    6.70
   2   4   0  108.59    6.80
  -4   4   0  698.23   16.20
  -4   4   0  665.93   19.90
  -4   4   0  693.23   16.20
   4   4   0  697.53   20.90
   4   4   0  693.33   21.30
  -6   4   0    3.60    2.10
  -6   4   0    5.60    1.40
   6   4   0    0.40    2.60
  -6   4   0    4.00    1.40
   6   4   0    1.30    2.30
   8  -4   0  113.39    4.10
   8  -4   0  120.89    4.10
   8  -4   0  108.19    5.40
   8   4   0  115.89    7.50
  -8   4   0  116.59    5.20
  -8   4   0  118.59    5.10
  -8   4   0  118.69    6.30
   8   4   0  109.09    7.20
  10  -4   0   68.69    4.60
  10  -4   0   67.39    3.70
  10  -4   0   62.89    3.70
 -10   4   0   61.89    4.20
 -10   4   0   68.59    4.60
  10   4   0   61.79    6.20
 -10   4   0   72.19    5.00
  10   4   0   73.59    7.10
  12  -4   0    5.30    2.30
  12  -4   0   12.90    2.20
  12  -4   0   11.70    2.20
  12   4   0    8.80    3.20
 -12   4   0   10.90    2.60
 -12   4   0   11.60    2.60
  12   4   0   14.10    3.90
 -12   4   0   13.40    2.90
  14  -4   0   11.50    2.50
  14  -4   0    2.80    2.00
  14  -4   0    4.60    1.70
  14  -4   0    4.60    2.50
  14   4   0    7.40    3.50
 -14   4   0    1.90    2.10
  14   4   0    3.20    1.20
  14   4   0    8.70    3.00
 -14   4   0    5.20    2.00
 -14   4   0    5.50    2.60
  16  -4   0    1.20    1.60
 -16  -4   0    1.50    1.00
  16  -4   0    2.60    2.30
  16  -4   0   -0.90    1.90
  16  -4   0    0.30    1.90
  16   4   0    4.70    1.60
 -16   4   0    2.20    2.00
 -16   4   0    1.70    1.60
  16   4   0   -1.00    2.70
  16   4   0    0.50    2.50
 -16   4   0   -3.50    2.00
 -18  -4   0    3.00    2.20
 -18  -4   0   -2.70    1.20
  18  -4   0   -3.60    1.80
  18  -4   0    1.10    1.90
  18  -4   0   -1.70    2.20
  18  -4   0    0.00    2.10
 -18   4   0   -1.30    1.20
  18   4   0    2.10    2.60
  18   4   0   -1.00    3.10
 -18   4   0   -0.60    1.40
  18   4   0    0.30    1.70
 -18   4   0   -1.40    2.40
  20  -4   0  169.78    7.90
 -20  -4   0  162.78    7.00
  20  -4   0  162.58    8.60
  20  -4   0  170.48    8.80
  20  -4   0  170.18    9.40
  20   4   0  186.68   10.20
 -20   4   0  158.78    6.80
  20   4   0  175.48    7.40
  20   4   0  169.88   10.60
 -20   4   0  150.68    9.00
  22  -4   0  250.07   11.40
 -22  -4   0  254.97    9.80
 -22  -4   0  260.47    9.90
  22  -4   0  247.48   12.20
  22  -4   0  258.17   10.70
  22  -4   0  258.17   11.60
  22   4   0  254.57   13.40
 -22   4   0  262.67    9.00
  22   4   0  270.27   10.10
  22   4   0  259.67   12.70
 -22   4   0  268.17   12.30
 -24  -4   0    3.40    2.50
  24  -4   0    4.60    3.10
  24  -4   0    5.50    3.90
 -24  -4   0    0.60    2.40
 -24   4   0    3.70    3.50
 -24   4   0    3.20    1.70
  24   4   0    3.10    2.40
  24   4   0    5.60    4.10
  24   4   0   -2.70    2.90
  26  -4   0    9.70    4.40
 -26  -4   0   10.70    3.40
 -26  -4   0    5.70    2.90
  26  -4   0   10.10    4.10
  26   4   0    5.50    3.00
 -26   4   0    8.00    4.00
  26   4   0    5.50    4.50
  26   4   0   13.60    4.20
  28  -4   0   15.00    4.70
  28  -4   0    9.00    4.50
 -28  -4   0   12.40    3.50
 -28  -4   0   13.60    3.70
  28   4   0   10.70    5.40
 -28   4   0    4.90    4.20
  28   4   0   13.10    4.60
  28   4   0    1.00    2.80
  30  -4   0   -5.50    4.30
 -30  -4   0   -5.90    2.80
  30   4   0   -2.80    3.00
  30   4   0   -0.70    4.00
  30   4   0   -2.60    2.70
 -30   4   0   -1.20    3.60
 -32  -4   0   -0.60    3.70
  32   4   0   -0.60    3.00
 -32   4   0   -1.60    4.20
  32   4   0   -0.20    4.60
 -34  -4   0   -5.20    3.40
 -34   4   0   -7.20    3.70
  34   4   0   -1.90    3.10
  34   4   0   -6.60    3.90
 -36  -4   0    9.20    4.60
  36   4   0    9.30    5.50
  36   4   0    5.80    3.90
 -36   4   0    6.30    5.10
 -38  -4   0   11.30    5.70
 -38   4   0    7.20    5.30
  38   4   0    7.90    5.70
  38   4   0    5.70    4.20
  40   4   0    1.50    4.00
 -40   4   0    1.50    5.00
  40   4   0   -4.30    5.10
   1   5   0    4.60    2.90
  -1   5   0    6.00    2.80
   1   5   0    7.80    3.30
  -3   5   0    0.50    2.40
   3   5   0    1.10    2.50
   3   5   0    6.50    3.40
   5   5   0   10.60    4.00
  -5   5   0   15.00    3.40
   5   5   0   13.30    3.80
   7   5   0   79.89    7.90
   7   5   0   97.49    7.60
  -7   5   0  101.59    6.70
  -7   5   0   93.49    3.70
  -7   5   0   97.89    3.90
   9  -5   0   32.80    2.60
   9  -5   0   34.70    2.70
  -9   5   0   28.50    3.00
  -9   5   0   31.90    2.90
   9   5   0   38.30    5.70
   9   5   0   26.80    4.90
  -9   5   0   27.50    4.20
  11  -5   0   99.79    6.00
  11  -5   0   96.19    4.90
  11  -5   0  100.69    5.00
 -11   5   0  106.59    6.60
 -11   5   0   97.69    5.50
  11   5   0  106.19    8.10
  11   5   0  104.59    8.80
 -11   5   0  110.99    5.30
  13  -5   0    0.70    2.10
  13  -5   0   -1.50    1.70
  13  -5   0    0.90    1.80
  13   5   0   -1.70    2.90
 -13   5   0   -1.00    2.00
  13   5   0   -1.10    3.20
 -13   5   0    0.60    1.80
 -13   5   0    1.60    2.10
  15  -5   0   19.10    3.30
  15  -5   0   22.30    3.40
  15  -5   0   19.30    2.60
 -15   5   0   10.60    3.10
 -15   5   0   20.90    3.50
  15   5   0   20.70    4.80
 -15   5   0   15.30    3.10
  15   5   0   18.00    5.20
  17  -5   0    1.20    2.40
  17  -5   0    0.30    2.10
  17  -5   0    2.20    1.90
 -17   5   0   -1.00    1.90
 -17   5   0   -0.30    2.30
  17   5   0    0.00    3.50
  17   5   0   -4.70    2.90
 -17   5   0   -2.00    2.40
  19  -5   0   30.40    4.30
  19  -5   0   31.60    3.80
 -19  -5   0   27.10    2.70
  19  -5   0   28.60    4.30
 -19   5   0   24.00    3.70
  19   5   0   34.80    6.40
  19   5   0   22.60    5.20
 -19   5   0   30.40    4.90
  21  -5   0   23.60    4.30
  21  -5   0   21.40    4.20
 -21  -5   0   20.90    3.00
  21   5   0   17.90    4.90
 -21   5   0   20.10    3.30
  21   5   0   20.50    2.40
  21   5   0   21.90    5.40
 -21   5   0   21.50    4.60
 -23  -5   0    9.10    2.70
  23  -5   0    9.50    3.70
  23   5   0    8.00    2.20
 -23   5   0    7.00    3.90
  23   5   0    0.70    4.10
  23   5   0   12.80    4.90
 -23   5   0    2.10    2.00
  25  -5   0   56.09    6.80
 -25  -5   0   70.49    5.80
 -25  -5   0   77.19    6.30
  25   5   0   65.09    8.00
  25   5   0   67.09    4.90
  25   5   0   63.99    8.70
 -25   5   0   49.60    6.70
  27  -5   0    0.60    3.50
 -27  -5   0    1.30    2.40
 -27  -5   0    4.00    3.10
  27   5   0   -1.10    2.20
 -27   5   0   10.70    4.50
  27   5   0   -0.20    4.50
  27   5   0   -1.90    3.40
  29  -5   0    1.50    3.90
 -29  -5   0   -1.30    2.80
 -29  -5   0    3.70    3.40
 -29   5   0    2.80    3.90
  29   5   0   -1.40    2.40
  29   5   0    7.60    4.30
  29   5   0   12.40    5.70
 -31  -5   0    6.00    3.80
  31   5   0    6.30    5.60
  31   5   0    0.50    4.10
 -31   5   0    3.90    4.40
  31   5   0    9.10    3.30
 -33  -5   0   -1.80    3.60
 -33   5   0   -3.80    4.00
  33   5   0   -3.80    2.50
  33   5   0    0.10    4.90
 -35  -5   0    4.30    4.40
  35   5   0    0.90    3.10
 -35   5   0    3.70    4.80
  35   5   0   -1.90    5.10
 -37  -5   0    1.20    4.50
  37   5   0    0.40    3.40
 -37   5   0   -1.60    4.50
  37   5   0    4.60    5.70
   0   6   0    8.40    3.70
  -2   6   0   30.20    5.40
   2   6   0   25.00    5.60
   2   6   0   14.80    4.20
   4   6   0   52.49    7.00
   4   6   0   66.89    7.70
  -4   6   0   74.69    7.70
  -6   6   0   17.40    4.20
   6   6   0   21.60    5.60
   6   6   0   22.50    5.20
   8  -6   0   41.60    2.60
   8  -6   0   40.70    2.60
  -8   6   0   37.60    5.40
   8   6   0   36.20    6.30
   8   6   0   38.50    6.60
  10  -6   0    6.00    1.90
  10  -6   0    2.30    1.70
  10   6   0   -1.90    3.40
 -10   6   0    5.40    1.60
  10   6   0    6.30    3.90
 -10   6   0    4.00    1.50
 -10   6   0    7.50    3.30
  12  -6   0    0.80    1.80
  12  -6   0    1.90    2.00
 -12   6   0   -1.90    1.60
  12   6   0   -4.70    2.90
  12   6   0    1.20    3.80
 -12   6   0    0.00    1.60
 -12   6   0   -0.20    2.60
  14  -6   0    8.70    2.70
  14  -6   0    7.00    2.60
 -14   6   0    7.50    2.90
 -14   6   0    5.90    2.20
  14   6   0    7.80    4.20
 -14   6   0    6.20    2.40
  14   6   0    8.80    4.40
  16  -6   0    7.90    2.90
  16  -6   0    6.10    2.80
 -16   6   0    7.50    2.90
  16   6   0   13.60    4.90
 -16   6   0    7.50    2.70
  16   6   0    8.30    4.30
  18  -6   0   12.70    3.70
  18  -6   0   19.50    3.80
 -18   6   0   27.10    4.30
  18   6   0   27.50    6.50
 -18   6   0   28.50    4.40
  18   6   0   17.80    5.30
 -20  -6   0    5.60    1.90
  20  -6   0    4.50    3.00
  20  -6   0    7.10    3.20
 -20   6   0    5.50    3.20
  20   6   0    0.10    4.50
 -20   6   0    1.70    2.40
  20   6   0   -1.40    4.00
 -22  -6   0   13.70    2.80
  22  -6   0    8.40    3.70
 -22   6   0    6.50    2.90
  22   6   0    2.00    4.40
  22   6   0    4.20    5.10
 -22   6   0   10.90    3.90
 -24  -6   0   -1.30    2.30
  24  -6   0   -0.80    3.00
 -24   6   0   -1.90    3.20
  24   6   0    0.90    4.50
  24   6   0   -1.10    4.40
 -26  -6   0    5.40    2.80
 -26  -6   0    7.20    3.10
  26  -6   0    5.10    3.80
  26   6   0    2.90    4.60
 -26   6   0   11.50    4.50
  26   6   0    2.60    4.60
 -28  -6   0   -1.70    2.80
  28  -6   0   -6.20    3.20
 -28  -6   0    2.20    2.80
 -28   6   0   -1.50    3.50
  28   6   0   -1.10    4.70
  28   6   0    4.30    4.60
 -30  -6   0    2.10    3.10
 -30  -6   0   -2.00    3.10
  30   6   0   -1.10    4.50
  30   6   0   -0.60    1.50
  30   6   0    5.00    4.40
 -30   6   0   -2.20    3.70
 -32  -6   0   -0.80    3.50
  32   6   0    4.50    4.80
  32   6   0   -0.20    5.20
  32   6   0    1.00    1.90
 -32   6   0   -7.30    3.70
 -34  -6   0   -0.40    3.80
 -34   6   0   -3.00    4.40
  34   6   0   -5.30    4.30
  34   6   0    1.20    2.20
  -1   7   0    0.80    3.30
   1   7   0   -2.00    3.30
  -3   7   0    0.70    3.20
   3   7   0   -2.30    3.10
   5   7   0    2.10    3.50
  -5   7   0    0.00    3.30
   5   7   0   -3.70    3.30
   7  -7   0   62.89    2.80
   7  -7   0   59.49    2.90
   7   7   0   72.59    9.10
  -7   7   0   58.09    7.20
   7   7   0   53.59    8.00
   9  -7   0  139.99    5.90
   9  -7   0  137.49    5.80
   9   7   0  150.88   11.80
   9   7   0  149.39   11.30
  -9   7   0  138.29    9.60
  11  -7   0   -0.90    1.80
  11  -7   0    0.70    2.10
  11   7   0   -0.20    4.00
  11   7   0   -2.10    4.10
 -11   7   0   -0.40    2.80
  13  -7   0   -1.80    2.20
  13  -7   0    1.80    2.40
 -13   7   0   -2.10    2.40
 -13   7   0    0.00    1.10
  13   7   0   -1.60    3.90
 -13   7   0   -1.50    1.00
  13   7   0   -0.80    4.20
  15  -7   0    0.50    2.40
  15  -7   0   -2.40    2.20
 -15   7   0    1.10    2.80
  15   7   0    4.70    4.60
 -15   7   0    0.20    1.70
 -15   7   0    1.50    1.80
  15   7   0    2.60    4.50
  17  -7   0    8.40    3.30
  17  -7   0    9.30    3.30
 -17   7   0   12.20    3.90
  17   7   0   12.30    5.40
 -17   7   0   11.90    2.90
  17   7   0   16.50    6.20
  19  -7   0   -0.20    3.00
  19  -7   0   -3.30    2.40
 -19   7   0   -0.50    2.70
  19   7   0    4.00    5.00
 -19   7   0   -0.90    2.20
  19   7   0   -1.80    4.30
  21  -7   0    4.10    3.40
 -21  -7   0    0.40    1.70
 -21   7   0   -1.70    2.50
  21   7   0    2.60    4.70
  21   7   0    1.30    4.80
 -21   7   0   -0.80    2.60
  23  -7   0   -1.00    3.60
 -23  -7   0    1.50    2.10
  23   7   0    2.40    5.10
  23   7   0    7.30    5.30
 -23   7   0    3.30    3.20
 -25  -7   0    1.40    2.50
 -25  -7   0   -1.80    2.20
  25  -7   0    1.00    3.60
  25   7   0    1.80    5.20
  25   7   0   -1.30    4.60
 -25   7   0   -2.10    2.80
 -27  -7   0    3.50    3.00
  27  -7   0   -1.70    3.70
 -27  -7   0   -1.60    2.70
 -27   7   0    2.90    3.50
  27   7   0   -4.00    4.20
  27   7   0   10.10    5.80
 -29  -7   0   -1.50    2.90
  29  -7   0   -3.60    4.30
 -29  -7   0    7.00    3.70
 -29   7   0    0.60    3.60
  29   7   0   -3.70    4.60
  29   7   0    1.70    5.60
   0   8   0   -5.70    3.20
  -2   8   0    5.90    4.20
   2   8   0   -2.60    3.50
  -4   8   0    0.80    3.60
   4   8   0   -2.60    3.60
   6   8   0   19.40    6.70
   6   8   0   23.10    6.40
  -6   8   0   14.80    5.10
   8  -8   0    2.30    1.70
   8  -8   0    0.70    1.70
   8   8   0    2.30    4.50
   8   8   0   -7.00    4.00
  -8   8   0   -1.90    3.30
  10  -8   0    7.20    2.40
  10  -8   0   10.20    2.70
  10   8   0   14.20    6.10
  10   8   0    2.30    4.70
 -10   8   0    6.60    4.10
  12  -8   0    1.00    2.30
  12  -8   0    0.10    2.50
  12   8   0   -2.60    4.60
 -12   8   0    4.80    3.80
  12   8   0    2.50    5.00
  14  -8   0    0.40    2.40
  14  -8   0    2.70    2.90
 -14   8   0    3.90    3.30
  14   8   0   -4.00    4.40
  14   8   0   -3.00    4.40
  16  -8   0    3.40    3.10
  16  -8   0   -4.40    2.60
  16   8   0   -1.10    4.40
 -16   8   0    5.80    3.60
  16   8   0   -2.70    5.10
  18  -8   0   -2.50    3.10
  18  -8   0    0.90    3.20
  18   8   0   -6.00    4.50
 -18   8   0    0.90    3.30
  18   8   0    0.60    5.20
 -20  -8   0    9.90    1.90
  20  -8   0    4.70    3.70
  20   8   0    4.90    5.70
 -20   8   0    5.60    2.10
  20   8   0   -0.10    5.30
  22  -8   0   -2.80    3.40
 -22  -8   0    0.90    1.90
 -22   8   0    2.20    2.40
  22   8   0    6.70    6.20
  22   8   0   -0.90    5.30
  24  -8   0    6.80    4.30
 -24  -8   0   11.40    3.10
 -24  -8   0    8.00    2.90
  24   8   0   11.90    6.50
 -24   8   0   11.10    3.50
  24   8   0    6.30    5.90
  -1   9   0   15.00    5.90
   1   9   0   20.00    6.30
  -3   9   0   -2.20    4.00
   3   9   0    6.90    5.10
   5  -9   0    7.80    1.90
   5  -9   0    8.20    1.80
  -5   9   0    8.60    5.00
   5   9   0   10.50    6.10
   7  -9   0    2.70    1.90
   7  -9   0    4.50    2.30
   7   9   0    0.60    4.90
  -7   9   0    1.50    4.10
   9  -9   0   10.60    3.00
   9  -9   0   12.30    2.90
   9   9   0    9.50    5.80
  -9   9   0   10.70    5.00
  11  -9   0    1.90    2.70
  11  -9   0    8.30    3.00
 -11   9   0   -2.40    3.60
  11   9   0   10.70    6.90
  11   9   0   12.30    6.50
  13  -9   0    0.30    2.80
  13  -9   0    2.20    2.70
  13   9   0    6.00    5.60
 -13   9   0    5.10    4.60
  13   9   0    8.20    6.00
  44   0  -1   -3.70    4.90
 -42   0   1   -0.80    4.60
  42   0  -1    6.10    5.70
  40   0  -1    5.10    5.40
 -40   0   1    4.00    4.90
  38   0  -1   -2.30    4.10
 -38   0   1    3.40    4.70
  36   0  -1    1.70    4.20
 -36   0   1   -1.60    4.00
 -34   0   1   -1.90    3.60
  34   0  -1   -8.20    3.50
  32   0  -1    3.30    4.20
 -32   0   1    0.20    3.70
 -30   0   1    1.30    3.80
  30   0  -1   -4.20    3.40
 -28   0   1   -0.40    3.00
 -28   0   1   -5.10    2.10
  28   0  -1    1.70    3.30
 -26   0   1   -3.70    2.60
 -26   0   1   -1.30    2.40
  26   0  -1   -0.40    3.00
  24   0  -1    1.90    3.00
 -24   0   1   -1.30    2.30
 -24   0   1   -5.80    2.50
 -22   0   1   -2.10    2.00
 -22   0   1    3.10    2.80
  22   0  -1    2.30    2.70
 -20   0   1   -1.00    1.80
 -20   0   1    1.30    2.70
  20   0  -1    3.00    2.60
  18   0  -1   -1.00    2.60
 -18   0   1   -2.60    1.90
 -18   0   1   -0.80    2.20
 -16   0   1   -0.60    2.20
 -16   0   1    0.50    1.90
  16   0  -1   -1.20    2.30
  14   0  -1   -2.10    2.00
 -14   0   1    2.30    1.80
 -14   0   1   -1.30    2.00
  12   0  -1    1.20    1.00
 -12   0   1    4.70    2.50
  12   0  -1   -2.80    2.10
 -12   0   1    2.00    1.70
 -10   0   1    0.00    1.80
  10   0  -1   -0.30    0.90
 -10   0   1    1.00    1.50
  10   0  -1    0.80    1.90
   8   0  -1   -1.30    0.70
  -8   0   1   -1.50    1.80
  -8   0   1   -1.40    1.00
   8   0  -1    0.50    1.70
  -6   0   1   -0.30    0.70
  -6   0   1    0.40    0.70
   6   0  -1    0.80    1.30
   6   0  -1    0.20    0.50
  -6   0   1    0.70    1.50
   6   0  -1   -0.60    0.80
   6   0  -1    0.60    0.80
  -4   0   1    0.00    0.20
  -4   0   1   -0.50    0.40
  -4   0   1   -0.20    0.90
   4   0  -1    0.00    0.90
   4   0  -1   -0.50    0.50
   4   0  -1    0.00    0.20
   2   0  -1    0.00    0.10
  -2   0   1    0.10    0.10
   2   0  -1    0.30    0.60
   2   0  -1    0.00    0.20
  -2   0   1   -0.10    0.60
  -2   0   1   -0.10    0.10
   0   0  -1    0.10    0.10
   0   0   1   -0.10    0.10
   0   0  -1   -0.90    0.70
   0   0   1   -0.20    0.10
   0   0  -1    0.00    0.10
   0   0   1   -0.40    0.70
  -2   0  -1   -0.40    0.40
  -2   0  -1   -0.60    0.10
   2   0   1   -1.20    0.40
   2   0   1   -1.90    0.60
  -2   0  -1   -0.70    0.10
  -4   0  -1   -1.40    0.60
  -4   0  -1   -0.70    0.20
   4   0   1   -1.40    0.70
  -4   0  -1   -1.10    0.20
   4   0   1   -0.10    1.10
  -6   0  -1   -0.30    0.70
  -6   0  -1    0.80    1.10
   6   0   1    0.60    1.60
  -8   0  -1    0.70    0.90
  -8   0  -1   -1.10    1.00
   8   0   1    1.00    1.90
 -10   0  -1    0.40    1.60
  10   0   1    0.40    2.20
 -12   0  -1    2.80    1.80
  12   0   1   -2.80    2.00
 -14   0  -1   -1.30    1.60
  14   0   1    4.30    2.50
  16   0   1    0.80    2.40
 -16   0  -1   -0.10    1.80
 -16   0  -1    0.30    1.70
 -18   0  -1   -0.10    1.90
 -18   0  -1    2.00    2.20
  18   0   1   -0.40    2.50
  20   0   1   -0.60    2.50
 -20   0  -1   -0.60    1.80
 -20   0  -1   -2.40    1.90
  22   0   1    1.20    2.90
 -22   0  -1    2.00    2.10
 -22   0  -1   -1.50    1.90
  24   0   1   -3.40    2.60
 -24   0  -1   -1.50    2.30
 -24   0  -1   -1.40    1.90
 -26   0  -1    4.30    2.50
 -26   0  -1    3.20    2.70
  26   0   1    1.70    3.30
 -28   0  -1    0.40    2.60
 -28   0  -1   -0.90    2.50
  28   0   1   -1.80    3.20
  30   0   1   -3.00    3.30
 -30   0  -1   -2.20    2.60
  32   0   1    1.20    4.20
  34   0   1   -4.10    3.70
  36   0   1    0.50    4.60
 -38   0  -1    1.40    4.50
  38   0   1    4.70    4.60
 -40   0  -1    1.90    4.50
  40   0   1   -8.00    4.20
  42   0   1   -0.50    4.80
 -42   0  -1   -3.40    4.30
  44   0   1   -0.40    5.00
  45  -1  -1   -2.00    5.10
 -45   1   1   -2.10    4.70
  45   1  -1    1.60    5.40
  43  -1  -1   -4.20    5.00
  43   1  -1    0.80    5.30
 -43   1   1   -4.80    4.90
  41  -1  -1   -0.90    5.00
 -41   1   1    0.70    4.70
  41   1  -1   -2.90    4.50
  39  -1  -1   -7.10    4.20
 -39   1   1   -1.50    4.30
  39   1  -1   -8.90    3.80
 -37  -1   1    9.00    4.90
  37  -1  -1   -3.10    4.00
  37   1  -1   10.40    5.40
 -37   1   1   -0.40    4.50
 -35  -1   1    0.40    3.60
  35  -1  -1    3.30    4.50
 -35   1   1   -1.00    3.90
  35   1  -1   -2.10    3.90
  33  -1  -1    2.00    4.20
 -33  -1   1    5.90    4.00
  33   1  -1    5.10    4.20
 -33   1   1   -5.00    3.50
  31  -1  -1    2.60    4.10
 -31  -1   1    5.20    3.30
 -31  -1   1   -4.00    3.10
 -31   1   1    5.50    4.30
  31   1  -1    2.40    3.90
 -31   1   1    0.80    1.70
 -29  -1   1    7.80    3.50
  29  -1  -1    8.60    4.30
 -29  -1   1   -2.00    3.50
 -29   1   1    7.00    4.10
 -29   1   1    0.40    1.30
  29   1  -1    9.80    4.10
 -27  -1   1   -1.40    2.70
 -27  -1   1    1.80    2.50
  27  -1  -1    1.60    3.40
 -27   1   1    2.90    3.30
  27   1  -1   -2.80    2.90
 -27   1   1   -1.00    1.00
  25  -1  -1   35.40    5.60
  25  -1  -1   51.19    6.10
 -25  -1   1   41.50    5.80
 -25  -1   1   32.10    4.60
 -25  -1   1   36.20    4.30
  25   1  -1   37.80    5.50
 -25   1   1   30.60    5.10
  23  -1  -1    4.70    3.20
 -23  -1   1    6.20    2.50
 -23  -1   1   10.20    3.30
  23  -1  -1    1.50    2.20
 -23   1   1    0.30    1.10
 -23   1   1    8.00    3.50
  23   1  -1    5.00    3.20
  21  -1  -1   -0.70    2.50
 -21  -1   1   -0.80    0.70
 -21  -1   1    0.50    2.40
 -21  -1   1    0.70    2.00
  21  -1  -1    3.20    2.40
 -21   1   1    1.40    2.80
 -21   1   1    0.00    1.20
  21   1  -1    0.80    2.60
  21   1  -1    1.70    1.80
 -19  -1   1    5.00    2.50
 -19  -1   1    0.30    1.40
  19  -1  -1    0.60    2.10
 -19  -1   1    5.10    2.10
  19  -1  -1    4.20    2.70
 -19   1   1    4.20    2.80
  19   1  -1    3.40    1.80
  19   1  -1    3.00    2.60
 -19   1   1    3.10    1.80
  17  -1  -1  198.18    8.10
 -17  -1   1  188.08    7.70
  17  -1  -1  194.18    9.00
 -17  -1   1  193.48    8.60
 -17   1   1  210.28    9.20
 -17   1   1  196.88    7.40
  17   1  -1  185.48    7.20
  17   1  -1  187.28    8.40
 -15  -1   1  246.08    8.60
  15  -1  -1  256.67    9.10
  15  -1  -1  232.18    9.60
 -15  -1   1  246.38    9.40
 -15  -1   1  254.07    8.70
  15   1  -1  239.58    8.20
 -15   1   1  246.18    8.30
 -15   1   1  244.18    9.70
  15   1  -1  246.68    9.40
 -13  -1   1   52.59    3.70
  13  -1  -1   56.49    4.90
 -13  -1   1   59.39    4.40
 -13  -1   1   55.89    3.70
  13  -1  -1   52.59    4.10
  13   1  -1   51.09    3.50
  13   1  -1   47.60    4.10
 -13   1   1   53.89    3.70
 -13   1   1   55.69    4.70
 -11  -1   1    5.60    2.10
  11  -1  -1    4.60    2.30
 -11  -1   1    6.10    1.70
 -11  -1   1    9.00    1.70
  11  -1  -1    8.30    1.90
  11  -1  -1    7.00    2.00
 -11   1   1    6.80    1.70
  11   1  -1    4.10    2.10
  11   1  -1    9.50    1.80
 -11   1   1   10.50    2.70
   9  -1  -1  156.58    6.40
  -9  -1   1  138.99    5.30
  -9  -1   1  155.48    5.90
  -9   1   1  157.28    5.20
  -9   1   1  157.68    6.40
  -9   1   1  159.38    6.20
   9   1  -1  160.68    6.00
   7  -1  -1   13.50    2.20
   7  -1  -1    0.00    0.90
  -7  -1   1   11.90    1.80
  -7   1   1   12.60    2.20
   7   1  -1   14.10    2.20
  -7   1   1   12.70    1.40
   7   1  -1   -0.90    0.90
   3  -1  -1   -1.00    0.70
  -3   1   1    3.90    1.10
  -1  -1   1  530.25   11.50
  -1   1   1  385.86   10.70
   5  -1   1   17.70    2.10
   5   1   1    1.10    0.80
   5   1   1    0.20    0.80
   7  -1   1   28.30    2.90
   7   1   1   19.20    2.20
   9  -1   1  394.46   11.90
   9  -1   1  403.16   11.10
  -9  -1  -1  388.46   10.40
   9  -1   1  399.66   11.20
   9  -1   1  395.16   10.90
  -9   1  -1  391.36   10.60
   9   1   1  376.26   11.20
 -11  -1  -1   43.50    3.30
  11  -1   1   45.60    4.10
  11  -1   1   40.00    3.30
  11  -1   1   44.80    3.50
  11   1   1   45.30    3.80
 -11   1  -1   48.40    3.40
  13  -1   1   -0.50    2.20
  13  -1   1    0.10    1.80
 -13  -1  -1   -2.50    1.50
 -13   1  -1    1.30    1.60
  13   1   1    0.80    2.00
 -15  -1  -1  538.45   15.50
  15  -1   1  541.65   16.70
  15  -1   1  559.54   15.90
 -15  -1  -1  544.25   15.50
  15   1   1  547.15   16.30
 -15   1  -1  558.14   15.20
  17  -1   1  242.98   10.10
  17  -1   1  229.68    9.10
 -17  -1  -1  217.18    8.60
 -17  -1  -1  226.68    8.60
  17   1   1  223.28    9.40
  19  -1   1   26.70    4.20
 -19  -1  -1   32.70    3.70
 -19  -1  -1   13.20    2.80
  19  -1   1   31.90    3.80
  19   1   1   33.40    4.50
 -21  -1  -1   -0.90    1.20
  21  -1   1   -4.20    1.70
  21  -1   1    3.60    3.10
 -21  -1  -1    1.90    2.20
  21   1   1   -2.90    2.30
 -21   1  -1    0.10    0.70
  23  -1   1    1.10    2.30
 -23  -1  -1   -1.30    0.90
  23  -1   1   -4.80    2.70
 -23  -1  -1    3.50    2.40
 -23   1  -1   -0.30    0.80
  23   1   1   -0.20    2.80
  25   1   1  161.78    9.60
 -27  -1  -1   79.69    7.00
  27  -1   1   72.89    7.80
  27   1   1   77.79    7.90
  29  -1   1   -5.80    3.50
 -29  -1  -1   -2.50    2.80
 -29   1  -1   -0.50    1.10
  29   1   1    1.90    3.50
  31  -1   1    3.40    4.10
 -31  -1  -1    0.80    3.20
  31   1   1   -0.20    3.70
  33  -1   1   17.70    5.70
  33   1   1   21.70    5.60
  35  -1   1   -0.80    4.30
  35   1   1   -1.20    4.00
 -37  -1  -1  -10.80    3.40
  37  -1   1    2.90    4.80
 -37   1  -1    0.20    4.60
  37   1   1   -0.70    4.20
  39  -1   1   -5.10    4.00
 -39   1  -1   -1.40    4.40
  39   1   1    2.20    4.90
  41  -1   1    5.80    5.10
 -41   1  -1   -1.20    4.60
  41   1   1    1.40    5.00
  43  -1   1   18.60    7.10
 -43   1  -1    5.30    5.60
  43   1   1   14.40    6.00
  44  -2  -1    5.00    5.50
 -44   2   1    0.60    5.30
  44   2  -1   -0.40    4.80
  42  -2  -1    1.00    5.10
  42   2  -1    5.80    4.80
 -42   2   1   -3.20    5.10
  40  -2  -1    2.90    5.30
 -40   2   1    7.10    5.40
  40   2  -1    1.00    4.10
  38  -2  -1    2.00    4.70
 -38   2   1    2.50    4.90
  38   2  -1    3.90    4.60
  36  -2  -1   -3.90    3.90
 -36   2   1    5.00    4.70
  36   2  -1    4.30    4.20
  34  -2  -1   18.80    6.20
 -34  -2   1   11.50    4.50
 -34   2   1   12.40    5.00
  34   2  -1   13.10    5.30
  32  -2  -1   20.70    5.60
 -32  -2   1   11.60    4.20
 -32  -2   1    5.10    3.90
 -32   2   1    4.40    3.20
  32   2  -1    5.80    4.60
 -32   2   1    9.60    4.70
 -30  -2   1   34.80    6.00
 -30  -2   1   41.20    5.70
  30  -2  -1   17.70    5.50
 -30   2   1   22.10    3.60
 -30   2   1   16.70    5.30
  30   2  -1   24.60    5.30
  28  -2  -1  174.98   11.30
 -28  -2   1  161.58   10.00
 -28  -2   1  160.08    9.50
 -28   2   1  151.18   10.40
  28   2  -1  170.38   10.40
 -28   2   1  162.08    7.80
 -26  -2   1    6.00    2.90
 -26  -2   1    0.00    2.50
  26  -2  -1   -0.20    2.60
 -26  -2   1    2.80    3.10
  26  -2  -1    3.90    3.70
  26   2  -1    1.20    2.20
 -26   2   1    4.00    3.60
  26   2  -1    4.60    3.40
 -26   2   1    0.60    1.80
 -24  -2   1   19.70    3.60
 -24  -2   1    9.50    2.90
 -24  -2   1   11.10    3.40
  24  -2  -1    8.50    3.70
  24  -2  -1    7.80    2.90
 -24   2   1   10.70    3.80
  24   2  -1   10.40    2.90
  24   2  -1   14.70    3.90
 -24   2   1   11.80    2.50
 -22  -2   1    0.20    2.50
  22  -2  -1   -0.40    2.50
  22  -2  -1   -0.80    2.40
 -22  -2   1    0.40    2.10
 -22  -2   1    0.40    2.10
  22   2  -1    2.90    2.80
 -22   2   1   -1.30    2.50
 -22   2   1    1.70    1.60
  22   2  -1    2.90    2.20
 -20  -2   1   13.90    2.80
  20  -2  -1   14.60    3.30
 -20  -2   1   14.40    2.80
 -20  -2   1   15.90    3.30
  20  -2  -1   20.60    4.00
 -20   2   1   15.80    3.80
 -20   2   1   11.70    2.20
  20   2  -1   18.30    3.30
  20   2  -1   15.50    3.50
  18  -2  -1   35.00    3.90
 -18  -2   1   36.50    4.30
 -18  -2   1   39.20    3.70
 -18  -2   1   33.00    3.50
  18  -2  -1   32.10    4.50
  18  -2  -1   28.80    3.70
 -18   2   1   31.90    4.60
 -18   2   1   33.70    3.00
  18   2  -1   45.70    4.70
  18   2  -1   39.70    4.20
  16  -2  -1   16.10    3.50
 -16  -2   1   10.50    2.30
  16  -2  -1   12.20    2.70
 -16  -2   1   12.80    2.70
 -16  -2   1   13.30    2.40
 -16   2   1   13.40    3.20
  16   2  -1   14.40    2.80
  16   2  -1   18.80    3.00
 -16   2   1   15.80    1.30
 -16   2   1   15.90    2.00
 -14  -2   1    0.40    1.50
  14  -2  -1   -0.80    1.50
 -14  -2   1    0.70    1.50
  14  -2  -1    1.80    2.20
 -14  -2   1    2.00    2.00
  14  -2  -1    0.40    1.80
  14   2  -1   -0.50    2.40
  14   2  -1    2.40    2.10
  14   2  -1   -0.20    1.90
 -14   2   1    1.30    0.90
 -14   2   1    3.00    2.40
 -14   2   1    2.30    1.30
  12  -2  -1  312.77   10.10
 -12  -2   1  322.57   10.20
 -12  -2   1  323.17    9.10
 -12  -2   1  323.37    9.10
  12  -2  -1  336.37   11.10
  12  -2  -1  303.57   10.00
  12  -2  -1  318.87    9.60
 -12   2   1  309.07   10.90
  12   2  -1  327.77   10.20
  12   2  -1  314.87   11.30
 -12   2   1  328.67    8.60
  12   2  -1  317.47   10.70
  10  -2  -1  821.12   20.60
  10  -2  -1  837.22   20.10
 -10  -2   1  814.12   19.20
  10  -2  -1  816.72   21.50
 -10  -2   1  838.92   20.70
  10  -2  -1  821.92   20.60
 -10   2   1  829.22   19.70
  10   2  -1  812.92   20.60
 -10   2   1  807.22   21.40
  10   2  -1  785.22   21.50
  10   2  -1  795.42   21.90
   8  -2  -1   -1.10    1.00
   8  -2  -1    4.10    1.40
  -8  -2   1    3.40    1.40
   8  -2  -1    0.60    0.90
   8  -2  -1    1.40    1.70
  -8   2   1    2.10    1.50
  -8   2   1    1.10    1.80
   8   2  -1    1.90    1.50
  -8   2   1   -0.70    1.10
   8   2  -1   -0.40    1.40
   8   2  -1    2.00    1.90
   0  -2  -1  425.86   10.90
   2  -2   1    3.20    1.30
   2   2   1   -0.50    1.30
  -2   2  -1    0.40    1.30
   2   2   1    0.70    1.30
  -2   2  -1    2.70    1.20
  -6   2  -1   48.40    3.40
  10  -2   1  210.48    7.20
 -10  -2  -1  217.88    5.60
  10  -2   1  201.38    8.10
  10  -2   1  213.48    7.50
  10  -2   1  212.98    6.90
  10   2   1  209.38    7.10
  10   2   1  210.58    8.30
  10   2   1  201.48    8.70
 -12  -2  -1   49.00    3.00
  12  -2   1   52.79    4.00
  12  -2   1   50.29    3.70
  12  -2   1   50.39    4.40
  12  -2   1   31.60    3.30
  12   2   1   50.19    3.80
  12   2   1   42.90    4.10
  12   2   1   40.60    4.50
 -12   2  -1   51.09    4.90
 -14  -2  -1  231.88    7.70
  14  -2   1  228.38    8.80
  14  -2   1  259.77   10.10
  14  -2   1  242.68    8.40
  14   2   1  231.88    8.70
  14   2   1  247.28   10.40
  14   2   1  230.88    9.20
  16  -2   1    3.10    2.40
  16  -2   1    0.80    2.00
 -16  -2  -1    2.20    1.90
  16  -2   1    3.40    2.00
  16  -2   1    1.00    1.30
  16   2   1    5.40    2.40
  16   2   1    0.00    2.00
  18  -2   1   85.79    6.40
  18  -2   1   96.89    6.00
 -18  -2  -1   90.79    5.20
  18   2   1   73.69    5.60
  18   2   1   93.39    6.10
 -18   2  -1   94.39    4.80
  20  -2   1   15.90    3.20
  20  -2   1    9.50    3.30
 -20  -2  -1   11.10    2.60
 -20  -2  -1    8.60    2.60
 -20   2  -1   12.80    2.30
  20   2   1   11.20    3.30
  22  -2   1    7.20    3.30
 -22  -2  -1    2.30    2.10
  22  -2   1    2.50    2.60
 -22  -2  -1    2.50    2.40
  22   2   1   -1.80    2.40
 -22   2  -1    4.20    2.00
 -24  -2  -1    2.80    2.50
  24  -2   1    1.40    2.60
  24  -2   1   -2.50    2.90
 -24  -2  -1   -2.60    2.20
  24   2   1   -0.90    2.70
 -24   2  -1    0.90    1.80
 -26  -2  -1   -4.70    2.40
  26  -2   1    1.40    2.80
  26  -2   1    7.40    3.80
 -26  -2  -1   -1.30    2.50
 -26   2  -1   -2.30    1.80
  26   2   1    1.20    3.10
  28  -2   1   11.50    4.60
 -28  -2  -1   16.10    4.00
 -28   2  -1   14.20    3.00
  28   2   1   11.80    4.30
 -30  -2  -1    5.50    3.60
  30  -2   1   10.40    4.90
  30   2   1    6.20    4.00
 -30   2  -1    7.30    2.80
 -32  -2  -1   82.09    8.00
  32  -2   1   70.99    9.00
  32   2   1   62.59    7.80
  34  -2   1   -2.00    4.50
 -34  -2  -1    1.50    3.90
  34   2   1    0.30    3.60
  36  -2   1    1.10    5.00
 -36   2  -1    9.80    5.20
  36   2   1    4.00    4.00
  38  -2   1    4.00    4.90
  38   2   1   -1.20    4.20
 -38   2  -1    1.80    4.60
  40  -2   1   -1.30    4.60
 -40   2  -1   -1.00    4.40
  40   2   1   -0.40    4.10
  42  -2   1   -2.30    4.60
 -42   2  -1    9.00    5.70
  42   2   1    5.40    5.10
  44  -2   1    1.60    5.80
 -44   2  -1   -5.70    4.30
  44   2   1    2.70    5.40
  43   3  -1   -0.70    4.40
  43   3  -1    4.90    5.80
 -43   3   1   -2.40    4.70
  41  -3  -1    3.00    5.70
  41   3  -1    0.60    4.30
 -41   3   1    0.80    4.80
  41   3  -1   -4.00    5.00
  39  -3  -1   -1.20    5.10
  39   3  -1   -3.40    3.90
 -39   3   1    1.40    5.20
  39   3  -1    3.90    5.00
  37  -3  -1    3.10    4.70
 -37  -3   1   -1.40    4.00
  37   3  -1   -1.60    4.30
  37   3  -1    7.10    4.40
 -37   3   1   -1.00    4.40
  35  -3  -1    2.00    4.70
 -35  -3   1    1.30    3.60
  35   3  -1    3.10    3.90
  35   3  -1    9.20    5.40
 -35   3   1    8.00    4.80
 -33  -3   1   14.20    4.70
  33  -3  -1   10.30    4.80
  33   3  -1   14.10    5.50
 -33   3   1    7.30    4.70
  33   3  -1    9.70    4.30
 -31  -3   1   14.00    4.40
  31  -3  -1   26.40    6.40
  31   3  -1   15.70    5.40
  31   3  -1   18.30    4.70
 -31   3   1   19.60    5.40
  29  -3  -1    1.20    3.80
 -29  -3   1    4.00    3.40
  29   3  -1   -0.10    2.50
  29   3  -1    0.80    3.20
 -29   3   1    3.20    4.00
  29   3  -1    5.10    4.10
  27  -3  -1    6.00    3.70
  27  -3  -1    7.50    3.60
 -27  -3   1    7.60    3.40
 -27  -3   1   13.30    3.70
 -27   3   1   14.90    4.60
  27   3  -1   10.00    3.60
  27   3  -1    5.80    3.30
  27   3  -1    3.40    4.00
 -25  -3   1   73.29    6.10
  25  -3  -1   70.99    6.60
 -25  -3   1   72.69    6.80
 -25  -3   1   70.89    6.20
  25  -3  -1   69.29    7.70
  25   3  -1   61.19    7.40
 -25   3   1   64.79    7.10
  25   3  -1   62.39    6.30
  25   3  -1   66.59    6.50
 -23  -3   1   42.60    5.30
 -23  -3   1   50.89    5.00
 -23  -3   1   43.70    4.80
  23  -3  -1   45.80    5.30
  23  -3  -1   49.30    6.50
 -23   3   1   44.00    5.90
  23   3  -1   44.30    5.40
 -23   3   1   39.40    2.20
  23   3  -1   38.30    4.80
  23   3  -1   53.59    6.70
 -21  -3   1   12.00    2.70
 -21  -3   1   10.10    2.70
  21  -3  -1    7.30    3.50
  21  -3  -1   12.40    3.20
 -21  -3   1   16.10    3.20
  21   3  -1   13.50    3.20
 -21   3   1   14.00    3.80
  21   3  -1   15.20    4.30
  21   3  -1   11.10    3.30
 -21   3   1   13.60    1.60
 -19  -3   1   33.90    4.10
  19  -3  -1   38.80    4.30
 -19  -3   1   28.10    3.30
  19  -3  -1   30.60    4.10
  19  -3  -1   30.30    4.70
 -19  -3   1   38.90    3.70
  19   3  -1   24.10    3.50
  19   3  -1   34.60    5.00
 -19   3   1   31.10    2.50
  19   3  -1   28.30    4.20
 -19   3   1   36.20    5.00
  17  -3  -1   15.90    2.70
 -17  -3   1   17.20    2.40
 -17  -3   1   14.50    2.30
  17  -3  -1   20.30    3.20
  17  -3  -1   25.20    4.10
 -17  -3   1   17.30    3.00
  17  -3  -1   20.30    3.20
 -17   3   1   17.80    2.10
  17   3  -1   20.30    4.00
  17   3  -1   17.90    3.00
 -17   3   1   24.00    4.00
  17   3  -1   15.00    3.40
 -17   3   1   19.10    3.70
 -15  -3   1   -0.20    1.60
  15  -3  -1   -2.30    1.60
  15  -3  -1    0.60    2.10
  15  -3  -1   -1.10    1.30
  15  -3  -1    0.90    1.80
 -15  -3   1    1.20    1.30
 -15   3   1    1.10    1.20
 -15   3   1   -0.20    2.30
  15   3  -1   -1.30    2.00
  15   3  -1    1.50    1.70
 -15   3   1   -0.50    1.00
  15   3  -1    0.80    2.50
 -13  -3   1  113.79    3.90
  13  -3  -1  117.19    5.60
  13  -3  -1  116.69    5.00
  13  -3  -1  115.39    6.40
 -13  -3   1  106.49    5.30
  13  -3  -1  111.79    5.70
  13   3  -1  116.29    7.00
 -13   3   1  107.79    6.20
  13   3  -1  115.79    6.80
  13   3  -1  115.19    5.20
 -13   3   1  105.79    4.80
  11  -3  -1  291.77    9.30
 -11  -3   1  301.67    9.30
  11  -3  -1  299.07   10.40
  11  -3  -1  314.37    8.70
  11  -3  -1  302.57    9.40
 -11   3   1  297.87   10.10
  11   3  -1  305.67   11.40
 -11   3   1  303.47    9.30
 -11   3   1  300.57   10.30
  11   3  -1  283.67   11.20
  11   3  -1  287.77    8.70
   9  -3  -1    6.20    2.00
   9  -3  -1    7.40    1.50
   9  -3  -1    8.10    1.60
   9   3  -1    6.00    2.60
  -9   3   1    3.80    1.90
  -9   3   1    5.20    1.80
  -9   3   1    2.60    2.00
   9   3  -1    5.70    2.40
   9   3  -1    6.00    1.40
   7  -3  -1  506.55   13.90
   7  -3  -1  482.75   12.10
   7  -3  -1  507.45   12.20
  -7   3   1  508.25   13.70
  -7   3   1  511.65   14.30
   7   3  -1  521.35   15.70
  -7   3   1  502.55   13.60
   7   3  -1  498.15   15.60
   5  -3  -1   48.60    3.10
   5   3  -1   42.30    4.50
  -5   3   1   47.30    2.90
   5   3  -1   37.70    3.90
  -5   3   1   54.19    4.20
  -5   3   1   52.29    2.90
  -3   3   1  130.29    6.00
  -3   3   1  122.59    3.70
   3   3  -1  117.59    6.30
  -3   3   1  124.89    3.70
   3   3  -1  122.99    6.50
  -1   3   1   64.69    5.60
   1   3  -1   40.00    4.10
   1   3  -1   54.49    4.60
  -1   3   1   62.39    4.90
   1   3   1    2.10    1.90
   1   3   1    0.50    2.10
  -1   3  -1    2.60    1.90
  -1   3  -1    0.80    0.90
   3  -3   1  172.38    5.90
  -3   3  -1  182.08    7.50
   3   3   1  176.18    8.10
  -3   3  -1  173.48    5.50
   3   3   1  169.88    7.50
   5  -3   1   80.49    2.50
   5  -3   1   90.99    4.40
   5  -3   1   81.99    2.50
  -5   3  -1   82.59    3.90
   5   3   1   76.89    5.40
   5   3   1   75.29    5.40
  -5   3  -1   83.29    5.00
   7  -3   1  139.19    6.00
   7  -3   1  139.89    4.80
   7  -3   1  142.49    4.80
  -7   3  -1  131.29    5.60
   7   3   1  135.89    7.40
  -7   3  -1  136.59    6.20
   7   3   1  121.59    6.80
   9  -3   1   59.49    3.70
   9  -3   1   62.19    3.60
   9  -3   1   59.89    4.50
   9   3   1   50.79    4.90
   9   3   1   57.59    2.50
   9   3   1   58.49    5.50
  -9   3  -1   64.49    4.20
  -9   3  -1   59.59    4.20
  11  -3   1  896.41   22.70
  11  -3   1  875.21   21.80
  11  -3   1  888.51   23.80
  11  -3   1  894.01   22.70
  11   3   1  864.71   25.10
  11   3   1  878.61   21.30
 -11   3  -1  895.71   23.50
  11   3   1  849.02   24.60
  13  -3   1   20.10    3.00
  13  -3   1   16.40    3.40
 -13  -3  -1   21.80    1.40
  13  -3   1   22.90    2.90
  13  -3   1   18.40    2.50
  13   3   1   17.20    4.10
  13   3   1   15.30    3.50
  13   3   1   22.00    2.70
  15  -3   1   87.19    5.40
  15  -3   1   85.99    5.50
 -15  -3  -1   89.09    4.00
  15  -3   1   80.99    4.90
  15  -3   1   90.19    6.10
  15   3   1   83.19    6.70
  15   3   1   95.49    6.50
  15   3   1   78.49    4.80
 -15   3  -1   76.99    5.40
 -17  -3  -1   -0.60    1.40
  17  -3   1   -1.60    1.60
  17  -3   1    0.10    2.40
  17  -3   1   -1.40    1.80
  17  -3   1    1.20    2.00
  17   3   1    3.40    3.10
  17   3   1   -0.10    1.80
  17   3   1    2.40    2.50
  19  -3   1    5.30    2.40
  19  -3   1    1.20    2.40
 -19  -3  -1    3.70    1.90
  19  -3   1    0.70    1.80
  19  -3   1    1.80    2.10
  19   3   1    7.00    3.00
  19   3   1    3.90    2.30
  19   3   1    3.40    3.30
  21  -3   1   -2.00    2.00
  21  -3   1   -0.30    1.10
  21  -3   1    3.40    2.60
  21  -3   1    3.70    3.10
 -21  -3  -1    0.10    2.00
  21   3   1    2.60    2.60
  21   3   1    3.00    2.50
  21   3   1   -2.50    3.00
 -23  -3  -1   13.60    3.00
  23  -3   1    8.50    3.80
 -23  -3  -1   18.30    3.50
  23  -3   1    9.00    3.20
  23   3   1   10.10    3.60
  23   3   1   13.40    4.60
  23   3   1   16.00    3.60
 -25  -3  -1   88.69    6.70
  25  -3   1   86.29    7.50
  25  -3   1   77.19    8.50
 -25  -3  -1   85.39    6.40
  25   3   1   72.99    6.70
  25   3   1   69.79    8.00
 -27  -3  -1   30.50    4.60
  27  -3   1   37.20    5.50
  27  -3   1   31.90    6.00
 -27  -3  -1   36.00    5.10
  27   3   1   33.50    5.30
  27   3   1   44.50    7.40
 -29  -3  -1  156.18    9.40
  29  -3   1  113.79   10.60
  29   3   1  108.39    8.50
  29   3   1   95.19   10.30
 -31  -3  -1    8.80    4.00
  31  -3   1   10.90    5.10
  31   3   1    7.10    5.00
 -31   3  -1   12.00    5.30
  31   3   1   13.50    4.30
 -33  -3  -1   22.90    5.40
  33  -3   1   20.80    6.30
  33   3   1   27.40    6.60
 -33   3  -1   23.30    5.80
  33   3   1   10.50    4.60
  35  -3   1    1.80    4.60
 -35  -3  -1   -4.10    3.50
 -35   3  -1    0.20    4.20
  35   3   1   -8.40    3.40
  35   3   1   -2.00    3.60
 -37  -3  -1    4.50    4.80
  37  -3   1    8.20    5.50
  37   3   1   -0.60    4.70
 -37   3  -1   -0.80    4.40
  37   3   1    2.90    4.20
  39  -3   1    0.80    5.10
  39   3   1    7.00    4.70
 -39   3  -1   -1.50    4.60
  39   3   1    6.90    5.70
  41  -3   1    5.30    5.90
  41   3   1   -2.20    4.20
  41   3   1    1.40    5.70
 -41   3  -1    1.70    5.00
  40   4  -1    3.70    4.20
  40   4  -1   -3.70    4.50
 -40   4   1    1.30    4.90
 -38  -4   1    6.70    4.80
  38   4  -1   -4.30    4.00
  38   4  -1   -5.10    3.30
 -38   4   1    5.70    5.20
 -36  -4   1    6.60    4.70
  36   4  -1   14.80    4.60
 -36   4   1   22.00    6.40
  36   4  -1    5.00    5.40
 -34  -4   1   -3.90    3.50
  34   4  -1   -4.90    3.80
  34   4  -1    8.20    3.90
 -34   4   1    1.30    4.30
 -32  -4   1   23.90    5.10
  32   4  -1   19.40    4.90
  32   4  -1   14.40    4.30
  32   4  -1   14.70    5.80
 -32   4   1   16.60    5.40
 -30  -4   1   12.10    4.10
 -30   4   1    8.70    4.40
  30   4  -1    7.60    3.50
  30   4  -1    8.30    4.00
  30   4  -1   16.90    5.80
 -28  -4   1   12.50    3.80
 -28  -4   1   20.50    4.40
  28  -4  -1   20.00    4.80
  28  -4  -1   19.90    6.00
  28   4  -1   18.80    5.60
 -28   4   1    4.20    4.20
  28   4  -1   13.40    3.70
  28   4  -1   14.10    4.40
  26  -4  -1   -1.20    3.30
 -26  -4   1    3.00    2.70
 -26  -4   1    3.10    3.00
  26  -4  -1    2.20    3.70
  26   4  -1    6.90    4.60
  26   4  -1    7.20    3.20
 -26   4   1   -1.30    3.40
  26   4  -1    6.00    3.70
  24  -4  -1    1.30    3.40
  24  -4  -1    1.00    3.10
 -24  -4   1    2.60    2.80
 -24  -4   1    1.70    2.50
  24   4  -1    4.20    4.30
  24   4  -1   -0.30    3.20
  24   4  -1    4.30    2.70
 -24   4   1    3.70    3.90
  22  -4  -1  207.48   11.00
 -22  -4   1  199.08    8.60
  22  -4  -1  206.78   10.10
  22  -4  -1  185.28    9.70
 -22  -4   1  203.88    8.70
  22   4  -1  193.48   11.40
  22   4  -1  202.78   10.80
 -22   4   1  190.48   10.50
  22   4  -1  185.28    8.60
 -22   4   1  196.68    7.10
  20  -4  -1   45.20    5.10
  20  -4  -1   62.29    5.20
 -20  -4   1   51.59    4.30
  20  -4  -1   52.79    6.30
 -20  -4   1   48.90    4.10
  20  -4  -1   59.79    5.70
  20   4  -1   48.10    7.00
  20   4  -1   45.70    6.00
 -20   4   1   50.89    3.70
  20   4  -1   49.90    4.40
 -20   4   1   60.79    6.20
 -18  -4   1   64.89    4.00
  18  -4  -1   69.49    5.60
  18  -4  -1   64.59    4.70
  18  -4  -1   69.49    5.50
  18  -4  -1   76.19    7.10
 -18  -4   1   69.89    5.00
  18   4  -1   78.19    8.20
  18   4  -1   83.59    4.70
  18   4  -1   69.59    6.80
 -18   4   1   76.19    4.50
 -18   4   1   76.69    6.50
  16  -4  -1   -0.70    2.20
  16  -4  -1   -0.50    1.80
 -16  -4   1    1.30    1.10
  16  -4  -1    1.80    2.00
  16  -4  -1    2.80    1.70
  16   4  -1    2.80    2.90
 -16   4   1   -0.50    2.40
  16   4  -1    5.60    2.90
 -16   4   1    3.00    1.70
 -16   4   1    2.80    2.30
  16   4  -1   -0.10    1.50
  14  -4  -1   97.29    4.70
  14  -4  -1   93.79    5.50
  14  -4  -1  100.49    5.40
  14  -4  -1  100.29    6.30
 -14   4   1   84.89    5.60
  14   4  -1   91.49    7.00
 -14   4   1   94.09    6.00
  14   4  -1   94.39    7.10
  14   4  -1   99.59    4.20
 -14   4   1   99.99    5.30
  12  -4  -1   41.90    3.50
  12  -4  -1   34.80    2.60
  12  -4  -1   40.20    4.20
  12  -4  -1   36.00    3.30
  12   4  -1   30.10    4.90
  12   4  -1   32.00    4.70
 -12   4   1   32.60    3.60
 -12   4   1   42.30    4.00
  12   4  -1   38.70    2.00
 -12   4   1   43.90    4.30
  10  -4  -1  262.27    9.60
  10  -4  -1  265.27    8.20
  10  -4  -1  267.27    8.30
 -10   4   1  288.37   10.00
  10   4  -1  260.87   11.30
  10   4  -1  253.67   11.30
 -10   4   1  277.97    9.30
 -10   4   1  266.77    9.10
   8  -4  -1   47.10    2.30
   8  -4  -1   42.40    3.70
   8  -4  -1   42.70    2.20
  -8   4   1   41.90    3.20
   8   4  -1   54.89    6.00
  -8   4   1   42.50    4.20
  -8   4   1   51.69    3.40
   8   4  -1   33.40    4.40
   6   4  -1   84.19    6.30
  -6   4   1   78.59    3.50
   6   4  -1   84.29    6.10
  -6   4   1   75.69    3.40
  -6   4   1   77.59    5.30
   4   4  -1  146.89    7.80
  -4   4   1  136.59    7.00
   4   4  -1  130.79    7.60
  -2   4   1   15.00    3.10
   2   4  -1   15.80    3.50
   2   4  -1   21.60    3.70
  -2   4   1   26.90    4.60
   0   4   1    9.30    2.70
   0   4  -1   19.10    3.50
   0   4  -1   19.90    3.90
   0   4   1   15.90    3.70
  -2   4  -1  328.37   12.10
   2   4   1  331.57   12.30
   2   4   1  330.47   12.90
   4   4   1  193.58    9.20
  -4   4  -1  215.58    6.30
   4   4   1  190.68    9.70
  -4   4  -1  210.18    6.40
  -4   4  -1  202.78    8.90
   6  -4   1  159.58    4.40
   6  -4   1  156.38    4.30
   6  -4   1  160.88    6.40
   6   4   1  147.99    8.20
   6   4   1  142.79    8.50
  -6   4  -1  162.68    5.90
  -6   4  -1  162.38    7.60
   8  -4   1    2.00    1.70
   8  -4   1   -0.70    1.20
   8  -4   1    0.40    1.10
   8   4   1    0.90    2.50
   8   4   1    0.60    2.40
  -8   4  -1    0.10    1.40
  -8   4  -1    1.60    1.90
  10  -4   1   33.50    3.10
  10  -4   1   34.00    3.90
  10  -4   1   39.30    3.30
 -10   4  -1   38.60    3.60
  10   4   1   29.40    4.70
  10   4   1   40.50    5.40
 -10   4  -1   36.50    4.10
  12  -4   1   19.00    2.80
  12  -4   1   19.10    3.50
  12  -4   1   16.20    2.50
 -12   4  -1   18.40    2.90
  12   4   1   22.80    4.50
  12   4   1   28.80    5.20
 -12   4  -1   16.60    3.00
  14  -4   1   23.80    2.80
  14  -4   1   20.70    3.00
  14  -4   1   25.00    3.30
  14  -4   1   31.00    4.30
  14   4   1   22.30    4.40
 -14   4  -1   24.90    3.50
  14   4   1   17.70    4.40
  14   4   1   27.70    2.10
 -14   4  -1   19.90    3.30
  16  -4   1   34.60    4.10
  16  -4   1   31.00    3.30
  16  -4   1   29.00    3.70
 -16  -4  -1   29.80    2.10
  16  -4   1   26.50    4.40
 -16   4  -1   32.20    4.00
  16   4   1   30.80    2.80
  16   4   1   32.60    4.90
  16   4   1   23.80    4.90
 -16   4  -1   40.70    4.20
  18  -4   1   44.60    4.70
  18  -4   1   42.90    4.10
  18  -4   1   44.30    4.80
 -18  -4  -1   50.59    3.50
  18  -4   1   37.70    4.80
  18   4   1   39.00    3.50
 -18   4  -1   43.90    4.20
  18   4   1   44.90    6.00
  18   4   1   46.10    6.70
  20  -4   1  236.28    9.50
  20  -4   1  226.68   10.20
  20  -4   1  211.58   10.10
  20  -4   1  213.78   11.00
 -20  -4  -1  223.68    8.30
 -20   4  -1  231.78    8.80
  20   4   1  220.18   12.30
  20   4   1  221.98   11.40
  20   4   1  217.18    8.60
  22  -4   1  153.08    8.90
 -22  -4  -1  163.98    7.50
  22  -4   1  168.08   10.10
  22  -4   1  146.59    8.10
 -22   4  -1  149.09    6.90
  22   4   1  143.59    7.40
  22   4   1  155.98    9.80
  22   4   1  165.08   10.80
  24  -4   1   -0.10    2.50
  24  -4   1   -4.90    2.70
  24  -4   1   -2.60    3.00
 -24  -4  -1   -0.40    2.40
  24   4   1    1.10    3.80
  24   4   1    3.50    2.50
  24   4   1    2.10    3.40
 -24   4  -1    0.10    3.50
 -24   4  -1   -1.80    1.60
 -26  -4  -1    7.60    3.30
 -26  -4  -1    7.10    3.10
  26  -4   1   11.10    4.40
  26  -4   1    6.90    3.50
  26   4   1    4.70    2.90
  26   4   1    5.00    3.80
 -26   4  -1    3.20    3.70
  26   4   1    1.80    4.20
 -26   4  -1    6.50    2.90
  28  -4   1    2.20    4.00
 -28  -4  -1    9.60    3.60
  28  -4   1    4.50    3.80
 -28  -4  -1    8.90    3.50
  28   4   1    4.00    3.20
 -28   4  -1    1.10    3.60
  28   4   1    9.40    5.10
 -30  -4  -1    7.80    3.90
  30  -4   1   -4.20    4.60
  30   4   1    3.70    4.80
 -30   4  -1    3.90    4.00
  30   4   1    3.70    3.10
 -32  -4  -1   15.60    4.80
  32   4   1   21.20    4.60
  32   4   1   17.30    6.50
 -32   4  -1   16.00    5.20
 -34  -4  -1    6.50    4.30
  34   4   1   -2.10    4.30
 -34   4  -1    1.40    4.30
  34   4   1    0.80    3.40
 -36  -4  -1    5.70    4.70
 -36   4  -1    6.20    5.20
  36   4   1    7.20    5.80
  36   4   1    1.60    3.50
 -38  -4  -1    7.00    5.00
 -38   4  -1    7.70    5.60
  38   4   1    9.70    4.50
  38   4   1   11.00    6.10
  40   4   1   13.00    6.80
  40   4   1   -0.60    3.80
 -40   4  -1    4.00    5.10
 -37  -5   1   24.10    6.10
  37   5  -1   21.40    7.20
 -37   5   1   13.30    5.90
  37   5  -1   16.30    4.80
 -35  -5   1   -0.90    4.20
  35   5  -1   -1.40    4.90
  35   5  -1    1.90    3.20
 -35   5   1    1.30    4.30
  35   5  -1    0.20    4.10
 -33  -5   1    6.50    4.10
 -33   5   1    7.30    4.80
  33   5  -1    0.80    2.90
  33   5  -1    2.10    5.40
  33   5  -1    3.50    4.10
 -31  -5   1   25.70    5.20
  31   5  -1   23.30    4.30
 -31   5   1   24.20    5.70
  31   5  -1   17.40    6.50
  31   5  -1   25.30    5.90
 -29  -5   1    2.80    3.30
 -29  -5   1    0.60    2.70
  29  -5  -1    0.20    3.60
  29   5  -1   -4.60    3.50
 -29   5   1    2.80    4.10
  29   5  -1   -7.90    3.80
  29   5  -1   -3.60    2.40
 -27  -5   1   17.40    3.90
  27  -5  -1   13.40    4.60
 -27  -5   1   14.30    3.50
 -27   5   1   10.70    4.50
  27   5  -1   15.30    5.10
  27   5  -1   13.10    3.10
  27   5  -1   19.10    6.00
 -25  -5   1    1.70    2.60
  25  -5  -1   -3.10    3.10
 -25  -5   1    3.70    2.70
  25   5  -1   -0.60    2.10
  25   5  -1   -3.90    3.50
 -25   5   1    5.30    3.90
  25   5  -1    4.30    4.60
  23  -5  -1    3.20    3.30
 -23  -5   1    0.10    2.20
 -23  -5   1    2.70    2.50
  23   5  -1    1.40    3.70
 -23   5   1    1.10    3.30
  23   5  -1    2.40    2.10
  23   5  -1   -1.90    3.60
 -21  -5   1  144.39    6.60
  21  -5  -1  135.59    8.30
 -21  -5   1  139.29    6.50
  21  -5  -1  134.19    8.50
 -21   5   1  160.48    9.40
  21   5  -1  157.18   10.50
  21   5  -1  132.59   10.10
  21   5  -1  139.49    5.80
 -21   5   1  125.09    6.70
  19  -5  -1  214.08    9.90
  19  -5  -1  210.08    9.80
 -19  -5   1  199.88    7.20
  19  -5  -1  217.08    8.90
  19   5  -1  187.08   11.60
  19   5  -1  207.68    6.50
 -19   5   1  222.38    8.90
 -19   5   1  198.48   10.20
  19   5  -1  199.48   11.70
  17  -5  -1   51.19    5.20
  17  -5  -1   57.99    5.30
 -17  -5   1   58.19    2.90
  17  -5  -1   53.59    4.40
 -17   5   1   64.29    5.80
  17   5  -1   56.89    7.60
 -17   5   1   54.59    5.40
  17   5  -1   65.09    7.60
 -17   5   1   54.49    5.00
  15  -5  -1   71.79    5.20
  15  -5  -1   63.39    4.20
  15  -5  -1   68.59    5.20
 -15   5   1   67.89    5.20
 -15   5   1   56.79    5.30
  15   5  -1   68.39    7.70
  15   5  -1   60.19    6.80
 -15   5   1   71.19    5.20
  13  -5  -1   31.40    3.40
  13  -5  -1   36.90    2.80
  13  -5  -1   39.70    5.50
  13  -5  -1   36.10    3.60
  13   5  -1   31.90    5.60
 -13   5   1   35.80    3.80
  13   5  -1   37.00    6.00
 -13   5   1   29.60    3.80
 -13   5   1   35.40    4.40
  11  -5  -1   -1.70    1.80
  11  -5  -1    0.30    1.50
  11  -5  -1   -0.70    1.40
  11   5  -1   -4.00    2.50
 -11   5   1   -1.90    1.40
 -11   5   1   -1.50    1.70
  11   5  -1    4.10    3.10
 -11   5   1    4.00    2.30
   9  -5  -1   83.39    3.50
   9  -5  -1   77.29    3.50
  -9   5   1   77.49    4.10
  -9   5   1   81.59    4.00
   9   5  -1   88.69    8.40
   9   5  -1   68.19    6.90
  -9   5   1   78.89    5.90
  -7   5   1    3.40    1.10
   7   5  -1    7.70    3.50
  -7   5   1    4.70    2.70
  -7   5   1    5.00    1.10
   7   5  -1    2.30    2.80
   5   5  -1   -0.90    2.90
   5   5  -1    0.40    2.60
  -5   5   1   -4.10    1.90
  -3   5   1   -0.30    2.40
   3   5  -1    2.10    2.80
   3   5  -1    1.90    2.90
  -1   5   1   18.30    4.50
   1   5  -1   21.50    4.60
   1   5  -1   16.50    3.70
  -1   5   1   20.60    4.10
   1   5   1    1.30    2.70
   1   5   1   -1.50    2.20
  -1   5  -1    2.40    2.50
  -3   5  -1  131.99    7.90
   3   5   1  137.89    8.30
   3   5   1  129.19    8.70
  -5   5  -1  429.46   15.70
  -5   5  -1  446.76   11.00
   5   5   1  464.65   17.30
   5   5   1  435.76   16.40
  -5   5  -1  442.56   11.00
   7  -5   1   54.69    2.70
   7  -5   1   51.99    2.60
  -7   5  -1   52.69    5.60
   7   5   1   36.80    5.40
   7   5   1   43.20    5.70
  -7   5  -1   49.60    3.30
  -7   5  -1   47.90    3.20
   9  -5   1    7.60    1.70
   9  -5   1    9.40    2.50
   9  -5   1    8.50    1.90
   9   5   1    6.10    3.50
  -9   5  -1    8.20    2.00
  -9   5  -1    9.80    3.10
  -9   5  -1   12.10    2.40
   9   5   1    7.20    3.30
  11  -5   1   26.80    3.10
  11  -5   1   28.30    3.20
  11  -5   1   30.70    4.00
 -11   5  -1   22.90    3.80
  11   5   1   31.70    5.40
 -11   5  -1   31.10    3.60
 -11   5  -1   25.00    3.20
  11   5   1   20.90    4.80
  13  -5   1   28.70    3.50
  13  -5   1   21.30    3.10
  13  -5   1   22.30    3.80
 -13   5  -1   23.00    3.50
 -13   5  -1   25.60    3.50
 -13   5  -1   28.70    4.10
  13   5   1   26.90    4.90
  13   5   1   28.20    5.60
  15  -5   1   51.59    4.80
  15  -5   1   54.59    4.30
  15  -5   1   45.00    4.60
 -15   5  -1   47.80    5.10
  15   5   1   37.10    6.40
 -15   5  -1   52.69    5.10
 -15   5  -1   51.39    5.30
  15   5   1   55.49    6.80
  17  -5   1    7.10    2.90
  17  -5   1    8.90    2.60
  17  -5   1   12.20    3.00
  17   5   1    4.50    3.90
 -17   5  -1    5.20    3.10
 -17   5  -1    6.10    2.60
  17   5   1    3.70    4.00
 -19  -5  -1   21.60    2.50
  19  -5   1   27.60    4.30
  19  -5   1   21.40    4.60
  19  -5   1   23.10    4.20
  19   5   1   16.80    5.20
  19   5   1   22.50    5.40
 -19   5  -1   20.00    3.40
 -19   5  -1   22.10    4.30
  21  -5   1   19.50    4.20
 -21  -5  -1   19.90    2.90
  21  -5   1   20.30    4.60
 -21   5  -1   17.40    3.30
  21   5   1   15.80    2.20
  21   5   1    9.50    4.40
  21   5   1   19.10    5.30
 -21   5  -1   19.10    4.30
 -23  -5  -1    9.30    2.80
  23  -5   1   10.10    3.80
 -23   5  -1   12.80    3.00
  23   5   1   15.00    4.90
  23   5   1   12.00    2.40
 -23   5  -1    5.90    3.70
  23   5   1   17.50    5.70
 -25  -5  -1   13.60    3.20
  25  -5   1   12.80    4.30
  25   5   1    9.00    2.70
 -25   5  -1   15.70    4.50
  25   5   1   18.60    5.00
  25   5   1    6.10    5.00
 -27  -5  -1   -2.20    2.50
 -27  -5  -1    2.60    3.00
  27  -5   1   -4.40    3.20
  27   5   1    0.70    2.30
  27   5   1    2.20    4.50
 -27   5  -1   -5.60    3.20
  27   5   1    3.00    4.00
 -29  -5  -1   -0.40    2.80
 -29  -5  -1   -2.80    2.90
  29  -5   1   -6.10    5.70
  29   5   1    2.80    4.80
  29   5   1   -1.90    3.90
  29   5   1    3.10    2.70
 -29   5  -1   -1.00    3.60
 -31  -5  -1   -3.80    3.20
 -31   5  -1   -1.10    3.90
  31   5   1   -2.70    2.40
  31   5   1   -2.00    4.60
 -33  -5  -1    7.30    4.20
  33   5   1    5.90    3.30
 -33   5  -1    2.90    4.50
  33   5   1    2.20    5.80
 -35  -5  -1   -7.50    3.40
 -35   5  -1    0.90    4.50
  35   5   1   -2.00    5.30
  35   5   1    0.80    3.00
 -37  -5  -1    4.90    4.70
  37   5   1    1.10    3.40
  37   5   1    5.80    6.30
 -37   5  -1    8.70    5.40
 -34  -6   1   -0.90    3.90
  34   6  -1    2.90    5.50
  34   6  -1    0.30    2.20
  34   6  -1    5.50    4.80
 -34   6   1   -1.00    4.50
 -32  -6   1    2.80    3.60
 -32   6   1   -5.40    3.40
  32   6  -1    6.90    5.00
  32   6  -1    3.50    2.30
  32   6  -1    3.90    5.20
 -30  -6   1   -1.40    3.40
 -30  -6   1    2.90    3.20
  30  -6  -1    9.70    6.00
  30   6  -1    0.20    1.80
  30   6  -1    1.60    4.80
 -30   6   1   -0.40    3.80
  30   6  -1    2.70    4.80
  28  -6  -1   -0.90    3.80
 -28  -6   1    1.50    2.70
 -28  -6   1    1.00    3.00
  28   6  -1    0.40    1.40
  28   6  -1   -3.30    4.00
 -28   6   1   -1.70    3.40
  28   6  -1   -1.30    4.40
 -26  -6   1    0.90    2.80
  26  -6  -1   -0.90    3.50
 -26  -6   1    2.40    2.60
  26   6  -1   -0.20    4.20
  26   6  -1    2.40    4.60
 -26   6   1   -2.40    3.20
  24  -6  -1   -0.10    3.40
 -24  -6   1    2.10    2.60
 -24  -6   1   -1.00    2.40
 -24   6   1    0.20    3.00
  24   6  -1    4.40    4.70
  24   6  -1    4.70    4.40
 -22  -6   1    1.50    2.10
  22  -6  -1    4.10    3.20
 -22  -6   1    2.40    2.00
  22   6  -1    1.80    3.90
  22   6  -1    4.50    5.10
 -22   6   1   -1.20    2.90
 -20  -6   1   -1.00    1.60
  20  -6  -1    2.90    3.00
  20  -6  -1    3.40    3.10
  20   6  -1    6.20    4.80
 -20   6   1    3.70    2.50
 -20   6   1    0.10    2.70
  20   6  -1    2.90    4.30
 -18  -6   1   -0.60    1.00
  18  -6  -1   -0.80    2.60
  18  -6  -1    0.50    2.50
  18   6  -1    5.40    4.30
  18   6  -1    7.00    4.20
 -18   6   1    3.90    2.80
 -18   6   1   -2.50    1.80
  16  -6  -1    1.40    2.20
  16  -6  -1    0.90    2.40
  16   6  -1   -6.10    2.90
 -16   6   1   -1.60    2.20
  16   6  -1   -0.80    3.60
 -16   6   1    1.60    2.30
  14  -6  -1   11.60    2.90
  14  -6  -1   11.70    2.70
  14   6  -1   10.30    4.70
  14   6  -1    6.00    4.00
 -14   6   1   10.70    2.60
 -14   6   1   14.00    2.70
 -14   6   1    6.70    3.00
  12  -6  -1   18.30    2.90
  12  -6  -1   16.60    2.80
 -12   6   1   19.40    4.00
  12   6  -1   22.40    5.60
 -12   6   1   22.30    2.70
  12   6  -1   29.90    5.90
 -12   6   1   20.90    2.60
  10  -6  -1  148.09    5.80
  10  -6  -1  140.89    5.80
  10   6  -1  140.69   10.40
 -10   6   1  150.48    4.80
  10   6  -1  150.88   10.50
 -10   6   1  165.08    9.20
 -10   6   1  160.98    4.90
   8  -6  -1  116.99    3.70
   8   6  -1  122.49    9.50
   8   6  -1  128.69    9.80
  -8   6   1  105.79    7.80
   6   6  -1   93.09    9.20
  -6   6   1  100.09    7.60
   6   6  -1  102.79    9.10
   4   6  -1    8.50    3.90
  -4   6   1    0.30    2.80
   4   6  -1    4.80    4.00
   2   6  -1   20.20    4.80
  -2   6   1   19.60    4.40
   0   6   1    1.40    2.70
   0   6  -1   -0.60    2.70
  -2   6  -1   70.19    7.20
   2   6   1   57.19    7.80
   2   6   1   63.29    7.00
   4   6   1    7.00    3.70
  -4   6  -1    6.80    3.40
   4   6   1    3.00    3.60
   6   6   1   -1.30    3.30
  -6   6  -1    3.30    3.10
   6   6   1    5.10    3.70
   8  -6   1   77.59    4.00
   8  -6   1   72.39    3.90
  -8   6  -1   73.49    7.20
   8   6   1   59.49    7.50
   8   6   1   84.89    8.90
  10  -6   1  174.78    7.00
  10  -6   1  152.18    6.70
 -10   6  -1  138.89    8.90
  10   6   1  170.58   11.10
  10   6   1  169.38   11.40
 -10   6  -1  176.28    6.40
 -10   6  -1  164.58    6.40
  12  -6   1   40.50    4.10
  12  -6   1   39.20    4.20
 -12   6  -1   50.79    6.00
  12   6   1   45.40    7.70
 -12   6  -1   41.80    4.00
 -12   6  -1   48.60    4.20
  12   6   1   43.80    6.80
  14  -6   1   48.20    4.70
  14  -6   1   52.49    5.10
 -14   6  -1   66.09    5.10
  14   6   1   43.70    6.90
 -14   6  -1   45.90    5.70
  14   6   1   66.89    8.70
 -14   6  -1   56.99    4.90
  16  -6   1   -0.50    2.50
  16  -6   1   -1.50    2.40
  16   6   1    1.80    4.00
 -16   6  -1   -0.50    2.40
 -16   6  -1    5.20    2.70
  16   6   1   -3.90    3.20
  18  -6   1   27.90    4.50
  18  -6   1   29.30    4.60
 -18   6  -1   34.50    4.80
 -18   6  -1   26.20    4.20
  18   6   1   29.10    6.30
  18   6   1   32.80    6.90
 -20  -6  -1   20.00    2.40
  20  -6   1   24.70    4.50
  20  -6   1   16.40    4.20
  20   6   1   11.90    5.30
 -20   6  -1   13.70    3.80
 -20   6  -1   19.40    3.90
  20   6   1   17.10    5.90
 -22  -6  -1   71.49    5.10
  22  -6   1   78.79    7.70
  22   6   1   99.09   11.00
 -22   6  -1   66.29    6.50
 -22   6  -1   82.39    7.80
  22   6   1   97.29   10.50
  24  -6   1   -0.80    3.00
 -24  -6  -1    1.40    2.30
 -24   6  -1    3.40    3.60
  24   6   1    4.60    5.00
  24   6   1   -0.90    4.20
 -26  -6  -1    3.20    2.70
  26  -6   1   -0.10    3.60
  26   6   1    3.50    5.00
  26   6   1    3.90    4.40
 -26   6  -1   -0.40    3.50
 -28  -6  -1    1.20    3.20
 -28  -6  -1    0.50    2.80
  28  -6   1    4.80    3.80
  28   6   1   -2.20    4.10
 -28   6  -1    1.30    3.70
  28   6   1    1.00    4.90
 -30  -6  -1   -1.60    3.00
 -30  -6  -1    2.40    3.40
 -30   6  -1   -3.30    3.60
  30   6   1    1.10    4.60
  30   6   1   -4.20    4.30
  30   6   1   -1.00    1.30
 -32  -6  -1    5.20    4.10
  32   6   1    4.00    5.40
  32   6   1    1.20    1.90
 -32   6  -1   -6.60    3.70
 -34  -6  -1   14.10    5.10
 -34   6  -1   15.90    5.60
  34   6   1   17.60    3.10
  34   6   1   18.70    7.30
 -29  -7   1   -0.50    3.10
 -29  -7   1    5.20    3.20
  29  -7  -1    4.70    4.70
 -29   7   1   -1.00    3.40
  29   7  -1   -1.80    4.90
  29   7  -1   -3.40    4.80
  27  -7  -1    8.00    4.60
 -27  -7   1    1.40    3.00
 -27  -7   1    2.50    2.80
  27   7  -1    2.00    4.80
 -27   7   1    1.20    3.20
  27   7  -1   -4.10    4.20
 -25  -7   1    1.40    2.60
  25  -7  -1   -2.80    3.30
 -25  -7   1    2.30    2.60
  25   7  -1   -4.70    4.10
 -25   7   1    1.60    3.00
  25   7  -1    2.50    4.80
  23  -7  -1    3.60    3.80
 -23  -7   1    3.00    2.40
 -23  -7   1    1.30    2.10
  23   7  -1    1.50    4.50
 -23   7   1    2.70    2.80
  23   7  -1    2.70    4.80
 -21  -7   1    0.90    1.80
  21  -7  -1    0.20    2.90
 -21   7   1    2.00    2.70
  21   7  -1    4.90    4.80
  21   7  -1   -3.20    4.20
  19  -7  -1   13.70    4.00
  19  -7  -1   17.10    4.10
 -19  -7   1   16.20    2.00
  19   7  -1   25.80    6.70
 -19   7   1   24.70    4.60
  19   7  -1   20.20    6.20
 -19   7   1   15.30    3.30
  17  -7  -1    7.30    3.10
  17  -7  -1   13.70    3.70
  17   7  -1    3.80    4.50
 -17   7   1    5.20    3.40
 -17   7   1    9.40    2.40
  17   7  -1    3.40    4.70
  15  -7  -1   38.20    4.60
  15  -7  -1   39.50    4.70
  15   7  -1   53.29    8.60
 -15   7   1   33.60    5.30
 -15   7   1   37.60    3.30
 -15   7   1   34.90    3.10
  15   7  -1   31.30    6.80
  13  -7  -1    1.30    2.10
  13  -7  -1    1.40    2.20
  13   7  -1    1.50    4.30
  13   7  -1    3.70    4.50
 -13   7   1   -1.70    2.40
  11  -7  -1    4.00    2.10
  11  -7  -1    2.60    2.00
  11   7  -1    7.50    4.70
 -11   7   1    0.60    3.00
  11   7  -1    7.90    5.00
   9  -7  -1   20.20    2.40
   9  -7  -1   16.80    2.30
  -9   7   1   25.20    5.10
   9   7  -1   20.20    5.70
   9   7  -1   29.70    6.80
  -7   7   1    2.40    3.30
   7   7  -1   -0.50    3.90
   7   7  -1   -3.70    3.50
  -5   7   1    9.20    4.10
   5   7  -1    4.50    4.70
   5   7  -1    5.60    4.10
   3   7  -1   -3.70    3.30
  -3   7   1    3.00    3.50
  -1   7   1    7.70    4.10
   1   7  -1    3.60    4.00
  -1   7  -1    4.90    3.90
   1   7   1   -2.40    3.40
   3   7   1    3.10    4.20
  -3   7  -1   -1.20    3.30
   3   7   1    1.40    3.50
   5   7   1   15.20    5.10
   5   7   1   15.90    5.90
  -5   7  -1   12.10    4.20
   7  -7   1   28.30    2.70
   7  -7   1   28.00    2.60
   7   7   1   28.80    6.70
  -7   7  -1   20.70    4.80
   7   7   1   24.20    6.20
   9  -7   1   10.00    2.30
   9  -7   1   13.40    2.60
   9   7   1   14.20    5.70
  -9   7  -1   10.30    3.90
   9   7   1   15.70    5.20
  11  -7   1    3.40    2.20
  11  -7   1    3.60    2.20
 -11   7  -1    2.50    3.20
  11   7   1    7.50    4.90
  11   7   1    7.80    4.90
  13  -7   1   19.90    3.50
  13  -7   1   23.30    3.70
 -13   7  -1   20.30    2.40
 -13   7  -1   16.80    4.20
 -13   7  -1   20.70    2.50
  13   7   1   23.80    6.00
  13   7   1   16.60    5.70
  15  -7   1   -0.70    2.60
  15  -7   1    0.70    2.50
 -15   7  -1    3.60    2.10
 -15   7  -1    4.50    3.10
  15   7   1   -4.70    3.50
  15   7   1   -1.90    4.10
  17  -7   1   -1.80    2.70
  17  -7   1    3.90    3.10
 -17   7  -1    0.70    2.20
  17   7   1    0.40    4.30
  17   7   1   -1.80    4.30
 -17   7  -1    0.10    2.60
  19  -7   1   -0.40    3.00
  19  -7   1    1.00    3.40
 -19   7  -1   -0.60    2.40
 -19   7  -1    2.10    2.60
  19   7   1   -2.10    4.20
  19   7   1    0.10    4.30
  21  -7   1   -4.80    2.90
 -21  -7  -1   -0.80    1.60
 -21   7  -1   -0.10    2.40
  21   7   1   -6.10    3.60
  21   7   1    0.00    4.70
 -21   7  -1    0.60    2.80
  23  -7   1    5.70    3.80
 -23  -7  -1    3.80    2.40
 -23   7  -1    0.30    3.10
  23   7   1    0.80    4.70
  23   7   1    2.90    5.00
  25  -7   1   -7.30    3.00
 -25  -7  -1    1.40    2.50
 -25   7  -1    2.00    3.40
  25   7   1   -2.30    4.30
  25   7   1    4.50    5.20
 -27  -7  -1    3.60    2.90
 -27  -7  -1    3.30    3.00
  27  -7   1   -1.40    4.00
  27   7   1    1.10    5.00
 -27   7  -1   -0.40    3.60
  27   7   1   -2.80    4.30
  29  -7   1   -0.40    6.70
 -29  -7  -1    9.80    3.70
 -29  -7  -1   15.00    4.10
  29   7   1    2.10    5.90
  29   7   1   11.40    6.60
 -29   7  -1    1.50    4.10
 -24  -8   1    3.70    2.60
  24  -8  -1    1.90    4.10
 -24  -8   1    2.30    2.70
 -24   8   1    0.30    2.30
  24   8  -1   15.30    6.80
  24   8  -1    5.60    5.50
 -22  -8   1    1.40    2.10
 -22  -8   1    3.60    2.30
  22  -8  -1    4.70    3.90
  22   8  -1   -3.30    4.30
  22   8  -1    9.40    6.10
 -22   8   1    1.20    2.10
 -20  -8   1    6.20    1.90
  20  -8  -1   11.40    4.20
  20   8  -1    5.00    5.60
 -20   8   1    3.20    1.80
  20   8  -1   12.90    6.20
  18  -8  -1    4.80    3.60
  18  -8  -1   -5.50    2.60
  18   8  -1   -2.20    4.40
  18   8  -1    5.10    5.40
 -18   8   1    0.80    2.90
  16  -8  -1    3.10    3.10
  16  -8  -1   -3.30    2.50
  16   8  -1   -3.50    4.30
 -16   8   1   -3.50    2.80
  16   8  -1    6.30    5.40
  14  -8  -1   15.80    3.50
  14  -8  -1    7.00    3.00
 -14   8   1   18.70    4.70
  14   8  -1    8.80    5.90
  14   8  -1    6.00    5.30
  12  -8  -1    5.00    2.60
  12  -8  -1    9.40    2.80
  12   8  -1   -0.30    4.60
 -12   8   1    3.50    3.50
  12   8  -1    4.00    4.70
  10  -8  -1    1.30    2.00
  10  -8  -1    0.70    2.00
  10   8  -1   -1.90    4.40
  10   8  -1   -5.00    4.20
 -10   8   1   -2.60    3.00
   8  -8  -1    1.40    1.70
   8  -8  -1    0.20    1.50
   8   8  -1   -0.50    4.40
  -8   8   1    1.00    3.50
   8   8  -1   -1.20    3.90
  -6   8   1    8.90    4.30
   6   8  -1    4.40    4.70
   4   8  -1   -1.70    4.10
  -4   8   1   -2.00    3.50
   2   8  -1    2.10    4.40
  -2   8   1    2.10    3.90
   0   8   1    1.30    4.10
   0   8  -1    2.90    4.40
  -2   8  -1   -2.70    4.00
   2   8   1    0.80    4.50
   4   8   1    0.00    3.80
  -4   8  -1   -0.40    3.80
   6  -8   1    2.10    1.60
   6  -8   1    4.80    1.90
  -6   8  -1    2.10    3.70
   6   8   1   -0.90    4.30
   6   8   1    0.70    4.60
   8  -8   1   18.00    3.20
   8  -8   1   16.10    2.70
   8   8   1   24.60    7.10
  -8   8  -1   11.80    4.70
   8   8   1   18.10    6.20
  10  -8   1    8.80    2.80
  10  -8   1    7.50    2.80
  10   8   1    6.80    5.40
 -10   8  -1    2.70    3.50
  10   8   1   16.30    6.20
  12  -8   1   21.40    3.70
  12  -8   1   23.60    3.90
 -12   8  -1   26.50    5.80
  12   8   1   22.90    6.90
  12   8   1   15.70    6.60
  14  -8   1    6.50    3.30
  14  -8   1    9.60    3.50
 -14   8  -1   14.40    4.70
  14   8   1    4.20    5.50
  14   8   1    9.50    5.80
  16  -8   1    6.70    3.40
  16  -8   1    3.70    3.30
  16   8   1   -2.50    4.90
  16   8   1    7.40    5.40
 -16   8  -1    5.80    3.80
  18  -8   1    9.10    3.90
 -18   8  -1   10.60    4.20
  18   8   1   24.60    7.40
 -18   8  -1   14.90    2.30
  18   8   1    3.10    5.60
  20  -8   1    9.70    4.20
 -20   8  -1   15.60    4.70
  20   8   1   14.10    6.80
  20   8   1    9.60    6.20
 -20   8  -1   10.10    2.70
  22  -8   1    9.60    4.60
 -22  -8  -1   17.70    2.80
 -22   8  -1    5.30    2.90
  22   8   1   24.90    7.70
  22   8   1   13.20    6.30
  13  -9  -1    4.60    2.90
  13  -9  -1    4.90    3.40
  13   9  -1    2.10    5.50
 -13   9   1    2.90    4.00
  13   9  -1   12.90    6.20
  11  -9  -1   20.30    3.60
  11  -9  -1   22.10    3.90
 -11   9   1   17.40    5.50
  11   9  -1   33.00    8.30
  11   9  -1   34.10    7.90
   9  -9  -1    1.70    2.30
   9  -9  -1    4.60    2.20
  -9   9   1    6.00    4.40
   9   9  -1   13.50    6.00
   7  -9  -1    4.50    1.90
   7  -9  -1    4.30    2.00
   7   9  -1    4.00    5.60
  -7   9   1    6.70    4.60
   5   9  -1   -0.20    4.80
  -5   9   1   -1.30    3.90
   3   9  -1    1.20    4.50
  -3   9   1    8.90    4.90
  -1   9   1    3.80    4.50
   1   9  -1   -1.90    4.40
   1   9   1    4.10    4.80
  -1   9  -1    3.20    4.50
  -3   9  -1    8.30    5.20
   3   9   1   26.70    7.20
   5  -9   1    0.10    2.00
   5  -9   1    0.20    1.80
   5   9   1    2.40    4.70
  -5   9  -1   -5.40    3.40
   7  -9   1   -1.10    2.20
   7  -9   1    0.60    2.00
  -7   9  -1    1.10    4.00
   7   9   1    9.20    5.70
   9  -9   1    1.80    2.60
   9  -9   1   -3.00    2.20
   9   9   1   -1.40    5.90
  -9   9  -1   -1.40    3.70
   9   9   1   -4.30    4.80
  11  -9   1    1.40    2.80
  11  -9   1    2.10    2.60
  11   9   1    0.60    5.50
  11   9   1    0.40    5.10
 -11   9  -1    7.20    4.50
  13  -9   1    3.00    3.10
  13  -9   1    8.10    3.30
  13   9   1    3.50    5.50
  13   9   1    0.20    5.40
 -13   9  -1   -1.60    3.60
 -44   0   2    5.60    5.90
  44   0  -2    1.40    5.10
  42   0  -2   -2.40    5.00
 -42   0   2   -3.90    4.40
 -40   0   2    4.80    4.80
  40   0  -2    9.00    6.10
 -38   0   2    0.70    4.40
  38   0  -2    1.10    4.80
  36   0  -2   -1.70    4.30
 -36   0   2   -4.40    3.40
  34   0  -2   -2.10    4.20
 -34   0   2    0.10    3.80
  32   0  -2  120.39   10.60
 -32   0   2  129.19   10.00
 -30   0   2    4.10    3.60
  30   0  -2    5.60    4.40
 -28   0   2   33.50    5.50
 -28   0   2   28.00    4.40
  28   0  -2   34.00    6.00
 -26   0   2   13.70    3.30
  26   0  -2    9.10    3.80
 -26   0   2   13.90    4.00
 -24   0   2   65.89    5.70
 -24   0   2   62.89    6.50
  24   0  -2   72.29    7.00
  22   0  -2   18.80    3.90
 -22   0   2   20.40    4.00
 -22   0   2   22.70    3.50
 -20   0   2   49.99    4.70
  20   0  -2   48.70    5.50
 -20   0   2   53.29    5.80
  18   0  -2  155.28    5.00
 -18   0   2  159.78    7.30
 -18   0   2  145.19    7.80
  18   0  -2  135.99    7.60
  16   0  -2  193.18    8.80
 -16   0   2  201.48    8.80
 -16   0   2  194.98    7.90
  16   0  -2  203.58    6.00
 -14   0   2   24.60    3.60
  14   0  -2   28.90    2.10
 -14   0   2   32.90    3.60
  14   0  -2   35.60    4.20
 -12   0   2    6.30    2.00
  12   0  -2    9.70    2.90
  12   0  -2    6.70    1.20
 -12   0   2    8.10    2.40
 -10   0   2   47.90    3.50
  10   0  -2   49.60    2.40
  10   0  -2   42.50    3.80
 -10   0   2   50.49    4.10
  -8   0   2   65.19    4.20
  -8   0   2   66.19    3.60
   8   0  -2   64.69    4.30
   6   0  -2 2040.50   46.90
  -6   0   2 1999.50   46.80
   4   0  -2    0.70    0.80
  -4   0   2   12.00    2.00
  -4   0   2   -0.20    0.90
   4   0  -2   11.20    1.90
  -4   0   2    0.70    0.80
   2   0   2  285.77    7.70
   2   0   2  244.38    7.00
   4   0   2  442.76   12.30
   4   0   2  461.75   11.60
  -4   0  -2  490.15   13.80
  -6   0  -2  217.18    8.50
   6   0   2  205.08    6.30
   6   0   2  198.88    7.10
   8   0   2  573.14   15.70
  10   0   2  318.77   10.40
 -10   0  -2  311.57    9.30
  12   0   2  134.89    6.70
 -12   0  -2  129.89    5.50
 -12   0  -2  130.89    5.90
 -14   0  -2   67.39    4.60
 -14   0  -2   65.29    4.30
  14   0   2   61.69    5.20
  16   0   2    2.50    2.50
 -16   0  -2   -1.10    2.00
 -16   0  -2    1.40    1.80
 -18   0  -2   -0.50    1.90
  18   0   2    0.30    2.30
 -18   0  -2   -1.90    1.70
 -20   0  -2    6.70    2.30
 -20   0  -2    6.60    2.70
  20   0   2    8.30    3.40
 -22   0  -2   68.89    5.80
  22   0   2  100.39    8.20
 -22   0  -2   82.79    5.60
  24   0   2    5.50    3.50
 -24   0  -2    8.50    3.00
 -24   0  -2    7.40    2.70
  26   0   2    4.70    3.70
 -26   0  -2   -0.80    2.10
 -26   0  -2   -0.10    2.50
 -28   0  -2    4.10    2.60
 -28   0  -2   -1.00    2.80
  28   0   2   -0.60    3.50
 -30   0  -2   47.10    5.50
  30   0   2   38.60    6.70
  32   0   2   58.99    7.70
  34   0   2   17.90    5.90
  36   0   2    0.60    4.60
  38   0   2   -0.10    4.80
  40   0   2  -14.20    3.60
  42   0   2    3.40    5.30
  44   0   2   12.50    6.40
  45  -1  -2    6.60    6.70
  45   1  -2    0.40    5.20
 -45   1   2   -0.80    5.00
  43  -1  -2    2.30    5.90
  43   1  -2   -2.20    4.60
 -43   1   2   -8.60    4.00
  41  -1  -2   -9.80    3.90
 -41   1   2    0.80    4.50
  41   1  -2   -7.10    3.60
  39  -1  -2    3.10    4.80
 -39   1   2    6.80    5.00
  39   1  -2   10.90    5.30
 -37  -1   2    0.40    4.00
  37  -1  -2    2.90    4.80
  37   1  -2    0.50    4.30
 -37   1   2    3.40    4.90
 -35  -1   2   26.70    6.00
  35  -1  -2   12.30    5.30
  35   1  -2   22.10    6.10
 -35   1   2   21.60    5.90
 -33  -1   2   22.00    5.30
  33  -1  -2   20.70    5.70
  33   1  -2   20.00    5.50
 -33   1   2   14.10    5.20
  31  -1  -2    4.60    4.30
 -31  -1   2    6.50    3.80
 -31  -1   2   -0.10    3.30
 -31   1   2    0.80    2.40
  31   1  -2    0.60    3.90
 -31   1   2   -6.60    3.40
 -29  -1   2  121.69    8.90
  29  -1  -2  105.99    9.80
 -29  -1   2  105.89    8.10
 -29   1   2  116.09    6.90
 -29   1   2  124.99    9.40
  29   1  -2  126.19    9.70
  27  -1  -2   36.40    5.80
 -27  -1   2   43.30    5.60
 -27  -1   2   41.30    5.60
 -27   1   2   43.10    4.50
  27   1  -2   36.70    5.70
 -27   1   2   34.60    5.70
 -25  -1   2   99.59    6.70
  25  -1  -2   90.09    7.90
  25  -1  -2   87.59    6.40
 -25  -1   2  100.29    7.40
 -25  -1   2   92.99    6.70
 -25   1   2   92.99    8.20
 -25   1   2   84.89    5.50
  25   1  -2   85.79    7.80
  25   1  -2   90.79    5.10
  23  -1  -2    4.50    2.40
 -23  -1   2   11.30    3.20
 -23  -1   2    2.80    2.20
 -23  -1   2    3.90    1.90
  23  -1  -2    0.10    2.70
 -23   1   2    9.70    3.40
  23   1  -2    4.60    1.90
 -23   1   2    3.30    2.00
  23   1  -2    8.00    3.50
  21  -1  -2    3.40    2.30
 -21  -1   2   -0.30    0.80
 -21  -1   2    7.10    2.60
 -21  -1   2    8.70    3.10
  21  -1  -2    5.00    3.20
  21   1  -2   10.50    2.30
 -21   1   2    4.00    2.00
 -21   1   2    4.50    3.20
  21   1  -2    4.50    2.90
 -19  -1   2   39.40    4.20
 -19  -1   2   40.20    4.80
  19  -1  -2   48.20    4.60
  19  -1  -2   47.00    5.30
 -19   1   2   31.00    4.50
  19   1  -2   39.40    5.00
  19   1  -2   44.80    3.50
 -17  -1   2 1209.18   32.30
 -17  -1   2 1224.18   31.50
  17  -1  -2 1239.08   31.70
  17  -1  -2 1250.87   32.90
  17   1  -2 1259.87   30.50
 -17   1   2 1258.27   32.90
  17   1  -2 1255.47   32.60
 -15  -1   2   73.09    4.70
  15  -1  -2   81.79    6.30
  15  -1  -2   70.19    4.90
 -15  -1   2   71.79    5.20
  15   1  -2   76.89    4.20
  15   1  -2   68.79    5.30
 -15   1   2   70.79    5.50
  13  -1  -2   14.00    3.00
 -13  -1   2   15.20    2.50
 -13  -1   2    8.70    2.00
  13  -1  -2    7.70    2.10
 -13  -1   2    9.40    2.50
  13   1  -2   11.50    2.00
  13   1  -2   18.20    3.20
 -13   1   2   14.30    2.90
 -11  -1   2   50.19    4.10
 -11  -1   2   53.09    3.70
 -11  -1   2   51.49    3.60
  11  -1  -2   49.99    3.80
  11  -1  -2   51.29    3.90
  11  -1  -2   51.39    4.30
 -11   1   2   57.19    4.70
  11   1  -2   53.69    4.40
  11   1  -2   53.49    3.50
  -9  -1   2  183.68    6.20
  -9  -1   2  188.18    6.90
   9  -1  -2  185.38    6.60
   9  -1  -2  177.58    7.10
  -9   1   2  186.98    7.20
   9   1  -2  184.08    7.00
  -9   1   2  184.78    7.10
  -7  -1   2   26.20    2.30
  -7  -1   2   32.40    2.80
   7   1  -2   26.30    2.70
   3   1  -2 3072.69   69.39
  -1  -1   2   27.10    2.20
  -3  -1  -2   11.70    2.10
   3  -1   2    0.70    0.70
   3  -1   2   12.40    2.10
   3   1   2   12.70    1.70
  -3   1  -2    1.00    0.70
   3   1   2   11.70    1.80
   7  -1   2  236.48    7.20
   7  -1   2  231.98    8.20
   7  -1   2  214.28    7.30
   7   1   2  245.48    7.70
   9  -1   2  343.17   10.30
   9  -1   2  338.77   10.00
   9  -1   2  344.77   11.10
  -9  -1  -2  347.37    9.70
   9   1   2  348.17   10.50
  11  -1   2    4.20    1.70
 -11  -1  -2    2.80    1.60
  11  -1   2    4.40    2.60
  11  -1   2    1.40    1.60
 -11   1  -2    2.60    1.70
  11   1   2    1.10    2.10
  13  -1   2   42.00    3.50
  13  -1   2   51.29    4.90
 -13  -1  -2   46.10    3.60
  13  -1   2   46.40    3.90
 -13   1  -2   45.50    3.50
  13   1   2   50.69    4.50
  15  -1   2 1455.55   35.80
 -15  -1  -2 1453.55   35.40
  15  -1   2 1454.85   37.10
  15   1   2 1406.16   36.30
 -17  -1  -2   -0.30    1.90
  17  -1   2   -0.40    2.50
  17  -1   2    1.70    2.00
  17   1   2    1.80    2.60
 -17   1  -2   -0.40    0.60
  19  -1   2   79.29    5.50
 -19  -1  -2   70.89    5.30
  19  -1   2   64.89    6.20
  19   1   2   79.39    6.70
  21  -1   2    1.80    3.00
  21  -1   2    0.60    2.40
 -21  -1  -2   -1.20    1.00
 -21  -1  -2    0.20    2.10
  21   1   2    1.10    2.70
 -21   1  -2   -0.10    0.70
 -23  -1  -2    8.30    2.80
  23  -1   2   21.20    4.90
  23   1   2    7.60    3.40
  25  -1   2  256.27   12.60
 -25  -1  -2  241.18   11.00
  25   1   2  265.37   12.20
 -27  -1  -2   78.19    6.90
  27  -1   2  100.09    9.40
 -27  -1  -2   85.69    6.70
  27   1   2   67.39    7.30
 -29  -1  -2   -3.90    2.40
  29  -1   2   -5.40    3.20
 -29  -1  -2   -1.70    2.70
  29   1   2    2.00    3.70
 -29   1  -2   -1.40    1.10
 -31  -1  -2   19.50    4.20
  31  -1   2   40.30    6.90
 -31  -1  -2   22.90    5.00
  31   1   2   24.10    5.60
  33  -1   2   14.70    5.60
  33   1   2   11.50    5.10
  35  -1   2    6.10    4.80
  35   1   2    6.70    4.80
  37  -1   2   -1.70    4.60
  37   1   2   -1.80    4.40
  39  -1   2    4.80    5.30
  39   1   2    0.00    4.90
  41  -1   2   -0.50    5.00
 -41   1  -2    0.30    4.70
  41   1   2    2.70    4.80
  43  -1   2    6.70    6.00
 -43   1  -2   11.90    6.30
  43   1   2    5.10    5.30
  44  -2  -2   14.60    7.10
 -44   2   2   11.50    6.40
  44   2  -2   11.20    5.90
  42  -2  -2    4.80    5.50
 -42   2   2   -3.30    4.70
  42   2  -2    6.30    5.20
  40  -2  -2    5.50    5.30
 -40   2   2    2.50    4.80
  40   2  -2    7.70    5.00
  38  -2  -2   11.60    5.40
 -38   2   2    3.60    4.80
  38   2  -2   10.30    5.30
  36  -2  -2    2.90    4.40
 -36   2   2    3.90    4.60
  36   2  -2    4.60    4.50
  34  -2  -2    2.80    4.20
 -34  -2   2    3.70    3.90
  34   2  -2    2.70    4.20
 -34   2   2   11.80    5.00
 -32  -2   2   81.59    8.60
 -32  -2   2   69.39    7.60
  32  -2  -2   82.89    9.20
 -32   2   2   69.99    5.90
 -32   2   2   75.99    9.20
  32   2  -2   53.39    7.20
 -30  -2   2   57.69    6.90
 -30  -2   2   65.79    7.60
  30  -2  -2   72.49    8.70
 -30   2   2   63.99    5.40
  30   2  -2   47.70    6.90
  30   2  -2   64.59    5.90
 -30   2   2   54.29    7.40
 -28  -2   2   97.69    7.70
  28  -2  -2  127.49    9.60
 -28  -2   2  113.59    8.40
  28   2  -2   99.79    6.50
 -28   2   2  102.69    6.30
  28   2  -2  109.59    9.20
 -28   2   2   81.09    8.50
 -26  -2   2    5.30    2.80
  26  -2  -2    4.60    3.70
 -26  -2   2    0.90    2.80
 -26  -2   2    0.10    2.50
  26  -2  -2    1.90    3.00
 -26   2   2    0.80    3.40
 -26   2   2    0.30    2.00
  26   2  -2   -0.20    2.90
  26   2  -2    4.20    2.40
 -24  -2   2   12.30    3.00
  24  -2  -2   10.40    3.30
 -24  -2   2   15.40    3.40
 -24  -2   2   14.50    3.70
  24  -2  -2    6.50    3.60
 -24   2   2   16.70    4.40
  24   2  -2    9.70    2.80
  24   2  -2   13.70    3.70
 -24   2   2   14.30    2.60
 -22  -2   2   83.09    5.80
 -22  -2   2   81.59    6.30
 -22  -2   2   82.09    5.80
  22  -2  -2   74.69    7.00
  22  -2  -2   85.49    6.30
 -22   2   2   79.19    4.80
  22   2  -2   85.19    6.60
  22   2  -2   75.09    5.40
 -22   2   2   82.69    7.30
  20  -2  -2   10.30    3.50
  20  -2  -2    8.90    2.70
 -20  -2   2    8.20    3.00
 -20  -2   2    7.10    2.40
 -20  -2   2    8.30    2.50
 -20   2   2    7.80    3.40
  20   2  -2    3.90    2.20
 -20   2   2    8.50    2.00
  20   2  -2    6.00    3.00
  18  -2  -2   24.70    4.00
 -18  -2   2   29.20    3.40
  18  -2  -2   40.10    4.10
  18  -2  -2   32.90    3.90
 -18  -2   2   37.40    4.30
 -18  -2   2   29.30    3.40
  18   2  -2   30.40    4.10
 -18   2   2   23.50    2.50
  18   2  -2   27.40    3.70
 -18   2   2   20.90    3.90
 -16  -2   2    5.60    2.00
  16  -2  -2    5.50    2.70
 -16  -2   2    8.10    2.30
  16  -2  -2    6.90    2.60
 -16  -2   2    6.10    2.40
 -16   2   2    3.70    2.70
  16   2  -2    1.10    2.30
  16   2  -2   -0.60    1.90
 -16   2   2    1.90    1.30
 -14  -2   2  197.28    7.10
  14  -2  -2  193.08    8.50
 -14  -2   2  194.18    7.90
 -14  -2   2  188.48    7.10
  14  -2  -2  206.08    8.00
  14   2  -2  190.38    7.90
  14   2  -2  198.18    8.50
 -14   2   2  202.68    6.10
 -14   2   2  187.58    8.40
  14   2  -2  197.18    7.90
 -12  -2   2  576.34   15.10
  12  -2  -2  591.44   16.20
  12  -2  -2  575.04   16.90
  12  -2  -2  572.54   15.90
 -12  -2   2  569.64   15.10
 -12  -2   2  573.34   16.20
  12   2  -2  561.54   16.10
  12   2  -2  582.04   16.50
  12   2  -2  575.44   16.80
 -12   2   2  602.64   14.10
 -12   2   2  571.54   16.80
  10  -2  -2   43.80    3.30
  10  -2  -2   37.70    3.60
 -10  -2   2   32.80    2.50
 -10  -2   2   37.30    2.60
  10  -2  -2   38.50    3.20
 -10  -2   2   38.30    3.40
  10   2  -2   33.40    3.20
 -10   2   2   39.70    2.50
 -10   2   2   42.10    4.00
  10   2  -2   36.80    3.80
  10   2  -2   36.00    3.50
   8  -2  -2   14.00    1.90
   8  -2  -2   13.00    1.50
  -8  -2   2   12.80    2.10
   8  -2  -2   10.80    1.70
   8  -2  -2   12.60    2.20
  -8   2   2   10.70    2.30
   8   2  -2   10.80    2.40
  -8   2   2   11.50    2.10
   8   2  -2   14.00    2.30
   8   2  -2   14.00    2.40
   8   2  -2   13.20    2.10
  -8   2   2   21.00    2.10
   6  -2  -2  575.54   15.50
   6  -2  -2  642.54   16.80
  -6  -2   2  655.73   16.40
  -6   2   2  661.33   16.40
   6   2  -2  646.04   16.30
   6   2  -2  661.83   17.20
  -6   2   2  661.23   16.60
   6   2  -2  655.23   16.20
  -6   2   2  635.34   16.60
   4  -2  -2  393.66   10.60
  -4  -2   2  390.86   11.10
  -4  -2   2  397.66   10.50
   4   2  -2  387.06   10.40
  -4   2   2  330.47   10.60
  -4   2   2  391.26   10.40
   4   2  -2  394.66   10.30
  -4   2   2  386.76   10.50
   2  -2  -2  241.08    6.90
  -2  -2   2  242.18    7.10
  -2  -2   2  227.68    7.60
  -2   2   2  232.38    6.70
   2   2  -2  226.48    6.90
  -2   2   2  239.88    6.70
   0  -2  -2   23.20    1.80
   0  -2   2   30.80    3.10
   0  -2   2   22.40    2.30
   0   2  -2   21.10    2.10
   0   2   2   24.60    1.80
   0   2   2   23.10    1.70
  -2  -2  -2    3.80    1.20
   2  -2   2    3.50    1.60
   2  -2   2   -0.50    0.80
  -2   2  -2    5.90    1.70
   2   2   2    3.90    1.10
   2   2   2    5.20    1.10
   2   2   2    1.30    1.70
   2   2   2    1.00    1.40
   6  -2   2   22.40    2.90
   6  -2   2   19.00    2.10
   6  -2   2   22.20    2.30
   6   2   2   23.80    2.10
   6   2   2   25.20    2.10
   8  -2   2  306.87   10.10
   8  -2   2  306.37    9.30
   8  -2   2  312.37    9.30
   8   2   2  279.47   10.50
   8   2   2  291.17    8.70
   8   2   2  290.07   10.10
 -10  -2  -2   36.60    2.30
  10  -2   2   36.00    3.30
  10  -2   2   38.50    3.00
  10  -2   2   35.10    3.30
  10  -2   2   39.70    4.10
  10   2   2   32.30    3.90
 -10   2  -2   42.00    4.00
  10   2   2   38.20    3.30
  10   2   2   34.20    3.70
  12  -2   2  250.67    9.70
  12  -2   2  244.58    8.40
 -12  -2  -2  241.78    7.60
  12  -2   2  238.98    8.70
  12   2   2  261.17   10.40
  12   2   2  240.18    9.50
  12   2   2  243.28    8.60
 -14  -2  -2  173.98    6.60
  14  -2   2  188.88    7.30
  14  -2   2  162.98    8.10
  14  -2   2  172.18    7.50
  14   2   2  177.18    7.40
  14   2   2  164.28    8.70
  16  -2   2    0.80    1.80
 -16  -2  -2    4.30    2.00
  16  -2   2    2.10    2.50
  16  -2   2    2.70    2.20
  16  -2   2   -1.80    1.80
  16   2   2    2.40    2.20
 -18  -2  -2   21.60    3.00
  18  -2   2   28.20    3.80
  18  -2   2   32.30    5.10
  18  -2   2   26.60    3.40
  18   2   2   20.40    3.50
  20  -2   2   -0.70    2.60
  20  -2   2    1.00    2.20
 -20  -2  -2    0.50    2.20
  20   2   2    3.70    2.80
 -22  -2  -2   59.59    5.30
  22  -2   2   47.70    6.20
  22  -2   2   44.20    5.10
 -22  -2  -2   53.59    5.10
  22   2   2   44.90    5.30
 -22   2  -2   50.69    4.30
  24  -2   2   -0.90    2.90
 -24  -2  -2   -0.60    2.50
  24  -2   2    2.30    2.70
 -24  -2  -2    3.50    2.60
  24   2   2   -1.00    2.80
 -24   2  -2    5.20    2.20
  26  -2   2  148.29   13.50
 -26  -2  -2  111.89    7.50
 -26  -2  -2  129.79    8.40
  26  -2   2  123.09    9.50
 -26   2  -2  137.99    7.00
  26   2   2  141.19    9.10
  28  -2   2   58.39    7.60
 -28  -2  -2   71.59    7.00
  28   2   2   71.79    7.50
 -28   2  -2   64.29    5.50
 -30  -2  -2    8.70    3.90
  30  -2   2   16.00    5.20
 -30   2  -2    4.60    2.60
  30   2   2   15.90    4.80
  32  -2   2   23.40    6.00
 -32  -2  -2   34.40    5.70
  32   2   2   28.80    5.90
  34  -2   2    7.80    5.00
 -34  -2  -2    1.40    3.80
  34   2   2   -0.40    3.90
  36  -2   2   10.70    5.90
  36   2   2   17.50    5.30
  38  -2   2    2.00    5.00
  38   2   2   -3.20    4.00
  40  -2   2   10.10    6.00
 -40   2  -2   -0.20    4.70
  40   2   2   -0.80    4.20
  42  -2   2    1.50    5.40
 -42   2  -2    0.10    5.20
  42   2   2    0.70    4.50
  43   3  -2    3.30    5.50
  43   3  -2    2.20    4.70
 -43   3   2    5.50    5.40
  41  -3  -2    4.50    5.60
 -41   3   2   -1.80    4.90
  41   3  -2   -1.30    4.90
  41   3  -2    1.60    4.40
  39  -3  -2   -4.50    4.60
 -39   3   2   -4.30    4.30
  39   3  -2    1.70    4.30
  39   3  -2    0.80    4.70
  37  -3  -2   -1.90    4.60
  37   3  -2    1.30    3.80
  37   3  -2    6.60    4.90
 -37   3   2    3.50    4.90
 -35  -3   2    0.20    3.90
  35  -3  -2    2.60    4.50
 -35   3   2   -1.00    4.50
  35   3  -2    0.70    4.20
  35   3  -2    7.00    4.00
 -33  -3   2   -3.20    3.20
  33  -3  -2   -0.60    4.10
  33   3  -2   -1.10    3.90
  33   3  -2   -2.60    3.20
 -33   3   2    4.40    4.40
  33   3  -2    2.00    2.90
  31  -3  -2    0.30    4.00
 -31  -3   2    6.70    3.60
  31   3  -2    2.80    3.00
 -31   3   2   -1.10    3.90
  31   3  -2   -1.30    3.30
  31   3  -2   -1.40    3.70
  29  -3  -2    7.40    4.20
 -29  -3   2    1.00    3.10
  29   3  -2    4.30    2.90
  29   3  -2   -1.30    3.10
  29   3  -2   -4.40    3.30
 -29   3   2   -2.10    3.50
 -27  -3   2    6.60    3.20
  27  -3  -2    5.80    3.40
  27  -3  -2    9.00    4.20
 -27  -3   2    1.20    2.90
  27   3  -2    2.60    3.00
  27   3  -2    2.70    3.60
 -27   3   2    9.80    4.30
  27   3  -2    8.40    3.40
  25  -3  -2    1.20    3.40
 -25  -3   2   -1.70    2.30
  25  -3  -2   -4.20    2.70
 -25  -3   2   -0.40    2.60
 -25  -3   2    1.70    2.80
  25   3  -2    2.30    2.90
  25   3  -2   -0.80    2.50
 -25   3   2    3.20    3.50
  25   3  -2    0.70    3.10
 -23  -3   2  116.09    7.10
  23  -3  -2  124.39    7.90
  23  -3  -2  119.29    8.60
 -23  -3   2  115.09    7.30
 -23  -3   2  123.69    7.10
 -23   3   2  133.69    8.80
  23   3  -2  101.99    7.10
  23   3  -2  123.79    7.60
  23   3  -2  118.79    8.50
 -21  -3   2   42.60    4.40
 -21  -3   2   44.50    4.40
 -21  -3   2   56.69    5.60
  21  -3  -2   51.09    5.80
  21  -3  -2   46.20    5.30
  21   3  -2   42.40    5.00
 -21   3   2   41.80    5.50
  21   3  -2   49.90    6.00
  21   3  -2   43.30    4.90
  19  -3  -2   35.20    4.30
  19  -3  -2   41.20    4.50
 -19  -3   2   36.20    4.20
 -19  -3   2   44.30    4.00
 -19  -3   2   40.80    4.00
  19  -3  -2   42.10    5.10
  19   3  -2   43.80    4.60
  19   3  -2   37.40    5.10
 -19   3   2   37.00    2.20
 -19   3   2   40.30    5.00
  19   3  -2   42.70    5.00
 -17  -3   2    0.20    1.90
 -17  -3   2    2.50    1.70
  17  -3  -2    0.10    2.40
  17  -3  -2    1.50    2.20
 -17  -3   2    2.10    1.70
  17  -3  -2    2.90    2.10
 -17   3   2    0.70    2.10
  17   3  -2   -1.60    2.00
  17   3  -2   -0.50    2.50
  17   3  -2    1.30    2.20
 -17   3   2    3.90    2.60
 -17   3   2    2.00    1.10
  15  -3  -2   -2.00    1.40
  15  -3  -2    1.60    2.20
 -15  -3   2    2.10    2.00
  15  -3  -2    0.50    1.90
  15  -3  -2    2.00    1.80
 -15  -3   2   -1.00    1.40
 -15  -3   2    5.50    1.70
 -15   3   2    2.30    2.50
 -15   3   2    2.90    1.40
  15   3  -2    0.50    1.90
 -15   3   2   -1.00    1.00
  15   3  -2    1.40    2.30
  15   3  -2    5.00    2.80
  13  -3  -2   32.70    3.40
 -13  -3   2   33.20    2.70
  13  -3  -2   33.90    2.90
  13  -3  -2   37.80    4.30
 -13  -3   2   33.20    3.50
 -13  -3   2   36.10    2.70
  13  -3  -2   39.10    3.60
 -13   3   2   34.20    4.00
  13   3  -2   30.10    4.10
  13   3  -2   35.30    4.80
  13   3  -2   33.70    3.40
 -13   3   2   36.20    3.00
 -13   3   2   28.70    3.30
  11  -3  -2   51.99    3.70
  11  -3  -2   47.00    3.60
  11  -3  -2   51.59    3.10
  11  -3  -2   46.40    4.20
 -11  -3   2   54.89    3.80
 -11   3   2   44.20    4.30
 -11   3   2   50.49    3.40
  11   3  -2   52.19    5.20
 -11   3   2   56.19    4.40
  11   3  -2   53.59    3.70
  11   3  -2   55.79    5.30
   9  -3  -2  150.38    4.40
   9  -3  -2  156.58    6.60
   9  -3  -2  147.29    5.40
  -9  -3   2  144.99    5.90
   9  -3  -2  153.48    5.50
   9   3  -2  144.39    7.50
   9   3  -2  153.78    7.40
  -9   3   2  145.99    6.20
  -9   3   2  171.18    6.30
  -9   3   2  148.39    6.30
   9   3  -2  151.28    5.60
   7  -3  -2  789.12   20.50
   7  -3  -2  783.12   18.90
   7  -3  -2  787.92   18.80
  -7  -3   2  799.62   19.90
   7   3  -2  797.62   22.30
  -7   3   2  797.82   20.20
  -7   3   2  797.92   20.80
  -7   3   2  803.92   20.30
   7   3  -2  793.22   19.40
   7   3  -2  831.52   22.10
   5  -3  -2  189.68    6.60
  -5  -3   2  190.28    6.30
  -5   3   2  189.28    6.20
   5   3  -2  178.08    7.80
   5   3  -2  199.38    8.40
  -5   3   2  190.68    6.20
   5   3  -2  193.48    5.80
  -5   3   2  190.98    7.40
  -3  -3   2   -1.80    1.20
  -3   3   2   -3.30    2.00
   3   3  -2   -0.10    1.90
   3   3  -2    3.50    2.20
  -3   3   2    0.10    1.80
  -3   3   2    2.00    1.10
   3   3  -2    1.20    1.10
  -3   3   2    0.50    1.00
  -1  -3   2    5.30    1.50
   1   3  -2    3.40    2.00
  -1   3   2    3.80    2.30
   1   3  -2    5.00    2.10
   1   3  -2    4.90    1.30
  -1   3   2    4.30    2.20
   1  -3   2   44.10    3.10
   1   3   2   49.50    4.40
  -1   3  -2   47.00    3.00
   1   3   2   45.20    4.80
  -1   3  -2   55.69    4.80
   3  -3   2  107.69    3.30
   3  -3   2  102.29    3.20
   3  -3   2  108.39    4.90
   3   3   2   98.79    6.30
  -3   3  -2  107.09    4.60
   3   3   2  111.49    6.10
  -3   3  -2  106.49    5.90
   5  -3   2   91.89    3.80
   5  -3   2   95.19    3.90
   5  -3   2   96.99    4.90
   5   3   2   94.99    6.30
  -5   3  -2   98.19    4.70
   5   3   2   91.09    6.00
   7  -3   2    0.70    1.80
   7  -3   2   -0.10    1.40
   7  -3   2   -0.50    1.20
   7   3   2    0.60    2.00
   7   3   2   -1.20    2.10
   7   3   2    0.60    0.70
  -7   3  -2   -0.30    1.50
   9  -3   2   44.30    3.50
   9  -3   2   52.49    4.60
   9  -3   2   47.70    3.70
   9   3   2   45.90    2.60
  -9   3  -2   47.80    4.10
   9   3   2   45.20    2.50
   9   3   2   57.99    5.50
   9   3   2   33.10    4.40
  11  -3   2  294.07   10.60
  11  -3   2  262.97    9.30
  11  -3   2  291.17    9.70
  11   3   2  267.77   11.00
  11   3   2  280.07   11.70
  11   3   2  274.47    8.40
  13  -3   2   76.09    5.00
  13  -3   2   81.29    4.60
  13  -3   2   75.09    5.60
  13  -3   2   79.29    5.10
 -13  -3  -2   79.29    3.20
  13   3   2   76.89    6.90
  13   3   2   79.69    4.40
  13   3   2   79.29    6.00
  15  -3   2  386.26   13.00
  15  -3   2  367.86   13.70
  15  -3   2  416.16   12.40
 -15  -3  -2  379.36   10.90
  15  -3   2  389.96   12.90
  15   3   2  376.96   12.00
  15   3   2  383.26   14.00
  15   3   2  392.76   15.00
  17  -3   2    1.20    2.10
 -17  -3  -2    0.90    1.60
  17  -3   2    0.60    1.90
  17  -3   2    0.80    1.80
  17  -3   2    1.40    2.50
  17   3   2    2.30    2.00
  17   3   2   -1.90    2.60
  17   3   2   -1.40    2.30
  19  -3   2    1.90    1.90
  19  -3   2   -2.20    2.10
  19  -3   2    3.30    2.90
 -19  -3  -2   -1.70    1.60
  19  -3   2    0.70    1.30
  19   3   2   -1.50    2.50
  19   3   2    1.80    2.80
  19   3   2    1.40    2.20
  21  -3   2   30.30    4.10
  21  -3   2   53.49    6.40
  21  -3   2   42.70    4.90
 -21  -3  -2   49.40    4.50
  21  -3   2   38.10    4.40
  21   3   2   43.30    4.90
  21   3   2   48.20    6.80
  23  -3   2    5.90    3.20
  23  -3   2    2.10    2.60
  23  -3   2    3.00    3.50
 -23  -3  -2    4.00    2.50
  23   3   2   -2.10    2.30
  23   3   2    0.50    3.40
 -25  -3  -2   51.59    5.60
 -25  -3  -2   45.50    5.20
  25  -3   2   43.50    5.50
  25  -3   2   37.00    5.90
  25   3   2   39.80    5.20
  25   3   2   37.90    6.40
 -27  -3  -2   -0.40    2.70
 -27  -3  -2    1.00    3.00
  27  -3   2    5.10    5.60
  27  -3   2    0.00    3.70
  27   3   2    5.10    4.50
  27   3   2    3.10    3.20
  29  -3   2   13.70    5.10
 -29  -3  -2   11.00    4.00
  29   3   2   13.00    5.10
  29   3   2    5.80    3.80
  31  -3   2    0.60    4.20
 -31  -3  -2    0.70    3.50
  31   3   2    0.60    4.30
  31   3   2   -3.30    3.10
  33  -3   2    1.40    4.10
 -33  -3  -2    4.10    4.00
  33   3   2    4.60    4.50
  33   3   2   -1.40    3.30
  35  -3   2   -5.00    4.00
 -35  -3  -2    2.00    3.90
  35   3   2    2.60    4.00
  35   3   2    8.30    5.10
  37  -3   2   -6.80    4.60
 -37   3  -2   -1.70    4.40
  37   3   2    2.50    5.10
  37   3   2    3.00    3.90
  39  -3   2   -3.60    5.00
 -39   3  -2   -3.20    4.40
  39   3   2   -4.10    4.60
  39   3   2    2.20    4.30
  41  -3   2    4.70    5.40
  41   3   2    2.80    5.50
  41   3   2   -6.60    3.90
 -41   3  -2    7.50    5.80
  40   4  -2    7.50    5.90
  40   4  -2    8.10    4.50
 -40   4   2    8.20    6.10
 -38  -4   2    9.30    5.30
  38   4  -2   -4.00    4.70
  38   4  -2   -1.10    3.60
 -38   4   2   11.90    6.20
 -36  -4   2    2.50    4.60
  36   4  -2    8.00    4.40
  36   4  -2   -3.60    3.30
 -36   4   2    8.90    5.40
  36   4  -2    5.80    5.40
 -34  -4   2   15.80    4.90
 -34   4   2   12.80    5.50
  34   4  -2   22.50    5.20
  34   4  -2   14.60    5.80
  34   4  -2   24.50    5.20
 -32  -4   2   -2.70    3.20
  32   4  -2    1.00    4.30
  32   4  -2    0.20    3.10
  32   4  -2    3.30    3.60
 -32   4   2    2.40    4.30
 -30  -4   2   -0.90    3.30
  30   4  -2   -4.20    3.90
  30   4  -2    0.10    3.30
 -30   4   2    5.10    4.30
  30   4  -2    3.20    3.20
  28  -4  -2   77.19    7.60
  28  -4  -2   69.09    8.40
 -28  -4   2   84.29    7.10
 -28  -4   2   65.49    6.80
  28   4  -2   96.29   10.10
 -28   4   2   79.49    8.90
  28   4  -2   70.39    7.80
  28   4  -2   64.19    6.50
  26  -4  -2    8.80    4.00
  26  -4  -2    5.30    3.60
 -26  -4   2   -0.50    2.70
 -26  -4   2    7.50    3.30
  26   4  -2    1.80    4.00
 -26   4   2    3.90    3.70
  26   4  -2    7.30    3.20
  26   4  -2    5.50    3.50
 -24  -4   2   61.99    5.70
 -24  -4   2   66.59    5.70
  24  -4  -2   56.49    6.50
  24  -4  -2   51.69    6.60
  24   4  -2   53.59    7.30
  24   4  -2   61.09    5.70
 -24   4   2   60.49    7.30
  24   4  -2   59.29    7.00
  22  -4  -2   -1.00    2.90
 -22  -4   2    0.90    2.40
 -22  -4   2   -2.90    2.10
  22  -4  -2    2.30    2.80
  22  -4  -2   -1.60    3.00
  22   4  -2    5.20    3.90
  22   4  -2    1.10    2.30
  22   4  -2    1.70    2.80
 -22   4   2    2.20    1.70
 -22   4   2   -2.10    3.10
 -20  -4   2    5.40    2.30
  20  -4  -2    6.80    3.40
  20  -4  -2    8.20    3.00
 -20  -4   2   11.90    2.60
  20  -4  -2    9.60    3.10
 -20   4   2    9.60    1.90
 -20   4   2   11.40    3.80
  20   4  -2   12.00    3.80
  20   4  -2   11.80    4.30
  20   4  -2   11.10    2.90
  18  -4  -2    4.80    2.50
 -18  -4   2   12.50    2.90
  18  -4  -2   10.60    3.30
 -18  -4   2    6.50    2.10
  18  -4  -2    7.50    2.30
 -18  -4   2   11.90    2.30
  18  -4  -2    7.90    2.50
  18   4  -2   10.80    3.90
 -18   4   2    2.50    1.90
  18   4  -2    9.10    2.40
 -18   4   2   14.30    3.60
  18   4  -2   10.10    3.40
 -18   4   2    8.80    2.10
 -16  -4   2    3.10    1.90
  16  -4  -2   -1.30    1.90
 -16  -4   2    0.40    1.30
  16  -4  -2    1.70    2.40
  16  -4  -2    1.30    1.60
 -16  -4   2   -1.10    1.30
  16  -4  -2   -0.70    1.90
  16   4  -2    1.10    1.70
 -16   4   2    1.10    2.50
 -16   4   2    1.40    1.50
  16   4  -2   -6.10    2.20
  16   4  -2    3.00    2.70
 -16   4   2    0.10    2.00
  14  -4  -2  104.89    4.90
  14  -4  -2  101.79    6.30
  14  -4  -2  109.49    5.70
  14  -4  -2  110.69    5.70
  14   4  -2  100.89    4.70
 -14   4   2  100.49    6.30
  14   4  -2  111.09    7.50
 -14   4   2   97.99    5.90
  14   4  -2  109.69    7.50
 -14   4   2  115.19    5.60
  12  -4  -2   94.59    5.00
  12  -4  -2  101.09    5.00
  12  -4  -2   92.49    4.00
  12  -4  -2   91.69    5.70
 -12   4   2   93.79    5.40
 -12   4   2   95.59    5.60
  12   4  -2   91.69    6.80
  12   4  -2  102.19    4.20
 -12   4   2  103.79    5.50
  12   4  -2  117.89    7.50
  10  -4  -2   41.10    3.10
  10  -4  -2   41.40    3.00
  10  -4  -2   39.50    4.00
  10   4  -2   41.50    4.90
  10   4  -2   43.80    5.40
 -10   4   2   51.89    4.00
 -10   4   2   48.70    4.40
 -10   4   2   46.50    3.80
   8  -4  -2   53.59    2.50
   8  -4  -2   50.69    4.10
   8  -4  -2   52.29    2.60
  -8   4   2   53.19    3.50
   8   4  -2   56.59    5.80
  -8   4   2   51.39    3.40
  -8   4   2   42.90    4.20
   8   4  -2   55.19    5.60
  -6   4   2   -0.90    1.70
   6   4  -2   -0.60    2.10
  -6   4   2   -0.40    1.10
  -6   4   2    0.50    1.20
   6   4  -2   -0.90    2.30
  -4   4   2   53.29    4.80
   4   4  -2   49.70    5.40
   4   4  -2   58.59    5.80
  -2   4   2   39.80    5.30
  -2   4   2   29.00    3.80
   2   4  -2   32.60    4.30
   2   4  -2   38.70    4.70
   0   4  -2    0.20    0.90
   0   4  -2    2.80    2.40
   0   4   2    2.40    2.20
   0   4   2   -2.10    2.30
   2   4   2   -1.50    2.40
  -2   4  -2   -2.40    2.10
   2   4   2    3.20    2.50
  -2   4  -2   -0.30    1.10
   4  -4   2   92.49    4.70
   4  -4   2   89.59    2.90
   4  -4   2   88.69    2.80
   4   4   2   88.89    6.80
  -4   4  -2   83.89    4.10
  -4   4  -2   79.19    5.90
   4   4   2   98.09    6.50
   6  -4   2   64.59    3.30
   6  -4   2   65.09    3.20
   6  -4   2   64.69    4.40
  -6   4  -2   66.09    5.10
   6   4   2   73.89    6.60
  -6   4  -2   61.99    3.80
   6   4   2   46.50    5.30
   8  -4   2  185.08    6.60
   8  -4   2  177.68    7.70
   8  -4   2  178.78    6.60
   8   4   2  175.58    9.50
  -8   4  -2  181.58    8.20
   8   4   2  168.78    9.10
  -8   4  -2  189.38    7.20
  10  -4   2    3.70    1.80
  10  -4   2    3.90    1.80
  10  -4   2    7.10    2.40
 -10   4  -2    2.60    2.10
  10   4   2    3.50    3.20
 -10   4  -2    5.20    2.00
  10   4   2   -0.80    2.30
  12  -4   2   -0.10    1.80
  12  -4   2    3.80    2.00
  12  -4   2   -2.90    1.90
 -12   4  -2    3.20    2.10
  12   4   2    0.90    3.00
  12   4   2   -3.20    2.40
 -12   4  -2    3.10    2.10
  14  -4   2   -1.00    2.10
  14  -4   2   -2.30    1.80
  14  -4   2    0.30    1.40
  14  -4   2    1.10    1.90
  14   4   2    1.00    1.20
  14   4   2   -0.10    2.40
 -14   4  -2   -1.50    1.70
  14   4   2    2.40    3.00
  14   4   2   -1.00    1.00
 -14   4  -2   -2.60    1.80
  16  -4   2    0.70    2.10
  16  -4   2    0.00    2.50
  16  -4   2    2.10    1.90
  16  -4   2   -4.10    1.70
 -16  -4  -2    0.80    1.20
  16   4   2   -0.60    3.30
  16   4   2    2.50    3.00
 -16   4  -2   -0.70    1.00
  16   4   2    1.10    1.50
 -18  -4  -2    8.60    2.00
  18  -4   2    8.20    2.80
  18  -4   2    8.40    2.90
  18  -4   2    8.00    2.50
  18  -4   2    5.90    3.00
 -18   4  -2    7.50    2.50
  18   4   2    7.00    3.60
  18   4   2    9.60    2.30
  18   4   2   13.10    4.60
  20  -4   2   46.90    4.80
  20  -4   2   38.20    5.50
  20  -4   2   44.70    5.30
 -20  -4  -2   47.30    4.10
  20  -4   2   38.80    4.90
  20   4   2   42.00    4.20
  20   4   2   47.40    7.30
  20   4   2   39.60    5.90
  22  -4   2    7.40    3.40
  22  -4   2    5.60    3.40
  22  -4   2    2.30    2.60
 -22  -4  -2   10.50    2.80
  22   4   2    5.80    4.10
  22   4   2    8.20    3.00
  22   4   2    4.30    3.80
 -24  -4  -2   -4.60    2.00
  24  -4   2    0.50    3.40
  24  -4   2   -1.50    2.70
  24  -4   2   -4.60    2.60
  24   4   2    2.00    2.60
  24   4   2   -1.40    4.10
  26  -4   2    3.40    3.70
 -26  -4  -2    9.20    3.20
  26  -4   2    8.20    4.60
  26   4   2    2.60    2.90
  26   4   2   -3.10    4.00
 -28  -4  -2    0.60    3.10
  28  -4   2    4.90    3.90
 -28  -4  -2    2.50    3.00
  28   4   2   -2.00    2.70
  28   4   2    0.20    4.60
 -30  -4  -2    2.90    3.50
  30  -4   2    0.80    4.80
  30   4   2   -0.30    3.00
  30   4   2    3.60    4.90
 -32  -4  -2   13.00    4.70
  32   4   2   20.80    6.60
  32   4   2   11.20    4.40
 -34  -4  -2    4.80    4.30
 -34   4  -2    6.00    5.10
  34   4   2   11.90    4.40
  34   4   2    7.80    6.20
 -36  -4  -2    5.30    4.60
 -36   4  -2    3.00    4.70
  36   4   2    3.00    3.70
  36   4   2    7.40    5.50
 -38  -4  -2    3.20    4.60
  38   4   2    5.90    6.00
 -38   4  -2    6.10    5.40
  38   4   2    0.20    3.70
  40   4   2    4.10    6.30
  40   4   2    2.70    4.20
 -40   4  -2    2.60    4.90
 -37  -5   2   10.60    5.30
 -37   5   2   23.80    6.70
  37   5  -2   23.30    6.00
  37   5  -2   20.10    4.90
  37   5  -2   19.50    6.70
 -35  -5   2   -3.70    3.80
  35   5  -2    4.00    3.50
 -35   5   2    2.00    4.70
  35   5  -2   -8.40    3.10
  35   5  -2   10.50    5.80
 -33  -5   2    4.00    4.10
  33   5  -2   -1.80    3.80
  33   5  -2    1.40    3.00
 -33   5   2    7.60    5.00
  33   5  -2    6.10    5.50
 -31  -5   2    1.00    3.50
  31   5  -2    2.30    2.70
  31   5  -2    8.70    5.10
 -31   5   2   -1.30    4.10
  31   5  -2    3.20    4.20
  29  -5  -2   -0.70    3.70
 -29  -5   2   -3.10    2.70
 -29  -5   2   -2.00    3.10
  29   5  -2    5.50    4.30
  29   5  -2   -2.50    4.00
 -29   5   2    3.30    4.20
  29   5  -2    1.50    2.60
 -27  -5   2    3.50    3.00
 -27  -5   2    8.00    3.20
  27  -5  -2    8.90    4.30
  27   5  -2    4.10    4.60
  27   5  -2    0.40    3.70
  27   5  -2    5.40    2.80
 -27   5   2    3.60    4.00
 -25  -5   2    4.30    2.90
  25  -5  -2    0.00    3.40
 -25  -5   2    5.80    2.90
  25   5  -2   10.30    4.80
 -25   5   2   11.70    4.30
  25   5  -2    6.50    2.60
  25   5  -2    4.30    4.10
 -23  -5   2   -0.50    2.30
  23  -5  -2   -0.20    3.00
 -23  -5   2    6.30    2.60
 -23   5   2    6.90    3.60
  23   5  -2    2.20    3.80
  23   5  -2    2.20    3.90
  23   5  -2    3.80    2.10
 -21  -5   2  192.28    7.90
  21  -5  -2  175.98    9.60
 -21  -5   2  172.58    7.80
  21  -5  -2  177.18    9.70
  21   5  -2  187.38    7.30
  21   5  -2  184.58   11.40
 -21   5   2  186.28    7.70
 -21   5   2  176.38    9.90
  21   5  -2  167.78   11.20
  19  -5  -2   95.19    6.70
  19  -5  -2   90.59    6.00
  19  -5  -2   87.69    6.80
 -19  -5   2   84.19    5.10
 -19  -5   2   85.19    5.00
 -19   5   2  102.89    7.30
  19   5  -2   95.49    4.70
 -19   5   2   92.59    5.60
  19   5  -2  111.29    9.00
  19   5  -2  101.39    9.60
  17  -5  -2    1.90    2.40
  17  -5  -2    1.20    1.80
  17  -5  -2    1.60    2.40
 -17  -5   2    4.10    1.60
 -17  -5   2    3.60    1.60
  17   5  -2   -1.40    3.30
 -17   5   2    3.90    2.70
 -17   5   2    1.70    2.50
  17   5  -2    6.20    4.10
 -17   5   2    2.60    2.10
  15  -5  -2   10.50    2.60
  15  -5  -2   10.20    2.70
  15  -5  -2   11.30    2.30
 -15   5   2   11.70    3.10
  15   5  -2   18.00    4.70
  15   5  -2   11.20    4.10
 -15   5   2    7.10    2.50
 -15   5   2   10.80    2.80
  13  -5  -2    5.40    2.10
  13  -5  -2   10.10    2.40
 -13   5   2   12.00    2.80
 -13   5   2    9.40    2.70
  13   5  -2    9.50    3.80
  13   5  -2    6.10    3.50
 -13   5   2    9.30    2.50
  11  -5  -2   88.59    5.80
  11  -5  -2   80.39    4.40
  11  -5  -2   92.99    4.60
  11   5  -2   78.49    8.00
 -11   5   2   76.09    4.60
 -11   5   2   78.09    5.80
  11   5  -2   80.99    8.10
 -11   5   2   89.59    4.70
   9  -5  -2   26.90    2.20
   9  -5  -2   27.10    2.20
  -9   5   2   35.80    4.60
  -9   5   2   20.60    2.40
   9   5  -2   18.10    4.20
  -9   5   2   32.80    2.80
   9   5  -2   24.30    4.50
   7   5  -2   -2.40    2.50
  -7   5   2   -0.30    0.80
   7   5  -2    1.80    2.80
  -7   5   2   -0.20    0.90
  -7   5   2    1.80    2.40
   5   5  -2   47.00    6.10
  -5   5   2   35.90    4.50
   5   5  -2   32.60    5.20
  -3   5   2  123.79    7.60
   3   5  -2  134.99    8.30
   3   5  -2  131.99    8.40
   1   5  -2   26.90    4.50
  -1   5   2   31.80    4.40
  -1   5   2   28.00    5.10
  -1   5  -2   75.09    6.90
   1   5   2   51.99    6.30
   1   5   2   68.89    6.50
   3   5   2    3.00    2.70
  -3   5  -2   -1.10    0.90
  -3   5  -2    0.30    0.90
  -3   5  -2    1.10    2.30
   3   5   2    2.40    3.20
   5  -5   2   28.20    2.00
   5  -5   2   27.40    2.10
  -5   5  -2   32.00    4.70
   5   5   2   22.50    4.80
   5   5   2   34.10    5.20
  -5   5  -2   27.80    2.50
   7  -5   2   -1.30    1.80
   7  -5   2    2.30    1.40
   7  -5   2    1.10    1.40
  -7   5  -2    3.30    1.60
   7   5   2   -1.00    2.60
   7   5   2    0.00    2.80
  -7   5  -2    1.00    2.30
   9  -5   2   23.70    2.70
   9  -5   2   23.70    3.60
   9  -5   2   23.10    2.80
   9   5   2   20.20    4.40
  -9   5  -2   20.90    2.90
   9   5   2   26.40    5.40
  -9   5  -2   19.70    4.00
  11  -5   2    6.20    2.20
  11  -5   2    8.80    2.90
  11  -5   2    8.70    2.40
 -11   5  -2    8.30    3.00
 -11   5  -2    8.60    2.30
  11   5   2    5.40    3.40
  11   5   2   11.30    4.20
  13  -5   2    1.70    2.10
  13  -5   2    0.80    2.20
  13  -5   2    0.90    3.20
 -13   5  -2    4.30    2.20
 -13   5  -2    0.70    2.40
  13   5   2    2.40    3.60
  13   5   2   -0.20    3.00
  15  -5   2    1.70    2.40
  15  -5   2    2.30    2.40
  15  -5   2    4.30    2.00
  15   5   2    1.80    3.60
 -15   5  -2    4.30    2.50
 -15   5  -2    7.00    2.70
  15   5   2   -1.90    3.40
 -17  -5  -2   26.70    2.10
  17  -5   2   30.70    4.30
  17  -5   2   20.30    3.40
  17  -5   2   28.70    4.20
  17   5   2   23.10    5.40
  17   5   2   33.00    6.00
 -17   5  -2   22.60    3.90
  19  -5   2  234.48   10.80
  19  -5   2  252.47   11.10
 -19  -5  -2  219.68    7.80
  19   5   2  235.98   12.80
  19   5   2  229.38   13.40
 -19   5  -2  221.98   10.20
 -21  -5  -2   35.90    3.70
  21  -5   2   26.00    4.90
  21   5   2   40.60    3.10
  21   5   2   26.20    5.50
 -21   5  -2   35.50    4.70
  21   5   2   33.40    7.10
  21   5   2   35.20    2.90
 -23  -5  -2    1.10    2.30
  23  -5   2    1.90    3.20
  23   5   2   -0.70    1.70
  23   5   2    1.10    4.20
  23   5   2    3.30    3.90
 -23   5  -2   -0.30    2.10
 -25  -5  -2    1.90    2.50
  25  -5   2   -0.60    3.20
 -25   5  -2    1.40    3.40
  25   5   2    0.20    2.10
  25   5   2   -1.00    4.10
 -25   5  -2    1.80    2.30
  25   5   2    1.40    4.10
 -27  -5  -2    8.50    3.40
  27  -5   2    5.40    4.00
 -27   5  -2    3.00    3.80
  27   5   2    1.00    2.30
  27   5   2   11.30    5.70
 -29  -5  -2   -0.60    3.10
 -29  -5  -2    3.40    3.10
  29   5   2   10.30    5.60
  29   5   2    0.90    2.50
 -29   5  -2   -3.50    3.70
 -31  -5  -2   -0.10    3.60
  31   5   2   -2.20    4.50
 -31   5  -2    0.10    3.60
  31   5   2    2.70    2.90
 -33  -5  -2   -4.50    3.30
 -33   5  -2   -0.40    4.00
  33   5   2    2.60    3.00
  33   5   2    5.60    5.70
 -35  -5  -2   11.90    4.80
  35   5   2    6.20    6.10
  35   5   2    3.90    3.30
 -35   5  -2    7.80    5.10
 -37  -5  -2    8.20    4.90
  37   5   2    9.30    6.00
  37   5   2    3.20    3.50
 -37   5  -2    2.60    4.80
 -34  -6   2    7.00    4.50
  34   6  -2    5.90    4.80
  34   6  -2    1.40    2.50
  34   6  -2   -2.00    5.10
 -34   6   2   -2.50    4.00
 -32  -6   2    5.20    4.00
 -32   6   2    5.50    4.30
  32   6  -2   -1.70    4.50
  32   6  -2    8.70    2.70
  32   6  -2   13.30    5.50
  30  -6  -2    0.90    4.50
 -30  -6   2    2.70    3.60
 -30  -6   2    1.30    4.00
  30   6  -2   -2.20    4.50
  30   6  -2    0.00    2.00
 -30   6   2    1.40    3.60
  30   6  -2    1.90    4.40
 -28  -6   2    6.20    3.50
 -28  -6   2    9.90    3.70
  28  -6  -2    9.60    4.40
  28   6  -2   12.50    2.40
 -28   6   2    8.90    4.20
  28   6  -2    4.40    4.60
  28   6  -2    1.50    4.70
 -26  -6   2   15.90    3.70
 -26  -6   2   12.80    3.70
  26  -6  -2   12.10    4.90
 -26   6   2    9.50    4.20
  26   6  -2   23.50    6.00
  26   6  -2   26.90    6.50
 -24  -6   2    3.00    2.60
  24  -6  -2    1.70    3.70
 -24  -6   2    5.80    2.70
 -24   6   2    4.80    3.30
  24   6  -2   -0.40    4.10
  24   6  -2    1.20    4.60
  22  -6  -2    1.00    3.10
 -22  -6   2    0.50    2.10
 -22  -6   2    0.80    2.10
  22   6  -2    1.10    4.10
 -22   6   2    5.20    3.30
  22   6  -2    1.60    4.10
  20  -6  -2   -2.60    2.80
  20  -6  -2   -2.80    2.60
 -20  -6   2   -2.30    1.80
 -20  -6   2    1.20    1.80
  20   6  -2   -2.00    3.80
 -20   6   2    1.70    2.20
  20   6  -2    4.60    4.10
 -20   6   2    2.70    2.90
 -18  -6   2   19.60    2.40
  18  -6  -2   31.30    4.40
  18  -6  -2   20.00    3.90
 -18  -6   2   22.40    2.50
 -18   6   2   20.00    3.80
  18   6  -2   16.20    5.40
 -18   6   2   24.50    4.00
  18   6  -2   23.40    5.50
  16  -6  -2    1.30    2.50
  16  -6  -2    2.80    2.40
 -16   6   2   -0.30    2.30
 -16   6   2    0.10    3.30
 -16   6   2   -0.60    2.20
  16   6  -2   -3.40    3.10
  16   6  -2    5.80    4.10
  14  -6  -2   34.10    3.90
  14  -6  -2   32.20    3.80
  14   6  -2   17.50    5.30
 -14   6   2   37.80    5.20
  14   6  -2   38.10    6.60
 -14   6   2   34.90    3.70
 -14   6   2   38.30    3.90
  12  -6  -2   -0.90    1.80
  12  -6  -2    1.40    1.90
 -12   6   2   -3.20    2.10
  12   6  -2   -6.90    2.90
 -12   6   2    0.10    1.40
  12   6  -2    1.70    3.70
 -12   6   2    0.00    1.50
  10  -6  -2   36.20    3.10
  10  -6  -2   39.70    3.30
 -10   6   2   38.70    5.40
  10   6  -2   48.10    7.00
  10   6  -2   32.40    6.00
   8   6  -2   71.19    8.30
  -8   6   2   83.39    7.50
   8   6  -2   63.89    7.50
  -6   6   2   62.39    6.60
   6   6  -2   79.39    8.60
   6   6  -2   72.59    8.20
   4   6  -2   42.00    6.60
  -4   6   2   28.60    5.00
   4   6  -2   55.19    7.10
  -2   6   2    5.90    3.20
   2   6  -2    9.90    3.90
   0   6   2   11.60    4.10
   0   6   2    7.80    4.80
   0   6  -2    4.00    3.60
   2   6   2   16.50    4.40
   2   6   2   16.00    4.80
  -2   6  -2   18.00    4.40
   4   6   2   49.50    7.60
   4   6   2   46.70    6.40
  -4   6  -2   52.89    6.90
   6  -6   2   73.89    3.80
   6  -6   2   71.59    4.00
   6   6   2  104.99    9.70
  -6   6  -2   80.29    8.00
   6   6   2   77.19    8.90
   8  -6   2   13.90    2.50
   8  -6   2   17.80    2.60
  -8   6  -2   12.20    2.20
  -8   6  -2   18.60    4.40
   8   6   2   12.10    4.40
  -8   6  -2   11.60    2.10
   8   6   2   15.40    4.70
  10  -6   2    0.60    2.00
  10  -6   2   -0.50    1.70
 -10   6  -2   -0.30    2.70
  10   6   2    3.20    4.00
 -10   6  -2    0.30    1.70
  10   6   2   -3.90    3.10
 -10   6  -2   -0.80    1.90
  12  -6   2    0.90    2.20
  12  -6   2   -1.60    1.90
 -12   6  -2   -0.90    2.60
  12   6   2   -2.50    3.40
  12   6   2   -3.00    3.30
 -12   6  -2    1.10    2.00
 -12   6  -2   -0.10    1.80
  14  -6   2   27.70    4.00
  14  -6   2   22.30    3.70
  14   6   2   21.10    5.50
 -14   6  -2   29.20    4.10
  14   6   2   27.10    6.20
 -14   6  -2   23.50    4.30
  16  -6   2    6.80    2.90
  16  -6   2    6.70    3.00
  16   6   2    5.60    4.20
  16   6   2   -1.20    3.80
 -16   6  -2    2.20    2.60
 -16   6  -2    4.50    2.90
  18  -6   2   40.00    5.20
  18  -6   2   34.40    5.10
 -18   6  -2   49.00    5.90
  18   6   2   45.30    8.00
  18   6   2   46.00    7.10
 -18   6  -2   37.60    5.10
 -20  -6  -2    1.70    1.70
  20  -6   2   -0.30    2.80
  20   6   2    4.60    4.30
  20   6   2    0.80    4.60
 -20   6  -2    0.20    2.40
 -20   6  -2    6.20    3.20
  22  -6   2    2.00    3.30
 -22  -6  -2    0.70    1.90
  22   6   2   -2.40    4.50
 -22   6  -2    1.50    2.40
  22   6   2   -4.10    3.80
 -22   6  -2   -0.10    3.20
  24  -6   2   11.70    4.20
 -24  -6  -2   10.10    3.00
 -24   6  -2    2.90    2.80
 -24   6  -2   12.80    4.30
  24   6   2    8.50    5.10
  24   6   2   12.00    6.10
  26  -6   2    6.40    3.90
 -26  -6  -2    3.30    2.80
 -26   6  -2    8.40    4.00
  26   6   2    0.10    4.40
  26   6   2   -2.50    4.50
  28  -6   2    4.30    4.20
 -28  -6  -2   -3.80    2.50
  28   6   2    4.10    5.40
 -28   6  -2   -5.30    3.30
 -30  -6  -2   -2.50    3.10
 -30  -6  -2   -1.10    3.30
  30   6   2   -0.20    1.40
  30   6   2    0.90    5.40
 -30   6  -2    4.30    4.40
 -32  -6  -2    0.70    3.60
  32   6   2    1.40    1.90
  32   6   2    1.30    5.40
 -32   6  -2    5.00    4.50
 -34  -6  -2    5.10    4.40
  34   6   2   -1.80    1.80
 -34   6  -2    1.30    4.30
  34   6   2    2.90    5.50
 -29  -7   2    1.60    3.40
  29  -7  -2   11.60    5.30
 -29  -7   2   10.70    4.20
  29   7  -2   10.80    6.10
  29   7  -2   14.10    6.30
 -29   7   2   11.90    4.70
 -27  -7   2    3.60    3.20
 -27  -7   2    6.40    3.40
  27  -7  -2   12.40    5.20
 -27   7   2    4.00    3.40
  27   7  -2    5.20    5.40
  27   7  -2    8.80    5.60
 -25  -7   2   -1.00    2.40
  25  -7  -2    9.30    4.60
 -25  -7   2    4.20    3.10
  25   7  -2    4.60    5.10
  25   7  -2    5.10    4.90
 -25   7   2    3.80    3.20
 -23  -7   2   10.60    3.00
 -23  -7   2    5.20    2.60
  23  -7  -2    8.20    4.00
 -23   7   2    6.90    3.40
  23   7  -2   11.20    5.60
  23   7  -2    7.00    5.40
 -21  -7   2    0.90    2.00
  21  -7  -2    4.50    3.50
 -21  -7   2    3.40    2.20
  21   7  -2    5.90    5.10
 -21   7   2    1.80    2.40
  21   7  -2    0.70    5.20
  19  -7  -2   -1.10    2.70
  19  -7  -2   -2.80    2.80
 -19  -7   2   -0.60    1.60
 -19  -7   2   -0.20    1.60
  19   7  -2   -1.40    4.20
 -19   7   2   -1.90    2.00
 -19   7   2    0.40    2.70
  19   7  -2   -3.40    4.00
  17  -7  -2    2.10    2.70
  17  -7  -2   -0.20    2.80
  17   7  -2    6.80    4.90
 -17   7   2    1.70    1.90
  17   7  -2    4.70    4.50
 -17   7   2    3.00    3.00
  15  -7  -2   -1.80    2.10
  15  -7  -2    4.30    2.70
  15   7  -2    3.00    4.20
 -15   7   2    2.70    1.50
  15   7  -2   -1.30    3.80
 -15   7   2   -1.30    2.40
 -15   7   2    2.50    1.60
  13  -7  -2    0.50    2.20
  13  -7  -2    1.20    2.10
  13   7  -2    0.40    4.30
  13   7  -2    1.60    4.20
 -13   7   2    2.20    3.10
  11  -7  -2    9.70    2.40
  11  -7  -2    6.80    2.30
 -11   7   2    6.50    3.50
  11   7  -2    8.80    5.10
  11   7  -2    8.20    5.20
   9  -7  -2    3.60    1.50
   9  -7  -2    4.80    1.80
  -9   7   2    6.80    3.60
   9   7  -2    9.80    4.90
   9   7  -2    3.50    4.40
  -7   7   2   16.40    4.50
   7   7  -2   12.50    5.30
   7   7  -2   14.00    5.40
  -5   7   2   -1.20    2.80
   5   7  -2    1.80    3.90
   3   7  -2   14.60    4.80
  -3   7   2   13.30    4.40
   1   7  -2    4.50    3.80
  -1   7   2    3.70    3.70
  -1   7  -2    5.90    4.10
   1   7   2    7.30    4.30
   3   7   2    0.50    4.40
  -3   7  -2    0.50    3.10
   3   7   2   -1.50    3.40
   5  -7   2    3.80    1.70
   5  -7   2    2.20    1.40
   5   7   2    4.50    4.40
  -5   7  -2   -1.60    3.10
   5   7   2    2.80    3.90
   7  -7   2   26.40    3.10
   7  -7   2   29.20    3.20
  -7   7  -2   32.60    6.20
   7   7   2   20.90    6.40
   7   7   2   29.10    6.40
   9  -7   2    0.90    1.90
   9  -7   2   -2.10    2.00
   9   7   2    2.40    4.40
   9   7   2    0.80    4.20
  -9   7  -2    0.90    3.10
  11  -7   2   10.70    2.90
  11  -7   2    8.30    2.90
 -11   7  -2   19.60    2.10
 -11   7  -2   13.00    4.40
  11   7   2   12.80    5.10
  11   7   2    6.20    5.20
 -11   7  -2   17.30    2.10
  13  -7   2   -0.90    2.50
  13  -7   2    2.60    2.40
 -13   7  -2    1.50    2.00
 -13   7  -2   -2.40    2.70
 -13   7  -2   -3.20    1.50
  13   7   2   -6.80    3.70
  13   7   2    7.80    5.10
  15  -7   2    6.90    3.10
  15  -7   2    3.80    3.10
  15   7   2    0.80    4.20
  15   7   2    2.90    4.50
 -15   7  -2    3.20    3.00
 -15   7  -2    4.80    2.50
  17  -7   2    8.80    3.70
  17  -7   2   10.90    3.60
  17   7   2    8.40    4.90
  17   7   2   13.30    6.20
 -17   7  -2    5.10    3.30
 -17   7  -2   10.60    3.10
  19  -7   2    5.20    3.40
 -19   7  -2    0.60    2.70
 -19   7  -2    5.40    3.10
  19   7   2    2.80    5.10
  19   7   2    5.70    4.70
  21  -7   2   -0.90    3.50
 -21  -7  -2    0.40    1.80
 -21   7  -2   -0.90    2.90
  21   7   2   -1.80    4.30
 -21   7  -2   -4.30    2.40
  21   7   2    5.40    5.00
 -23  -7  -2    2.10    2.20
  23  -7   2   -1.10    3.70
  23   7   2   -3.10    4.10
  23   7   2    3.50    4.80
 -23   7  -2   -1.20    2.70
 -23   7  -2    0.10    2.90
  25  -7   2    2.70    3.70
 -25  -7  -2    1.80    2.50
  25   7   2    3.10    5.50
 -25   7  -2    6.10    3.70
  25   7   2   -4.70    4.40
 -27  -7  -2    6.40    3.40
  27  -7   2    5.10    4.50
  27   7   2    0.20    5.30
  27   7   2    9.30    6.30
 -27   7  -2    4.70    4.00
 -29  -7  -2    0.80    3.10
 -29  -7  -2    3.20    3.30
  29   7   2    0.00    5.30
 -29   7  -2    0.10    3.70
 -22  -8   2   -0.40    2.40
  22  -8  -2   -2.40    3.30
 -22  -8   2   -2.50    2.10
  22   8  -2    6.50    5.20
 -22   8   2    0.50    2.00
  22   8  -2   -1.60    4.80
  20  -8  -2    4.00    3.70
 -20  -8   2   -1.10    2.00
 -20  -8   2    5.00    2.30
  20   8  -2    6.30    5.90
  20   8  -2    6.40    5.30
 -20   8   2    1.60    1.60
 -18  -8   2    5.30    1.80
  18  -8  -2    0.60    3.20
  18  -8  -2   -0.30    3.10
 -18   8   2    0.50    3.60
  18   8  -2    9.30    5.30
  18   8  -2    5.00    5.60
  16  -8  -2    3.90    3.10
  16  -8  -2    8.60    3.30
  16   8  -2    8.90    5.50
 -16   8   2    7.30    3.70
  16   8  -2    0.60    4.60
  14  -8  -2    7.80    2.90
  14  -8  -2    2.50    2.70
  14   8  -2   10.50    6.00
  14   8  -2    8.40    5.00
 -14   8   2   10.30    4.30
  12  -8  -2    4.80    2.60
  12  -8  -2    8.80    2.80
  12   8  -2   10.60    5.80
 -12   8   2    5.90    3.70
  12   8  -2    4.90    4.90
  10  -8  -2    2.90    2.00
  10  -8  -2    1.60    1.80
  10   8  -2   -5.70    4.00
 -10   8   2   -3.20    3.00
  10   8  -2   -3.30    4.40
   8  -8  -2   19.20    2.50
   8  -8  -2   24.00    2.60
  -8   8   2   27.50    5.50
   8   8  -2   15.60    6.10
  -6   8   2   -2.30    3.30
   6   8  -2    6.80    5.20
  -4   8   2    1.30    3.90
   4   8  -2    1.70    4.00
  -2   8   2    2.60    3.90
   2   8  -2    0.60    3.90
   0   8  -2    0.40    4.20
   0   8   2    0.00    3.70
   2   8   2    4.60    4.40
  -2   8  -2    6.50    4.90
   4  -8   2    6.60    2.00
   4  -8   2    2.70    1.70
   4   8   2    8.70    5.30
  -4   8  -2   10.10    4.70
   6  -8   2   20.80    3.10
   6  -8   2   15.00    2.70
  -6   8  -2   18.70    5.60
   6   8   2   27.30    6.50
   6   8   2   13.00    6.10
   8  -8   2   17.20    3.20
   8  -8   2    7.80    2.50
  -8   8  -2    5.30    4.10
   8   8   2   16.50    6.30
   8   8   2    9.10    5.50
  10  -8   2    2.30    2.60
  10  -8   2   -1.30    2.20
  10   8   2   -5.00    4.20
  10   8   2    7.60    5.50
 -10   8  -2   -5.10    2.80
  12  -8   2    8.10    3.10
  12  -8   2    7.90    3.20
  12   8   2   12.10    6.10
 -12   8  -2   11.30    4.50
  12   8   2    4.60    5.60
  14  -8   2   -0.60    2.70
  14  -8   2    1.80    2.90
 -14   8  -2   -0.40    3.10
  14   8   2    3.00    4.50
  14   8   2    0.40    5.40
  16  -8   2   10.80    3.80
  16  -8   2    5.70    3.50
 -16   8  -2    5.40    1.60
  16   8   2    7.40    6.10
 -16   8  -2    4.30    3.80
  16   8   2    5.00    5.60
  18  -8   2   10.30    4.10
 -18   8  -2    9.50    2.50
  18   8   2   -2.80    4.80
  18   8   2   12.30    6.60
 -18   8  -2    5.90    3.90
  20  -8   2    5.70    3.90
  20   8   2    2.40    5.50
  20   8   2   12.10    6.20
 -20   8  -2    2.20    2.40
 -20   8  -2   -1.60    3.20
 -22  -8  -2    6.60    2.40
  22  -8   2    5.50    4.30
  22   8   2   10.60    6.20
 -22   8  -2    3.60    2.90
  22   8   2   -3.60    5.30
  11  -9  -2   -2.50    2.20
  11  -9  -2    0.40    2.40
 -11   9   2    7.00    4.40
  11   9  -2    0.80    4.70
   9  -9  -2    8.20    2.50
   9  -9  -2   10.20    2.70
  -9   9   2   10.20    4.90
   9   9  -2   17.50    6.70
   7  -9  -2   -0.20    1.60
   7  -9  -2   -2.00    1.60
   7   9  -2    7.10    5.40
  -7   9   2   -5.80    3.10
  -5   9   2    0.80    4.50
   5   9  -2   -5.50    3.90
   3   9  -2    1.80    4.80
  -3   9   2    3.30    4.60
   1   9  -2    1.40    4.90
  -1   9   2   -0.20    4.40
   1  -9   2    0.20    1.30
   1  -9   2    1.70    1.60
   1   9   2   -0.40    4.60
  -1   9  -2   -7.10    3.70
   3  -9   2    0.50    1.80
   3  -9   2   -1.10    1.60
   3   9   2   -3.80    4.40
  -3   9  -2   -1.60    4.10
   5  -9   2   -0.50    2.10
   5  -9   2    0.70    2.00
  -5   9  -2    3.90    4.40
   5   9   2    4.80    5.40
   7  -9   2    5.70    2.50
   7  -9   2    4.10    2.70
  -7   9  -2    2.50    4.30
   7   9   2    3.50    5.30
   9  -9   2    2.00    2.50
   9  -9   2    1.00    2.70
  -9   9  -2   -2.00    3.60
   9   9   2    0.10    5.20
   9   9   2   -4.40    4.90
  11  -9   2   -3.10    2.50
  11  -9   2    0.90    2.80
 -11   9  -2    5.60    4.50
  11   9   2   -3.60    4.80
  11   9   2    3.90    5.50
  44   0  -3    1.40    4.80
 -44   0   3    9.40    5.70
 -42   0   3   -1.40    4.70
  42   0  -3    2.40    4.90
 -40   0   3    2.50    4.70
  40   0  -3   -1.70    4.80
  38   0  -3   -1.40    4.20
 -38   0   3   -9.10    3.50
 -36   0   3    0.50    3.70
  36   0  -3    4.70    4.90
 -34   0   3   -0.60    3.70
  34   0  -3    1.20    4.40
 -32   0   3    0.40    3.80
  32   0  -3    1.90    4.50
  30   0  -3    1.40    3.70
 -30   0   3    2.20    3.30
 -28   0   3   -3.20    2.20
  28   0  -3    0.60    3.80
 -28   0   3   -1.30    3.10
  26   0  -3   -4.80    2.90
 -26   0   3   -1.00    2.60
 -26   0   3   -1.50    2.20
 -24   0   3   -4.10    1.90
 -24   0   3    2.10    2.80
  24   0  -3    0.50    3.00
  22   0  -3    1.00    1.10
  22   0  -3   -1.20    2.70
 -22   0   3    0.90    2.70
 -22   0   3   -3.70    1.80
 -20   0   3   -0.10    1.90
  20   0  -3   -1.40    1.10
 -20   0   3    0.00    2.40
  20   0  -3    1.40    2.60
  18   0  -3   -1.90    2.30
  18   0  -3    0.00    1.10
 -18   0   3    0.20    2.00
 -18   0   3    1.30    2.70
  16   0  -3    0.80    1.10
 -16   0   3   -0.90    2.30
 -16   0   3    0.10    1.90
  16   0  -3   -3.60    2.30
  14   0  -3   -2.00    2.10
 -14   0   3    1.00    1.80
  14   0  -3    0.40    1.00
 -14   0   3    3.20    2.50
 -12   0   3   -0.20    2.20
  12   0  -3   -2.70    2.10
 -12   0   3   -0.30    1.60
  10   0  -3   -0.20    1.70
 -10   0   3    1.30    1.60
 -10   0   3    0.30    2.00
  10   0  -3    0.70    2.20
   8   0  -3    1.60    2.00
  -8   0   3   -0.20    1.50
  -8   0   3    1.80    2.20
   8   0  -3   -1.80    1.50
   6   0  -3    0.80    2.10
  -6   0   3   -1.70    1.80
  -6   0   3   -1.80    1.40
   6   0  -3    0.20    1.60
   4   0  -3    1.40    1.20
  -4   0   3   -0.80    1.60
   4   0  -3   -1.90    1.80
  -4   0   3    0.30    1.20
  -2   0   3    0.50    1.70
   2   0  -3   -0.60    1.70
   2   0  -3   -1.90    0.70
   2   0  -3   -0.80    0.90
  -2   0   3   -0.50    1.00
   0   0   3   -0.20    1.70
   0   0  -3   -0.80    1.00
   0   0   3   -1.60    1.70
   0   0  -3    0.90    1.90
   0   0   3    0.00    0.80
   0   0   3    0.60    1.30
   2   0   3    2.30    1.90
   2   0   3    0.50    1.30
   2   0   3   -1.20    1.30
   4   0   3    2.40    2.00
   4   0   3   -2.10    1.30
  -6   0  -3    0.40    1.30
   6   0   3    1.00    1.40
   6   0   3    0.10    2.00
  -8   0  -3   -1.30    1.30
   8   0   3   -0.50    2.20
   8   0   3   -3.00    1.30
 -10   0  -3    2.50    1.60
  10   0   3   -0.90    2.20
  12   0   3    2.20    2.50
 -12   0  -3    0.00    1.60
  14   0   3    0.40    2.30
 -14   0  -3    2.10    1.80
 -16   0  -3    1.90    1.80
  16   0   3   -0.30    2.60
 -16   0  -3    5.30    2.40
 -18   0  -3   -2.20    1.70
  18   0   3   -3.90    2.50
 -18   0  -3   -2.30    1.80
 -20   0  -3   -1.20    1.80
  20   0   3   -2.30    2.60
 -20   0  -3   -0.30    2.10
  22   0   3   -3.20    2.70
 -22   0  -3   -4.10    2.00
 -22   0  -3   -1.60    1.90
 -24   0  -3    1.70    2.50
 -24   0  -3   -0.70    2.10
  24   0   3   -1.70    2.80
  26   0   3   -1.90    3.30
 -26   0  -3    4.30    2.60
 -26   0  -3    3.90    2.80
  28   0   3   -4.30    3.40
 -28   0  -3    1.50    5.50
 -28   0  -3    0.00    2.70
  30   0   3   -1.70    3.70
  32   0   3   -2.30    3.80
  34   0   3   -1.40    4.30
  36   0   3    0.00    4.50
  38   0   3    2.00    4.70
  40   0   3    3.60    4.80
  42   0   3   -1.10    4.90
  45  -1  -3   10.50    6.20
  45   1  -3    6.90    5.90
 -45   1   3    8.70    6.10
  43  -1  -3   -1.50    4.80
 -43   1   3   -6.20    4.50
  43   1  -3   -1.30    4.50
  41  -1  -3   -1.40    5.40
 -41   1   3   -6.80    4.00
  41   1  -3   -3.50    4.30
 -39  -1   3   -3.20    6.60
  39  -1  -3   -3.20    4.30
 -39   1   3   -4.60    4.30
  39   1  -3    4.40    4.70
 -37  -1   3   15.20    5.20
  37  -1  -3    1.50    4.90
 -37   1   3   -1.60    4.20
  37   1  -3    4.10    4.50
 -35  -1   3   11.00    4.70
  35  -1  -3    4.00    4.60
 -35   1   3    3.80    4.40
  35   1  -3    5.40    4.60
 -33  -1   3   -1.60    3.20
  33  -1  -3    1.90    4.50
 -33   1   3   -2.40    3.60
  33   1  -3    0.80    4.20
 -31  -1   3    2.70    3.40
  31  -1  -3    2.80    4.40
 -31  -1   3    3.30    3.70
  31   1  -3    5.80    4.20
 -31   1   3    4.90    3.90
 -29  -1   3  120.29    9.00
 -29  -1   3  126.49    8.40
  29  -1  -3  112.09   10.20
 -29   1   3  131.39   10.70
 -29   1   3  119.09    7.30
  29   1  -3  135.99    9.70
 -27  -1   3   46.20    5.90
  27  -1  -3   40.80    6.10
 -27  -1   3   39.30    5.20
 -27   1   3   35.00    4.20
 -27   1   3   48.60    6.70
  27   1  -3   60.69    7.10
  27   1  -3   45.70    4.00
  25  -1  -3   24.20    4.20
  25  -1  -3   31.60    5.20
 -25  -1   3   21.00    4.50
 -25  -1   3   18.30    3.60
  25   1  -3   15.90    4.10
  25   1  -3   21.30    3.00
 -25   1   3   24.80    4.90
  23  -1  -3   57.09    6.40
  23  -1  -3   46.40    4.80
 -23  -1   3   57.69    6.20
 -23  -1   3   52.09    5.30
 -23  -1   3   53.09    5.20
  23   1  -3   60.89    6.50
  23   1  -3   48.00    4.00
 -23   1   3   59.59    6.60
 -21  -1   3  190.08    8.50
  21  -1  -3  189.78    9.80
  21  -1  -3  181.68    8.50
 -21  -1   3  181.88    9.10
 -21  -1   3  168.68    7.90
  21   1  -3  183.98    9.30
  21   1  -3  178.58    7.00
 -21   1   3  176.18    9.30
  19  -1  -3   96.49    7.10
 -19  -1   3   96.49    6.60
  19  -1  -3  100.49    6.20
 -19  -1   3  107.09    6.10
  19   1  -3  101.29    5.00
  19   1  -3   98.79    6.90
 -19   1   3  119.29    7.40
 -17  -1   3   10.30    3.00
  17  -1  -3    8.70    2.70
 -17  -1   3   14.50    2.90
  17  -1  -3   12.90    3.50
 -17   1   3   13.90    3.40
  17   1  -3   15.40    3.40
  17   1  -3   12.20    2.20
  15  -1  -3   19.60    3.60
 -15  -1   3   21.50    3.40
  15  -1  -3   22.70    3.10
 -15  -1   3   28.40    3.30
  15   1  -3   24.80    2.70
 -15   1   3   15.60    3.40
  15   1  -3   19.20    3.60
 -13  -1   3    1.30    1.90
  13  -1  -3   -2.10    1.80
  13  -1  -3    2.70    2.30
 -13  -1   3   -0.80    1.90
 -13  -1   3   -0.70    1.10
  13   1  -3    1.70    2.40
  13   1  -3   -1.20    1.40
 -13   1   3    2.20    2.20
  11  -1  -3   12.00    2.60
  11  -1  -3    5.80    1.90
 -11  -1   3    9.90    2.60
  11  -1  -3    8.80    2.00
 -11  -1   3    7.30    2.00
 -11   1   3   12.30    2.90
  11   1  -3   11.40    2.90
  11   1  -3   11.20    2.00
  11   1  -3    9.10    2.40
   9  -1  -3   95.89    5.40
  -9  -1   3   87.49    5.20
  -9  -1   3   96.49    4.60
   9  -1  -3   99.89    4.80
  -9   1   3   84.59    5.20
   9   1  -3   90.09    5.30
  -7  -1   3 1568.54   37.60
   7  -1  -3 1556.84   37.70
   7  -1  -3 1574.54   37.00
   7   1  -3 1606.54   37.80
  -7   1   3 1547.95   37.70
   3  -1  -3 2621.64   59.49
  -1  -1  -3   12.60    2.20
  -1  -1  -3    0.30    0.90
   1  -1   3   12.90    2.20
  -1  -1  -3   11.60    2.10
  -1  -1  -3    1.00    0.80
   1  -1   3    0.70    0.90
   1   1   3   11.00    2.20
   1   1   3   10.00    1.60
  -1   1  -3    1.20    1.40
   1   1   3   -0.30    1.20
  -3  -1  -3    3.40    1.10
  -3  -1  -3   -0.50    0.80
  -3  -1  -3   13.90    2.50
   3  -1   3    0.60    1.20
   3  -1   3   14.10    2.40
   3   1   3    0.70    1.40
   3   1   3   10.10    2.10
   3   1   3    9.50    1.60
  -3   1  -3    8.90    2.20
  -5  -1  -3   38.90    2.80
   5  -1   3   41.70    3.20
   5  -1   3   42.60    3.70
  -7  -1  -3   10.90    1.80
   7  -1   3   10.10    1.90
   7  -1   3   12.90    2.80
   7  -1   3   14.70    2.20
   7   1   3   11.00    2.30
   9  -1   3    5.60    1.90
   9  -1   3    2.40    2.30
   9  -1   3    4.40    1.70
  -9  -1  -3    6.50    1.80
   9   1   3    2.20    2.10
  11  -1   3   -1.30    2.00
  11  -1   3   -1.20    1.70
 -11  -1  -3    0.80    1.60
  11  -1   3    1.30    1.80
  11   1   3   -0.20    2.20
 -13  -1  -3   33.80    3.20
  13  -1   3   29.60    3.10
  13  -1   3   37.90    4.50
  13  -1   3   39.20    3.70
  13   1   3   36.90    4.10
 -13   1  -3   33.20    2.90
 -15  -1  -3  166.48    7.00
  15  -1   3  150.48    7.10
  15  -1   3  166.88    8.30
  15  -1   3  155.88    7.00
  15   1   3  155.38    7.70
  17  -1   3    9.70    3.40
  17  -1   3   12.70    2.80
 -17  -1  -3   12.70    2.40
 -17  -1  -3   10.20    2.70
  17   1   3   11.90    3.20
 -19  -1  -3   -1.00    1.40
  19  -1   3    2.70    2.90
  19  -1   3    0.70    2.10
 -19  -1  -3    3.90    2.00
 -19   1  -3   -0.70    0.70
  19   1   3    0.60    2.60
 -21  -1  -3    7.50    2.90
  21  -1   3    8.40    3.40
 -21  -1  -3    6.60    2.50
 -21  -1  -3    0.00    1.20
  21   1   3    8.10    3.20
 -23  -1  -3   -0.40    1.00
 -23  -1  -3    3.60    2.40
  23  -1   3   -1.70    3.10
 -23  -1  -3    4.90    2.90
 -23   1  -3   -0.80    1.10
  23   1   3    1.80    3.10
 -25  -1  -3  106.39    7.80
  25  -1   3  102.49    8.90
 -25  -1  -3  116.69    7.10
  25   1   3  117.69    8.70
  27  -1   3   -1.00    3.50
 -27  -1  -3   -1.90    2.60
 -27  -1  -3   -2.00    2.80
 -27   1  -3   -0.90    1.40
  27   1   3   -3.50    3.30
 -29  -1  -3   71.79    7.20
 -29  -1  -3   80.09    6.90
  29  -1   3   53.99    7.90
  29   1   3   56.69    7.50
 -31  -1  -3    8.40    4.10
  31  -1   3    5.40    4.40
  31   1   3   -0.10    4.10
  33  -1   3    7.20    4.70
  33   1   3   10.60    5.00
  35  -1   3    1.50    4.50
  35   1   3   -5.20    3.90
  37  -1   3   -4.20    4.20
  37   1   3    3.60    4.90
  39  -1   3   -6.20    4.30
  39   1   3   -0.90    4.70
  41  -1   3   -7.00    4.60
  41   1   3    2.20    5.10
  43  -1   3    1.20    5.20
  43   1   3    1.80    5.10
  44  -2  -3    3.40    5.70
 -44   2   3   -3.50    5.00
  44   2  -3   -2.70    4.30
  42  -2  -3   -2.40    5.10
 -42   2   3    4.90    5.80
  42   2  -3    2.60    5.00
  40  -2  -3    4.60    5.20
 -40   2   3    4.30    5.20
  40   2  -3   -1.10    4.40
  38  -2  -3    8.80    5.30
  38   2  -3   -5.10    4.00
 -38   2   3    2.90    4.50
  36  -2  -3    6.90    5.20
 -36   2   3    2.10    4.60
  36   2  -3    2.10    4.30
  34  -2  -3   -1.10    3.80
 -34  -2   3   -0.70    3.90
  34   2  -3   -1.60    4.00
 -34   2   3   -6.40    3.30
  32  -2  -3   45.20    7.60
 -32  -2   3   32.90    6.00
 -32  -2   3   30.60    5.50
 -32   2   3   27.80    6.50
  32   2  -3   28.50    6.20
 -32   2   3   40.90    4.70
  32   2  -3   43.70    5.00
  30  -2  -3   12.90    5.20
 -30  -2   3   29.00    5.50
 -30  -2   3   15.50    4.40
 -30   2   3    7.70    4.40
 -30   2   3   13.70    3.20
  30   2  -3   14.30    3.30
  30   2  -3   18.60    4.90
  28  -2  -3  116.99   10.50
 -28  -2   3   97.09    8.90
 -28  -2   3   85.49    7.50
 -28   2   3   84.79    8.60
 -28   2   3   96.09    6.00
  28   2  -3   87.19    8.60
  28   2  -3   99.89    6.60
 -26  -2   3   14.50    3.70
 -26  -2   3   14.50    3.50
  26  -2  -3   12.50    4.20
  26  -2  -3   16.10    4.00
 -26  -2   3   18.60    4.30
 -26   2   3   14.60    2.80
  26   2  -3   12.60    3.10
  26   2  -3   13.40    4.10
 -26   2   3   16.80    4.80
 -24  -2   3   36.10    5.10
  24  -2  -3   46.50    6.40
 -24  -2   3   38.20    4.60
  24  -2  -3   42.70    5.10
 -24  -2   3   35.30    4.40
  24   2  -3   44.40    4.60
 -24   2   3   37.00    5.60
  24   2  -3   41.00    5.60
 -24   2   3   38.00    3.80
 -22  -2   3    4.80    2.90
 -22  -2   3    8.50    2.80
 -22  -2   3    4.40    2.40
  22  -2  -3    8.40    3.00
  22  -2  -3    6.30    3.30
  22   2  -3    5.60    2.40
 -22   2   3    6.30    2.00
  22   2  -3    4.60    3.00
 -22   2   3    6.50    3.40
 -20  -2   3    3.10    2.20
 -20  -2   3    1.00    2.40
  20  -2  -3    3.10    2.70
  20  -2  -3    1.60    2.20
 -20  -2   3    1.80    2.10
 -20   2   3   -1.10    2.70
  20   2  -3   -2.30    1.60
 -20   2   3   -1.70    1.40
  20   2  -3    2.00    2.50
 -18  -2   3   -2.20    1.70
  18  -2  -3   -0.70    2.10
  18  -2  -3   -2.80    2.10
 -18  -2   3    0.60    1.90
  18  -2  -3   -0.20    1.30
 -18  -2   3   -1.30    1.80
 -18   2   3   -0.50    1.40
 -18   2   3    5.20    2.70
  18   2  -3    3.30    2.70
  18   2  -3   -0.40    1.70
 -16  -2   3   22.50    3.00
 -16  -2   3   29.80    3.80
 -16  -2   3   24.30    3.30
  16  -2  -3   23.60    3.30
  16  -2  -3   26.90    4.20
  16   2  -3   23.00    3.50
 -16   2   3   21.10    3.80
 -16   2   3   21.50    2.20
  16   2  -3   27.80    3.60
 -14  -2   3   17.10    3.00
 -14  -2   3   14.50    2.60
  14  -2  -3   11.80    2.80
  14  -2  -3   10.20    2.30
 -14  -2   3   17.70    2.60
  14  -2  -3   11.70    2.70
 -14   2   3   10.20    2.90
  14   2  -3   19.90    3.10
  14   2  -3   13.00    3.00
 -14   2   3   14.60    1.70
  14   2  -3   14.10    2.90
 -12  -2   3   12.40    2.20
 -12  -2   3   14.30    2.40
  12  -2  -3   12.50    2.40
  12  -2  -3   14.40    2.90
  12  -2  -3   16.40    2.60
 -12  -2   3   14.70    2.80
 -12   2   3   14.20    1.30
 -12   2   3   15.00    2.90
  12   2  -3   17.60    3.10
 -12   2   3   16.50    3.10
  12   2  -3   13.60    2.80
  12   2  -3   12.70    2.30
  12   2  -3   14.40    2.80
 -10  -2   3  277.87    8.60
  10  -2  -3  262.57    8.90
 -10  -2   3  267.27    8.40
 -10  -2   3  283.57    9.50
  10  -2  -3  266.37    8.90
  10  -2  -3  277.17    9.70
  10   2  -3  276.77    9.20
 -10   2   3  283.87    9.90
  10   2  -3  263.87    9.70
  10   2  -3  279.67    9.30
  10   2  -3  271.27    9.40
  -8  -2   3  128.89    5.70
   8  -2  -3  116.79    5.80
   8  -2  -3  125.29    5.10
  -8  -2   3  130.89    4.90
  -8  -2   3  126.59    4.90
   8  -2  -3  124.19    5.20
   8   2  -3  134.19    6.10
  -8   2   3   95.09    5.00
   8   2  -3  140.49    5.70
  -8   2   3  120.69    5.80
   8   2  -3  135.29    5.80
   8   2  -3  123.59    5.50
   6  -2  -3  152.88    6.20
   6  -2  -3  161.28    5.40
  -6  -2   3  158.08    6.00
   6  -2  -3  144.69    5.30
  -6  -2   3  155.48    6.20
   6   2  -3  151.68    6.10
  -6   2   3  153.98    6.10
  -6   2   3  163.68    6.20
   6   2  -3  158.18    6.00
   6   2  -3  150.58    5.90
  -4  -2   3   38.60    3.10
   4  -2  -3   37.80    2.30
  -4  -2   3   29.00    2.90
   4  -2  -3   43.80    3.40
  -4   2   3   39.10    3.10
   4   2  -3   39.10    3.30
   4   2  -3   38.60    3.20
  -4   2   3   37.40    3.20
   4   2  -3   36.70    3.10
   2  -2  -3  637.34   16.60
  -2  -2   3  637.74   16.60
  -2  -2   3  661.93   17.00
   2   2  -3  660.23   16.90
  -2   2   3  663.23   16.50
   2   2  -3  632.74   16.60
  -2   2   3  643.44   16.50
   0  -2  -3   17.00    2.10
   0  -2   3   17.60    2.40
   0  -2   3   14.90    2.30
   0   2  -3   12.70    2.20
   0   2   3   19.40    2.20
   0   2   3   16.80    2.10
  -2  -2  -3    3.90    1.60
   2  -2   3   11.90    2.30
   2  -2   3    4.90    1.40
   2   2   3    0.40    1.70
  -2   2  -3    2.70    1.50
   2   2   3    2.50    1.40
   2   2   3    4.00    1.50
   4  -2   3    1.00    1.90
   4  -2   3    3.60    1.40
   4   2   3    2.60    2.00
   4   2   3    0.10    1.40
  -4   2  -3    0.00    0.60
   4   2   3    3.90    1.60
   6  -2   3  242.28    8.00
  -6  -2  -3  220.48    6.20
  -6  -2  -3  251.67    6.30
   6  -2   3  245.48    8.80
   6   2   3  244.88    9.30
   6   2   3  251.77    7.70
   6   2   3  244.08    7.70
  -8  -2  -3  379.56    9.80
   8  -2   3  372.86   12.00
   8  -2   3  356.06   11.10
  -8  -2  -3  369.86    9.70
   8   2   3  356.16   10.80
   8   2   3  369.06   12.60
  -8   2  -3  377.96   11.80
 -10  -2  -3  207.98    6.80
  10  -2   3  207.68    7.90
  10  -2   3  210.98    8.80
  10  -2   3  217.38    7.60
  10   2   3  202.98    7.70
  10   2   3  229.58    9.60
 -12  -2  -3   17.60    2.40
  12  -2   3   12.10    2.40
  12  -2   3   19.60    3.00
  12  -2   3    9.40    2.80
  12   2   3   18.80    3.00
  12   2   3   18.70    3.80
  14  -2   3   49.80    4.50
  14  -2   3   43.20    4.90
 -14  -2  -3   48.50    3.80
  14  -2   3   49.10    4.10
  14   2   3   41.30    4.10
  14   2   3   34.20    5.00
  16  -2   3    0.60    2.40
  16  -2   3   -1.30    1.70
  16  -2   3   -1.10    1.90
 -16  -2  -3    0.90    1.80
  16   2   3   -1.70    2.10
  18  -2   3    5.40    2.50
 -18  -2  -3    6.90    2.30
  18  -2   3    1.80    2.10
  18  -2   3    5.80    3.00
  18   2   3    9.10    3.00
  20  -2   3    0.80    2.20
  20  -2   3    0.90    2.30
 -20  -2  -3   -1.10    1.90
  20  -2   3   -2.00    2.50
  20   2   3    0.70    2.50
  22  -2   3   20.80    4.00
  22  -2   3   33.70    6.00
 -22  -2  -3   31.90    4.20
  22   2   3   21.00    4.20
 -24  -2  -3   45.90    4.80
  24  -2   3   51.19    6.40
  24  -2   3   62.79    6.10
  24   2   3   56.49    6.40
 -26  -2  -3  208.28   10.90
  26  -2   3  200.38   11.80
 -26  -2  -3  206.78   10.50
  26   2   3  202.18   11.10
  28  -2   3   20.10    5.60
 -28  -2  -3   40.40    5.60
  28   2   3   35.20    5.80
  30  -2   3   91.09   10.10
 -30  -2  -3   68.29    7.30
  30   2   3   65.79    7.50
 -32  -2  -3   -0.40    3.50
  32  -2   3   15.70    5.30
  32   2   3    3.00    3.80
  34  -2   3   -3.60    3.70
 -34  -2  -3   -6.60    5.40
  34   2   3   -4.50    3.80
  36  -2   3    1.30    4.50
  36   2   3    5.90    4.50
  38  -2   3    1.80    4.80
  38   2   3   -3.60    4.00
  40  -2   3   -5.90    4.50
  40   2   3    3.80    4.90
  42  -2   3   -5.80    5.00
  42   2   3   -2.20    4.30
 -43   3   3    7.30    6.00
  43   3  -3    7.00    5.70
  43   3  -3   13.40    6.00
  41  -3  -3    1.40    8.90
  41   3  -3    9.80    5.60
  41   3  -3   -0.60    4.70
 -41   3   3    7.70    5.60
  39  -3  -3   -3.60    5.10
  39   3  -3    3.20    4.70
 -39   3   3    0.50    4.70
  39   3  -3    3.40    4.60
  37  -3  -3   -1.20    4.80
  37   3  -3    1.10    4.00
 -37   3   3    3.80    5.10
 -37   3   3    3.20    2.30
  37   3  -3    2.30    4.50
 -35  -3   3    6.00    4.60
  35  -3  -3    2.10    4.30
  35   3  -3   11.00    4.60
  35   3  -3    4.10    3.20
 -35   3   3    8.20    5.20
  35   3  -3    4.20    4.60
 -35   3   3    2.30    1.90
  33  -3  -3   14.30    5.60
 -33  -3   3   16.70    4.90
  33   3  -3    5.80    4.60
 -33   3   3   14.70    5.50
 -33   3   3   11.70    2.40
  33   3  -3   12.20    4.40
  33   3  -3   12.60    3.80
  31  -3  -3   70.79    9.00
 -31  -3   3   81.89    8.10
 -31   3   3   66.69    8.60
 -31   3   3   73.39    4.50
  31   3  -3   59.79    6.60
  31   3  -3   67.89    7.60
  31   3  -3   65.39    8.20
  29  -3  -3   -0.70    3.50
 -29  -3   3    9.50    3.90
 -29   3   3    3.90    1.80
  29   3  -3    2.30    3.10
  29   3  -3    6.60    4.10
  29   3  -3   -2.50    3.10
 -29   3   3    1.30    4.20
 -27  -3   3    6.60    3.40
 -27  -3   3   11.50    3.80
  27  -3  -3    8.70    4.20
  27  -3  -3    5.30    3.40
  27   3  -3   11.30    3.80
  27   3  -3    5.30    3.10
 -27   3   3    2.50    4.00
  27   3  -3    7.60    4.00
  25  -3  -3   26.20    4.80
 -25  -3   3   21.70    4.20
 -25  -3   3   34.50    4.60
  25  -3  -3   27.60    5.10
 -25  -3   3   30.20    4.60
  25   3  -3   30.60    4.90
 -25   3   3   20.20    5.10
  25   3  -3   25.50    4.30
  25   3  -3   32.10    5.70
  23  -3  -3  213.88   11.00
  23  -3  -3  182.78    9.80
 -23  -3   3  212.58   10.20
 -23  -3   3  213.78    9.50
 -23  -3   3  214.08    9.60
  23   3  -3  218.98   10.90
  23   3  -3  216.18   10.30
 -23   3   3  205.08   11.10
  23   3  -3  214.78   10.20
 -21  -3   3  185.78    8.30
  21  -3  -3  180.38    9.00
  21  -3  -3  177.38    9.60
 -21  -3   3  181.68    8.30
 -21  -3   3  176.98    8.90
 -21   3   3  170.88    9.70
  21   3  -3  175.58    8.80
  21   3  -3  174.38    8.90
  21   3  -3  173.98    9.50
 -19  -3   3    0.00    1.90
  19  -3  -3   -0.10    2.20
 -19  -3   3   -1.60    1.70
  19  -3  -3    2.40    2.60
  19  -3  -3   -1.50    1.70
 -19  -3   3    1.20    2.20
  19   3  -3   -2.50    2.10
  19   3  -3    5.00    3.00
  19   3  -3    0.70    2.20
 -19   3   3    1.30    2.70
 -17  -3   3   23.40    3.00
 -17  -3   3   29.90    3.90
  17  -3  -3   20.20    3.30
  17  -3  -3   24.30    3.90
 -17  -3   3   27.30    3.20
  17  -3  -3   28.90    3.70
 -17   3   3   27.40    4.40
  17   3  -3   29.90    4.50
  17   3  -3   26.80    3.80
 -17   3   3   28.20    4.10
  17   3  -3   19.50    3.60
 -15  -3   3   20.10    3.30
  15  -3  -3   12.00    2.70
 -15  -3   3   11.40    2.20
  15  -3  -3   15.80    2.70
  15  -3  -3   19.30    3.60
 -15  -3   3   15.60    2.30
  15   3  -3   16.70    2.90
 -15   3   3   10.60    3.10
  15   3  -3   18.60    3.50
  15   3  -3   20.00    3.60
 -13  -3   3  167.68    6.40
 -13  -3   3  177.78    7.50
 -13  -3   3  172.78    6.40
  13  -3  -3  174.18    7.20
  13  -3  -3  173.58    7.30
  13  -3  -3  181.78    8.10
  13   3  -3  161.28    8.20
  13   3  -3  181.28    7.30
  13   3  -3  178.48    8.20
 -13   3   3  173.48    6.20
 -13   3   3  173.08    7.90
  11  -3  -3   11.90    2.30
  11  -3  -3   13.30    2.90
 -11  -3   3   11.40    1.90
  11  -3  -3   14.20    2.00
  11  -3  -3   10.30    2.20
 -11  -3   3   10.90    1.80
 -11  -3   3   13.00    2.50
  11   3  -3   14.00    2.50
 -11   3   3   14.40    2.10
 -11   3   3   12.20    2.60
  11   3  -3    9.10    2.80
  11   3  -3    8.30    2.10
  11   3  -3   18.80    3.40
 -11   3   3   13.00    2.80
   9  -3  -3   58.49    2.80
   9  -3  -3   57.99    3.60
   9  -3  -3   53.19    4.40
   9  -3  -3   62.39    3.70
  -9  -3   3   55.59    3.90
  -9  -3   3   62.59    3.10
  -9   3   3   64.39    4.30
   9   3  -3   57.39    3.80
  -9   3   3   64.89    4.30
   9   3  -3   58.09    4.10
   9   3  -3   61.99    5.50
   9   3  -3   66.79    5.50
  -9   3   3   59.49    3.90
   7  -3  -3  613.94   16.90
  -7  -3   3  624.54   16.70
   7  -3  -3  632.24   15.50
  -7  -3   3  609.44   14.90
   7  -3  -3  618.94   15.50
  -7   3   3  611.64   16.60
   7   3  -3  598.94   17.70
   7   3  -3  630.64   16.40
  -7   3   3  615.04   16.60
   7   3  -3  622.74   18.60
  -7   3   3  618.84   17.00
   7   3  -3  616.94   16.20
   5  -3  -3  317.77    7.80
  -5  -3   3  315.37    7.90
   5  -3  -3  317.57    9.70
  -5  -3   3  320.07    9.70
   5  -3  -3  309.87    7.80
   5   3  -3  304.27   11.20
   5   3  -3  301.27    9.20
  -5   3   3  315.47   10.40
  -5   3   3  315.97    9.30
  -5   3   3  320.17    9.40
   5   3  -3  306.77   10.70
  -3  -3   3  397.66    9.70
  -3  -3   3  396.96    9.70
   3  -3  -3  416.26   11.30
  -3  -3   3  393.66   11.40
   3   3  -3  382.46   13.20
  -3   3   3  395.46   12.50
  -3   3   3  383.46   13.40
   3   3  -3  378.86   12.40
  -3   3   3  401.46   10.70
  -3   3   3  396.16   10.70
   3   3  -3  395.46   11.10
   1  -3  -3   56.99    3.60
  -1  -3   3   55.59    2.50
  -1  -3   3   53.09    3.70
  -1  -3   3   52.79    2.40
  -1   3   3   57.29    2.80
  -1   3   3   57.39    2.80
   1   3  -3   51.89    3.40
  -1   3   3   46.90    4.30
  -1   3   3   50.59    5.20
   1  -3   3  181.68    5.60
   1  -3   3  176.98    6.80
   1  -3   3  177.38    5.70
  -1   3  -3  188.98    6.70
   1   3   3  184.48    8.60
   1   3   3  179.58    5.20
   1   3   3  180.18    5.20
   1   3   3  182.48    7.90
   3  -3   3  135.29    6.00
   3  -3   3  142.69    5.20
   3  -3   3  143.99    5.10
   3   3   3  143.69    7.10
   3   3   3  135.19    4.30
   3   3   3  142.09    7.40
  -3   3  -3  136.29    5.90
   3   3   3  140.99    4.30
   5  -3   3    7.60    1.80
   5  -3   3    8.30    1.80
   5  -3   3    3.90    2.00
   5   3   3    6.00    3.00
   5   3   3    5.90    1.20
   5   3   3   -0.10    1.90
   5   3   3    3.50    1.20
  -5   3  -3    3.90    1.80
   7  -3   3   35.90    3.20
   7  -3   3   39.50    3.40
   7  -3   3   37.90    3.70
  -7   3  -3   33.90    3.60
   7   3   3   46.00    4.90
   7   3   3   36.80    2.50
   7   3   3   33.60    2.50
   7   3   3   38.10    4.90
   9  -3   3   21.60    2.90
   9  -3   3   19.60    3.20
   9  -3   3   25.20    3.10
   9   3   3   23.50    4.10
   9   3   3   21.20    2.30
   9   3   3   14.90    3.20
   9   3   3   23.60    2.40
  11  -3   3   18.90    3.00
  11  -3   3   24.90    3.70
  11  -3   3   20.00    3.00
 -11  -3  -3   19.40    1.60
 -11  -3  -3   18.10    1.60
  11   3   3   20.80    3.60
  11   3   3   19.70    4.20
  11   3   3   20.50    2.40
  11   3   3   18.70    2.50
  13  -3   3   13.00    2.70
 -13  -3  -3   16.50    2.10
  13  -3   3   19.40    2.70
  13  -3   3   24.70    3.90
  13  -3   3   26.40    3.50
  13   3   3   21.40    4.40
  13   3   3   14.70    2.60
 -13   3  -3   18.30    3.80
  15  -3   3   98.79    6.10
  15  -3   3  103.89    6.00
  15  -3   3  101.59    5.70
  15  -3   3   91.59    6.60
 -15  -3  -3   95.09    4.80
  15   3   3  100.69    5.50
  15   3   3   75.29    7.30
 -17  -3  -3    1.50    1.70
  17  -3   3   -0.20    1.50
  17  -3   3    0.10    2.00
  17  -3   3   -2.70    2.00
  17  -3   3    4.10    2.80
  17   3   3    1.50    2.10
  17   3   3    1.40    3.10
  19  -3   3   63.89    5.80
  19  -3   3   56.79    6.30
  19  -3   3   49.40    4.70
 -19  -3  -3   58.69    4.80
  19   3   3   57.29    7.00
  19   3   3   63.99    5.50
  21  -3   3   82.19    7.70
 -21  -3  -3   91.69    6.00
  21  -3   3   78.09    6.00
  21  -3   3   84.79    6.60
  21   3   3   76.79    6.50
  21   3   3   77.09    8.00
  23  -3   3    0.50    3.20
 -23  -3  -3    1.90    2.50
  23  -3   3   -1.30    2.40
  23  -3   3    0.60    2.30
  23   3   3    3.50    2.80
  23   3   3    0.20    3.90
 -25  -3  -3    3.10    2.80
  25  -3   3    5.10    3.90
  25  -3   3   -0.80    3.00
  25   3   3    2.80    4.20
  25   3   3    3.90    2.90
 -27  -3  -3    5.00    2.90
 -27  -3  -3   12.50    4.00
  27  -3   3    1.40    3.80
  27   3   3    1.50    4.00
  27   3   3   11.40    4.10
 -29  -3  -3   79.09    7.70
  29  -3   3   85.69    9.50
  29   3   3   74.59    7.90
  29   3   3   65.59    9.20
 -31  -3  -3   -2.10    3.40
  31  -3   3    0.50    4.20
  31   3   3    0.40    4.20
  31   3   3    1.70    3.60
 -33  -3  -3    3.30    4.10
  33  -3   3    4.60    5.10
  33   3   3   -0.40    4.90
  33   3   3    0.70    3.80
 -35  -3  -3   -1.60    3.90
  35  -3   3    1.70    4.60
  35   3   3    1.90    5.20
  35   3   3    7.00    4.40
  37  -3   3   -0.60    4.90
  37   3   3   -0.40    4.90
  37   3   3    6.20    4.60
  39  -3   3   -1.80    4.80
  39   3   3   -4.10    4.80
  39   3   3   -1.00    3.90
  41  -3   3   -4.70    5.20
 -41   3  -3    3.00    5.50
  41   3   3   10.10    6.90
  41   3   3   -2.70    4.20
 -40   4   3    1.50    5.00
  40   4  -3    7.10    5.80
  40   4  -3    3.60    4.50
 -38  -4   3    2.90    5.40
  38   4  -3    2.50    3.80
 -38   4   3    6.50    5.30
  38   4  -3    6.10    5.20
  38   4  -3    6.20    4.10
 -36  -4   3   -2.10    4.20
  36   4  -3   -2.00    3.10
  36   4  -3   -3.30    4.30
 -36   4   3   -7.40    4.00
  36   4  -3   -3.40    3.40
 -34  -4   3    2.10    3.90
  34   4  -3    3.70    4.80
  34   4  -3    2.90    3.50
 -34   4   3   14.40    5.80
  34   4  -3    8.60    4.40
 -32  -4   3    5.20    4.10
  32   4  -3    0.30    3.70
  32   4  -3   -0.50    3.20
 -32   4   3    1.60    4.60
  32   4  -3    3.30    4.40
 -30  -4   3   -0.70    3.40
 -30   4   3    0.10    4.00
  30   4  -3   -2.40    3.60
  30   4  -3   -0.30    3.10
  30   4  -3   -0.70    3.10
  28  -4  -3   22.50    5.00
 -28  -4   3   17.10    4.30
 -28  -4   3   13.10    3.80
  28   4  -3   19.50    4.30
  28   4  -3   17.80    5.60
 -28   4   3   15.10    5.00
  28   4  -3   17.90    4.50
  26  -4  -3    4.10    3.60
 -26  -4   3    1.50    2.80
  26  -4  -3   -2.80    2.90
 -26  -4   3   -0.40    2.60
  26   4  -3    1.20    3.00
  26   4  -3    4.20    2.90
  26   4  -3    2.70    3.90
 -26   4   3    0.10    3.50
  24  -4  -3   75.39    7.80
 -24  -4   3   67.69    6.10
  24  -4  -3   56.59    6.40
 -24  -4   3   66.79    6.00
 -24   4   3   67.79    7.50
  24   4  -3   72.29    7.70
  24   4  -3   64.79    6.10
  24   4  -3   56.89    7.50
  22  -4  -3  335.57   13.40
 -22  -4   3  343.27   12.30
  22  -4  -3  343.67   13.60
 -22  -4   3  326.87   12.10
  22  -4  -3  332.67   14.20
  22   4  -3  323.87   12.30
 -22   4   3  327.47   14.10
  22   4  -3  331.67   14.20
  22   4  -3  331.97   14.50
  20  -4  -3   12.40    3.50
  20  -4  -3   11.70    3.10
 -20  -4   3   16.20    3.00
  20  -4  -3   17.10    4.00
 -20  -4   3   16.40    3.20
  20   4  -3   16.40    3.40
  20   4  -3   14.50    3.90
 -20   4   3   20.90    4.30
  20   4  -3   19.40    4.60
  18  -4  -3    0.50    2.00
 -18  -4   3    3.60    2.10
 -18  -4   3    0.60    2.10
  18  -4  -3   -1.40    2.40
 -18  -4   3   -0.10    1.70
  18  -4  -3   -0.90    2.30
 -18   4   3   -0.50    2.40
 -18   4   3    2.40    1.80
  18   4  -3    5.30    3.20
  18   4  -3    0.40    2.00
  18   4  -3    3.10    3.10
 -18   4   3    2.00    1.40
 -16  -4   3    8.50    2.00
 -16  -4   3    9.90    2.10
  16  -4  -3    9.80    2.60
 -16  -4   3   11.70    2.80
  16  -4  -3    8.10    2.80
  16  -4  -3    6.80    2.60
 -16   4   3    6.50    2.00
 -16   4   3   10.90    3.10
  16   4  -3   14.00    2.80
  16   4  -3    8.80    3.30
  16   4  -3    6.60    3.20
 -16   4   3    8.50    2.70
 -14  -4   3    8.10    2.30
 -14  -4   3    4.70    1.60
  14  -4  -3    8.50    2.00
  14  -4  -3    6.80    2.30
  14  -4  -3    8.30    2.40
  14  -4  -3    7.50    2.70
 -14  -4   3    8.40    1.80
 -14   4   3    4.00    2.20
 -14   4   3    4.50    2.50
  14   4  -3    4.30    3.00
  14   4  -3    9.10    3.30
 -14   4   3    6.10    2.10
  14   4  -3    4.90    2.00
  12  -4  -3  303.77   11.00
  12  -4  -3  294.47    9.80
  12  -4  -3  282.27    9.70
 -12  -4   3  306.57   10.20
  12  -4  -3  294.67    8.70
 -12  -4   3  278.77    8.20
  12   4  -3  296.37   11.90
 -12   4   3  285.47   10.50
 -12   4   3  294.87   10.40
  12   4  -3  279.97    9.20
  12   4  -3  318.67   12.60
 -12   4   3  288.67   10.20
  10  -4  -3   33.40    3.90
  10  -4  -3   30.60    1.90
  10  -4  -3   26.30    2.60
 -10  -4   3   30.10    1.70
  10  -4  -3   27.60    2.80
 -10   4   3   30.10    3.30
 -10   4   3   34.30    3.80
 -10   4   3   32.30    3.40
  10   4  -3   35.40    4.80
  10   4  -3   22.80    4.00
   8  -4  -3   32.30    3.50
   8  -4  -3   32.00    2.50
   8  -4  -3   37.00    2.60
   8   4  -3   39.60    5.20
   8   4  -3   43.40    5.00
  -8   4   3   43.70    4.40
  -8   4   3   38.30    3.30
  -8   4   3   36.40    3.20
  -6   4   3   85.49    3.90
  -6   4   3   74.59    3.80
   6   4  -3   82.29    3.70
   6   4  -3   81.19    6.00
   6   4  -3   73.09    5.80
  -6   4   3   84.19    5.50
   4   4  -3  310.77   12.50
  -4   4   3  329.37    8.70
  -4   4   3  317.67    8.70
  -4   4   3  343.57   12.00
   4   4  -3  319.27   12.00
   4   4  -3  325.47    9.10
  -2   4   3   12.10    3.40
   2   4  -3   12.00    3.30
  -2   4   3   19.20    3.50
   2   4  -3   13.50    1.90
   0  -4   3   60.49    2.20
   0  -4   3   58.29    2.10
   0  -4   3   56.79    3.80
   0   4  -3   57.19    3.40
   0   4  -3   51.99    5.10
   0   4   3   51.09    5.80
   0   4   3   56.69    5.30
   2  -4   3  128.29    5.90
   2  -4   3  131.19    4.50
   2  -4   3  134.99    4.50
  -2   4  -3  127.69    5.40
  -2   4  -3  129.79    7.40
   2   4   3  120.99    7.80
   2   4   3  128.89    7.50
   4  -4   3    4.60    1.90
   4  -4   3    4.10    1.40
   4  -4   3    4.20    1.40
   4   4   3    5.80    2.80
   4   4   3    3.90    2.70
  -4   4  -3    3.60    1.70
  -4   4  -3    3.30    2.60
   6  -4   3    4.30    1.60
   6  -4   3    7.60    2.20
   6  -4   3    4.10    1.60
   6   4   3    7.20    3.20
  -6   4  -3    7.00    2.10
   6   4   3    8.40    2.90
  -6   4  -3    1.10    2.30
   8  -4   3   45.80    3.80
   8  -4   3   52.19    5.00
   8  -4   3   58.49    4.10
   8   4   3   39.10    5.40
   8   4   3   45.90    5.50
  -8   4  -3   56.29    4.30
  10  -4   3   82.49    5.70
  10  -4   3   82.59    5.10
  10  -4   3   89.69    5.30
  10   4   3   97.79    7.60
  10   4   3   91.79    6.70
 -10   4  -3   90.69    5.50
  12  -4   3  128.79    6.60
  12  -4   3  127.19    6.70
  12  -4   3  135.29    7.40
  12   4   3  138.39    8.90
 -12   4  -3  121.39    6.70
  12   4   3  128.49    4.40
  12   4   3  130.89    4.40
  12   4   3  135.49    8.40
  14  -4   3    8.20    2.20
  14  -4   3    6.40    2.60
  14  -4   3    6.80    2.90
 -14  -4  -3    4.20    1.20
  14  -4   3    6.70    2.50
 -14  -4  -3    3.50    1.10
  14   4   3    4.70    3.30
  14   4   3    0.30    2.60
  14   4   3    5.50    1.50
 -14   4  -3    0.10    1.10
  14   4   3    4.20    1.60
  16  -4   3   22.00    3.70
 -16  -4  -3   22.10    2.50
  16  -4   3   23.30    3.70
  16  -4   3   24.20    3.30
  16  -4   3   21.90    4.30
  16   4   3   18.90    4.40
  16   4   3   27.20    5.60
  16   4   3   19.90    2.60
  16   4   3   20.00    2.60
 -18  -4  -3    2.60    1.90
  18  -4   3    1.80    2.60
  18  -4   3    0.60    2.20
  18  -4   3    8.20    3.30
  18  -4   3    6.20    2.90
  18   4   3    0.90    3.50
  18   4   3    1.00    1.90
  20  -4   3    8.20    4.10
 -20  -4  -3    7.70    2.50
  20  -4   3   12.10    3.50
  20  -4   3    9.50    2.90
  20   4   3   13.30    2.90
  20   4   3    5.30    4.20
  22  -4   3   67.49    6.20
 -22  -4  -3   74.89    5.70
  22  -4   3   84.89    8.50
  22  -4   3   82.69    7.40
  22   4   3   61.79    8.40
  22   4   3   67.59    5.70
  24  -4   3    1.30    3.00
 -24  -4  -3   -1.70    2.30
  24  -4   3    1.30    3.40
  24   4   3   -1.70    3.60
  24   4   3    0.00    2.40
 -26  -4  -3    0.60    2.90
  26  -4   3   -1.00    3.50
  26  -4   3   -1.60    2.90
  26   4   3    1.80    4.80
  26   4   3    2.10    2.80
 -28  -4  -3   -1.80    2.80
  28  -4   3    1.60    4.10
  28   4   3   -0.70    3.00
  28   4   3   -3.10    4.10
 -30  -4  -3   14.40    4.50
  30   4   3    9.50    3.70
  30   4   3   16.70    6.50
 -32  -4  -3    8.90    4.10
  32   4   3    8.80    5.60
  32   4   3   10.40    4.00
 -34  -4  -3   -5.90    3.50
  34   4   3   -4.10    4.60
  34   4   3    0.50    3.60
 -36  -4  -3    7.60    4.50
  36   4   3    1.30    3.90
  36   4   3    1.30    5.00
 -38  -4  -3    1.30    5.10
  38   4   3    6.60    4.80
 -38   4  -3   -2.10    4.70
  38   4   3    8.20    6.20
 -37  -5   3    3.70    4.60
 -37   5   3   -1.60    4.40
  37   5  -3   11.70    6.10
  37   5  -3    3.10    4.40
  37   5  -3    2.10    3.40
 -35  -5   3    0.80    4.60
  35   5  -3    6.40    3.70
  35   5  -3    3.90    4.40
  35   5  -3   -1.30    4.50
 -35   5   3    5.80    4.50
 -33  -5   3    4.90    4.10
  33   5  -3    3.30    3.10
  33   5  -3   -3.90    4.40
  33   5  -3   -0.30    3.90
 -33   5   3    7.10    4.70
 -31  -5   3    5.60    4.20
 -31   5   3    7.00    4.60
  31   5  -3    1.30    2.90
  31   5  -3    8.30    4.90
  31   5  -3    6.50    4.50
 -29  -5   3    0.80    3.80
 -29  -5   3   -0.60    3.20
  29  -5  -3    2.00    4.00
 -29   5   3    1.80    3.90
  29   5  -3    3.60    3.80
  29   5  -3    1.60    4.30
  29   5  -3    2.10    2.90
 -27  -5   3   12.60    3.50
  27  -5  -3   11.30    4.50
 -27  -5   3    2.20    3.20
  27   5  -3    1.00    3.80
 -27   5   3    0.60    3.70
  27   5  -3    8.80    3.10
  27   5  -3    4.00    4.30
  25  -5  -3    2.90    3.50
 -25  -5   3   -3.10    2.30
 -25  -5   3   -0.80    2.80
  25   5  -3   -1.10    3.40
 -25   5   3    0.80    3.40
  25   5  -3   -2.90    2.10
  25   5  -3    0.90    3.80
  23  -5  -3    9.00    3.90
 -23  -5   3    7.80    3.00
 -23  -5   3    5.40    2.70
  23   5  -3   10.70    4.30
  23   5  -3    4.80    2.50
 -23   5   3    2.80    3.30
  23   5  -3    8.50    4.30
  21  -5  -3   38.60    5.50
 -21  -5   3   47.60    4.70
 -21  -5   3   41.10    4.30
  21  -5  -3   43.40    5.50
  21   5  -3   51.99    7.20
 -21   5   3   46.40    5.70
  21   5  -3   40.90    6.60
  21   5  -3   45.80    4.40
  19  -5  -3   17.40    3.90
 -19  -5   3   21.30    3.10
  19  -5  -3   19.50    4.10
 -19  -5   3   21.50    3.10
  19   5  -3   18.10    4.80
  19   5  -3   11.20    4.90
 -19   5   3   19.70    3.20
 -19   5   3   14.10    3.80
  19   5  -3   16.30    2.80
 -17  -5   3    3.50    2.00
  17  -5  -3   -1.00    2.40
 -17  -5   3    5.50    2.10
  17  -5  -3    5.40    2.20
  17  -5  -3    7.30    2.70
 -17   5   3    6.80    2.40
  17   5  -3    6.70    4.10
  17   5  -3    7.60    2.10
  17   5  -3    0.30    3.10
 -17   5   3    2.30    2.80
 -17   5   3    4.80    2.80
  15  -5  -3   26.30    3.10
  15  -5  -3   35.40    4.00
  15  -5  -3   37.10    4.20
 -15  -5   3   34.00    2.90
  15   5  -3   34.40    5.50
 -15   5   3   46.20    4.60
 -15   5   3   39.20    4.40
 -15   5   3   29.30    3.90
  15   5  -3   34.20    5.80
  13  -5  -3   34.10    3.70
 -13  -5   3   29.70    2.20
  13  -5  -3   27.20    3.30
  13  -5  -3   34.30    3.60
  13   5  -3   17.60    4.60
 -13   5   3   27.40    3.50
 -13   5   3   26.80    3.50
 -13   5   3   35.50    4.30
  13   5  -3   28.40    4.90
  11  -5  -3   13.90    2.30
  11  -5  -3   13.50    2.30
  11   5  -3   27.40    5.30
 -11   5   3   16.50    2.60
 -11   5   3   14.20    2.60
  11   5  -3   16.40    4.20
 -11   5   3   12.20    3.20
   9  -5  -3  111.99    4.50
   9  -5  -3  113.39    4.70
  -9   5   3  107.29    6.80
   9   5  -3  111.59    7.80
  -9   5   3  105.59    4.80
   9   5  -3   84.39    7.80
  -9   5   3  110.39    4.90
   7   5  -3  130.49    8.40
   7   5  -3  129.79    8.80
  -7   5   3  126.99    4.50
  -7   5   3  137.59    4.50
  -7   5   3  135.19    7.70
   5   5  -3   71.69    7.00
  -5   5   3   60.79    6.00
   5   5  -3   68.29    6.70
  -3   5   3   17.20    3.70
   3   5  -3   27.50    4.60
  -1   5   3    3.20    2.70
   1   5  -3    3.00    2.70
  -1   5   3    3.60    3.10
   1   5  -3    0.10    0.90
   1  -5   3   36.90    1.70
  -1   5  -3   36.80    2.50
  -1   5  -3   35.20    5.00
   1   5   3   39.80    5.40
   1   5   3   34.00    5.40
   3  -5   3   34.00    2.60
   3  -5   3   33.10    2.40
  -3   5  -3   38.10    3.00
   3   5   3   33.90    5.80
   3   5   3   30.70    4.90
  -3   5  -3   35.50    5.30
   5  -5   3   17.70    2.30
   5  -5   3   14.20    2.80
   5  -5   3   21.10    2.50
   5   5   3   14.40    3.80
  -5   5  -3   18.60    4.10
  -5   5  -3   21.20    2.60
   5   5   3   23.80    4.90
   7  -5   3    5.10    2.20
   7  -5   3    4.50    1.80
   7  -5   3    6.20    2.00
  -7   5  -3    3.20    1.80
   7   5   3    4.80    3.50
   7   5   3    2.60    3.10
  -7   5  -3    2.10    2.50
   9  -5   3    8.30    2.90
   9  -5   3   10.30    2.50
   9  -5   3   13.80    2.60
  -9   5  -3   15.10    2.70
   9   5   3   18.90    4.80
   9   5   3   23.00    4.90
  -9   5  -3   12.50    3.40
  11  -5   3   10.70    2.70
  11  -5   3   14.00    2.90
  11  -5   3   15.10    3.90
 -11   5  -3    8.40    2.50
  11   5   3    3.20    3.20
  11   5   3    2.00    3.30
 -11   5  -3   11.70    3.20
  13  -5   3   11.80    3.00
  13  -5   3    1.50    2.50
  13   5   3   12.50    4.60
 -13   5  -3    6.50    3.00
 -13   5  -3    8.20    2.80
  13   5   3    2.20    3.30
  15  -5   3   28.60    4.10
  15  -5   3   28.00    3.50
  15  -5   3   16.70    3.50
  15   5   3   25.80    6.10
  15   5   3   14.90    4.60
 -15   5  -3   23.90    4.10
  17  -5   3   38.80    5.00
  17  -5   3   43.20    6.80
  17  -5   3   45.80    5.30
 -17  -5  -3   43.10    3.10
  17   5   3   48.50    6.90
 -17   5  -3   48.10    5.40
  17   5   3   40.70    7.10
  19  -5   3  153.78    9.20
  19  -5   3  164.38   12.70
 -19  -5  -3  156.88    6.70
 -19   5  -3  164.78    8.80
  19   5   3  159.88    5.20
  19   5   3  159.68    5.20
  19   5   3  182.68   12.10
  19   5   3  166.18   11.20
  21  -5   3    2.80    3.30
 -21  -5  -3   -2.50    1.90
  21   5   3    1.40    4.10
  21   5   3   -0.30    1.60
 -21   5  -3    0.70    2.30
  21   5   3   -0.30    1.50
  23  -5   3   -1.40    3.10
 -23  -5  -3    1.40    2.30
  23   5   3   -0.80    1.80
  23   5   3    1.30    1.90
 -23   5  -3    0.80    2.20
  23   5   3    4.60    5.00
  25  -5   3   24.80    5.10
 -25  -5  -3   15.10    3.50
  25   5   3   15.20    3.10
  25   5   3   17.40    6.50
 -25   5  -3   18.30    3.80
  27  -5   3    3.90    3.90
 -27  -5  -3    2.20    3.00
  27   5   3    3.30    2.50
  27   5   3   -2.20    4.40
 -27   5  -3    2.10    2.60
 -29  -5  -3    2.70    3.40
  29   5   3   10.00    3.20
  29   5   3    4.00    5.60
 -31  -5  -3   -1.30    3.30
  31   5   3   -4.80    4.60
  31   5   3    4.00    2.90
 -33  -5  -3    8.90    4.50
  33   5   3    6.10    6.50
  33   5   3   -2.20    2.60
 -33   5  -3    5.30    5.10
 -35  -5  -3   11.70    5.00
 -35   5  -3    0.10    4.90
  35   5   3    7.40    3.80
  35   5   3   14.20    7.40
 -34  -6   3    1.60    4.60
  34   6  -3   -0.30    4.40
 -34   6   3   10.80    5.10
  34   6  -3    1.40    2.60
  34   6  -3    0.10    4.90
 -32  -6   3    1.30    4.30
 -32   6   3    9.40    4.70
  32   6  -3    6.40    2.60
  32   6  -3   13.10    6.10
  32   6  -3    6.60    5.20
 -30  -6   3    2.20    3.60
  30  -6  -3   -2.40    4.20
  30   6  -3    0.50    2.20
  30   6  -3   -1.00    4.20
 -30   6   3   -1.80    3.30
  30   6  -3   -6.50    4.00
  28  -6  -3    2.80    4.20
 -28  -6   3   -0.40    3.20
 -28  -6   3    0.50    3.10
  28   6  -3   10.20    5.10
 -28   6   3   10.00    4.10
  28   6  -3    4.70    2.20
  28   6  -3    2.70    4.90
  26  -6  -3    1.90    4.00
 -26  -6   3    4.40    3.00
 -26  -6   3    9.50    3.50
 -26   6   3    3.30    3.60
  26   6  -3    2.10    4.40
  26   6  -3    2.00    4.40
  26   6  -3    8.10    2.20
 -24  -6   3    0.40    2.40
  24  -6  -3   -3.00    3.40
 -24  -6   3   -0.20    2.50
  24   6  -3    0.20    3.90
  24   6  -3   -3.20    3.80
 -24   6   3    4.20    3.20
 -22  -6   3   12.30    3.10
  22  -6  -3   20.90    4.80
 -22  -6   3   13.40    3.00
  22   6  -3    9.30    4.70
  22   6  -3   23.70    6.00
 -22   6   3   12.70    3.80
 -20  -6   3   21.80    3.30
 -20  -6   3   22.10    3.10
  20  -6  -3   20.30    4.40
  20  -6  -3   17.90    4.20
  20   6  -3   22.10    6.10
  20   6  -3   17.80    5.50
 -20   6   3   24.80    4.30
 -20   6   3   15.30    5.40
  18  -6  -3   13.60    3.30
 -18  -6   3   17.40    2.70
  18  -6  -3   20.10    4.00
 -18  -6   3   12.70    2.50
  18   6  -3   13.20    4.90
 -18   6   3   21.90    4.00
  18   6  -3   19.40    5.60
 -18   6   3   16.80    3.40
  16  -6  -3   46.30    4.80
  16  -6  -3   36.00    4.60
 -16  -6   3   45.90    3.50
  16   6  -3   38.80    6.70
  16   6  -3   33.70    6.30
 -16   6   3   51.49    5.70
 -16   6   3   47.00    4.60
  14  -6  -3    3.60    2.30
 -14  -6   3   -0.10    1.10
  14  -6  -3   -0.90    2.20
  14   6  -3    3.90    4.10
  14   6  -3    1.40    3.70
 -14   6   3   -1.20    1.80
 -14   6   3   -0.70    2.40
 -14   6   3    2.30    2.00
  12  -6  -3  269.17    9.70
  12  -6  -3  270.07    9.70
 -12   6   3  282.17    8.90
 -12   6   3  271.77   12.00
  12   6  -3  290.57   14.10
  12   6  -3  290.97   14.40
 -12   6   3  265.77    8.80
  10  -6  -3   64.99    4.10
  10  -6  -3   66.19    4.10
 -10   6   3   72.99    7.00
  10   6  -3   81.79    8.50
  10   6  -3   82.69    8.70
   8  -6  -3   40.40    2.60
   8  -6  -3   38.20    2.60
  -8   6   3   20.90    4.30
   8   6  -3   43.00    6.70
   8   6  -3   35.20    5.70
  -6   6   3   -1.00    2.80
   6   6  -3    4.20    3.80
   6   6  -3    1.70    3.40
  -4   6   3   28.40    5.10
   4   6  -3   23.90    5.30
   2   6  -3   12.00    4.20
  -2   6   3   14.20    4.20
   0   6   3    6.00    3.70
   0   6  -3   11.60    4.00
   0   6   3    9.50    4.60
   2  -6   3   13.70    1.60
   2  -6   3   16.50    1.80
   2   6   3   13.60    4.70
  -2   6  -3   22.90    5.00
   2   6   3   17.80    4.80
   4  -6   3  283.77    8.90
   4  -6   3  293.87    9.10
  -4   6  -3  293.27    8.00
  -4   6  -3  296.57   13.60
   4   6   3  298.47   15.10
   4   6   3  280.27   13.90
  -4   6  -3  298.87    7.90
   6  -6   3  299.47    9.70
   6  -6   3  287.67    9.60
   6   6   3  304.07   15.20
  -6   6  -3  304.27   13.50
  -6   6  -3  291.97    9.10
   6   6   3  286.47   14.30
  -6   6  -3  294.37    9.00
   8  -6   3   11.00    2.60
   8  -6   3    3.90    2.10
  -8   6  -3    2.00    1.80
  -8   6  -3    4.90    3.20
   8   6   3    6.70    4.20
   8   6   3    7.80    4.50
  10  -6   3    5.30    2.50
  10  -6   3    7.50    2.60
 -10   6  -3    7.30    2.40
  10   6   3    9.90    4.50
 -10   6  -3    2.50    2.90
  10   6   3    2.20    4.10
  12  -6   3    2.20    2.30
  12  -6   3    2.40    2.40
  12   6   3    1.30    3.60
  12   6   3    4.30    4.10
 -12   6  -3    1.70    2.80
 -12   6  -3   -1.20    3.50
  14  -6   3   26.80    4.20
  14  -6   3   30.80    4.40
  14   6   3   21.40    5.60
  14   6   3   19.50    5.40
 -14   6  -3   28.80    4.80
  16  -6   3    3.60    2.90
  16  -6   3    5.40    3.30
  16   6   3    4.80    4.00
 -16   6  -3    1.10    2.70
  16   6   3   -1.50    3.90
  18  -6   3   19.50    5.30
 -18  -6  -3   21.10    2.20
  18  -6   3   19.30    4.40
  18   6   3   26.70    6.50
 -18   6  -3   24.60    4.50
  18   6   3   16.10    5.30
 -20  -6  -3    1.80    1.90
  20  -6   3    4.70    3.40
  20   6   3    1.40    4.20
 -20   6  -3    1.30    2.60
  20   6   3    1.60    4.40
  22  -6   3   -0.30    3.20
 -22  -6  -3    1.10    2.20
 -22   6  -3    1.70    2.70
 -22   6  -3    2.30    3.30
  22   6   3   -5.50    4.60
  22   6   3    1.60    4.10
 -24  -6  -3    1.10    2.60
  24  -6   3   -2.60    3.30
 -24   6  -3    3.70    3.80
  24   6   3    7.40    5.60
 -24   6  -3    2.50    2.70
  26  -6   3    3.20    3.80
 -26  -6  -3    1.90    2.90
  26   6   3    5.20    5.10
 -26   6  -3    4.80    3.80
 -28  -6  -3   -5.00    2.70
 -28   6  -3   -0.40    3.60
  28   6   3   -5.40    4.60
 -30   6  -3   -1.40    3.80
  30   6   3    3.00    6.00
 -32  -6  -3   -1.00    3.50
  32   6   3    4.30    5.90
  32   6   3    2.00    1.80
 -32   6  -3   -0.80    3.90
 -29  -7   3   -1.10    3.80
  29  -7  -3    3.10    4.90
 -29  -7   3    0.60    3.70
  29   7  -3   -1.80    4.50
  29   7  -3   -3.90    4.20
 -29   7   3   -2.10    3.10
  27  -7  -3    3.60    4.50
 -27  -7   3    5.80    3.60
 -27  -7   3    8.20    3.70
  27   7  -3   14.60    5.90
  27   7  -3    1.20    4.70
 -27   7   3   10.70    4.00
  25  -7  -3   -0.90    3.80
 -25  -7   3   -1.80    2.60
 -25  -7   3    2.00    2.60
  25   7  -3    1.20    4.80
  25   7  -3   -1.50    4.60
 -25   7   3   -1.30    2.70
 -23  -7   3    7.60    3.00
 -23  -7   3    2.30    2.70
  23  -7  -3    2.90    3.90
  23   7  -3    6.40    5.20
 -23   7   3    5.20    3.10
  23   7  -3    4.30    5.00
 -21  -7   3    7.40    2.70
  21  -7  -3    5.80    3.80
 -21  -7   3    6.10    2.50
  21   7  -3    4.60    5.30
  21   7  -3    9.60    5.10
 -21   7   3   10.80    3.20
  19  -7  -3   29.00    4.90
 -19  -7   3   22.00    3.20
  19  -7  -3   26.30    4.90
 -19  -7   3   24.20    3.30
  19   7  -3   25.90    6.70
  19   7  -3   29.90    6.70
 -19   7   3   20.20    3.60
 -17  -7   3    4.70    2.00
  17  -7  -3   11.80    3.40
  17  -7  -3    8.50    3.40
  17   7  -3   -0.80    4.60
  17   7  -3   -0.70    4.10
 -17   7   3    9.10    3.50
 -17   7   3    7.20    2.20
  15  -7  -3   36.50    4.40
 -15  -7   3   28.80    2.50
  15  -7  -3   28.10    4.30
 -15   7   3   36.40    2.80
 -15   7   3   34.30    5.40
  15   7  -3   28.80    6.60
  15   7  -3   43.10    7.50
 -15   7   3   32.70    2.80
  13  -7  -3    2.50    2.30
  13  -7  -3    1.60    2.10
 -13   7   3    1.30    3.10
  13   7  -3    5.40    4.60
  13   7  -3    1.10    4.20
  11  -7  -3   22.10    3.20
  11  -7  -3   19.10    3.10
  11   7  -3   20.80    6.30
  11   7  -3   28.50    6.40
 -11   7   3    9.30    3.90
   9  -7  -3    2.00    1.60
   9  -7  -3   -1.00    1.40
  -9   7   3    1.00    3.30
   9   7  -3   -3.30    3.60
   9   7  -3    0.10    3.80
   7   7  -3   -2.10    4.00
   7   7  -3    2.40    4.20
  -7   7   3   -2.40    2.90
  -5   7   3    2.70    3.40
   5   7  -3    3.20    4.20
  -3   7   3   24.30    5.30
   3   7  -3   20.10    5.40
   1   7  -3   -2.40    3.80
  -1   7   3    0.50    3.60
   1  -7   3    7.20    1.50
   1  -7   3    6.30    1.50
  -1   7  -3   -2.40    3.30
   1   7   3    5.40    4.30
   3  -7   3   37.00    3.20
   3  -7   3   34.10    3.10
  -3   7  -3   34.60    6.10
   3   7   3   38.90    6.70
   3   7   3   42.60    7.70
   5  -7   3    0.40    1.70
   5  -7   3    0.60    1.80
   5   7   3   -0.30    4.30
   5   7   3    6.00    4.60
  -5   7  -3    2.10    3.60
   7  -7   3    0.20    2.00
   7  -7   3    0.90    2.00
   7   7   3    6.90    4.50
   7   7   3    4.90    4.50
  -7   7  -3    1.30    3.40
   9  -7   3   39.50    4.30
   9  -7   3   32.60    4.00
   9   7   3   29.90    6.40
   9   7   3   28.80    7.10
  -9   7  -3   27.60    2.40
  -9   7  -3   30.40    2.50
  -9   7  -3   17.60    4.90
  11  -7   3    1.90    2.60
  11  -7   3    6.00    2.80
  11   7   3    0.70    4.70
 -11   7  -3    6.10    2.00
 -11   7  -3    3.10    3.80
  11   7   3    6.00    4.50
 -11   7  -3    3.90    2.00
  13  -7   3   -0.40    2.50
  13  -7   3    2.20    2.90
 -13   7  -3    1.70    2.70
  13   7   3   -2.30    4.10
 -13   7  -3   -1.20    2.00
  13   7   3    0.70    4.50
  15  -7   3    5.60    3.00
  15  -7   3   -1.30    2.80
  15   7   3    2.30    4.50
  15   7   3    2.60    4.60
 -15   7  -3    2.20    2.30
 -15   7  -3    2.10    3.00
  17  -7   3    1.70    3.10
  17   7   3    1.50    4.60
 -17   7  -3   -2.10    2.40
 -17   7  -3   -1.50    2.50
  17   7   3    1.10    4.20
 -19  -7  -3   31.70    2.70
  19  -7   3   29.80    5.40
  19   7   3   21.10    6.50
 -19   7  -3   42.10    5.50
  19   7   3   28.70    7.10
 -19   7  -3   36.10    5.70
 -21  -7  -3    9.80    2.50
  21  -7   3   12.30    4.40
  21   7   3   10.60    6.20
  21   7   3   -2.60    4.90
 -21   7  -3   10.50    3.70
 -21   7  -3    6.70    3.70
 -23  -7  -3   19.90    3.50
  23  -7   3   12.30    4.50
  23   7   3   25.00    7.30
 -23   7  -3   16.30    4.50
 -23   7  -3   11.90    4.10
  23   7   3   13.10    6.80
  25  -7   3    4.50    4.10
 -25  -7  -3   -0.20    2.60
  25   7   3   -0.60    5.60
 -25   7  -3   -1.10    3.40
  27  -7   3    2.50    5.00
 -27  -7  -3    2.30    3.10
 -27   7  -3   -2.70    3.40
  27   7   3    0.90    5.90
 -22  -8   3   17.60    3.60
  22  -8  -3   16.60    5.20
 -22  -8   3   19.00    3.60
  22   8  -3   13.90    6.50
 -22   8   3   10.10    2.50
  22   8  -3    6.40    5.80
 -20  -8   3    5.90    2.60
 -20  -8   3    2.00    2.50
  20  -8  -3    7.70    4.20
  20   8  -3   12.30    5.80
  20   8  -3    2.20    5.20
 -18  -8   3    8.40    2.20
  18  -8  -3    5.00    3.70
 -18  -8   3    1.90    2.10
  18  -8  -3    2.00    3.30
  18   8  -3    5.60    5.70
  18   8  -3    9.70    5.80
  16  -8  -3   14.00    3.80
 -16  -8   3   17.60    2.60
  16  -8  -3   19.00    4.00
  16   8  -3   23.30    6.80
 -16   8   3   19.10    4.80
  16   8  -3   19.50    6.60
  14  -8  -3    1.90    2.60
  14  -8  -3    6.20    3.00
 -14   8   3    9.70    4.30
  14   8  -3    4.30    5.20
  14   8  -3    7.20    5.50
  12  -8  -3   17.80    3.40
  12  -8  -3   10.50    2.90
  12   8  -3   20.00    6.90
  12   8  -3   29.70    7.20
 -12   8   3   17.30    5.20
  10  -8  -3   11.60    2.70
  10  -8  -3   19.50    3.00
  10   8  -3   17.00    6.40
  10   8  -3   20.10    6.50
 -10   8   3    2.90    4.00
   8  -8  -3    1.90    1.70
   8  -8  -3   -0.40    1.50
  -8   8   3   -2.70    3.40
   8   8  -3    3.10    4.50
  -6   8   3   -5.80    2.80
   6   8  -3   -0.10    4.50
   4   8  -3   -2.90    4.00
  -4   8   3   -1.30    3.50
   2   8  -3    2.70    4.20
  -2   8   3   -1.90    4.00
   0  -8   3    0.10    1.40
   0  -8   3    4.70    1.60
   0   8   3    1.50    3.90
   0   8  -3   -3.60    3.50
   2  -8   3    0.30    1.60
   2  -8   3    0.50    1.70
  -2   8  -3   -0.80    3.80
   2   8   3   -0.80    4.00
   4  -8   3   10.00    2.60
   4  -8   3   10.20    2.60
  -4   8  -3    6.60    4.20
   4   8   3   11.90    5.90
   4   8   3   17.40    5.70
   6  -8   3    2.50    2.30
   6  -8   3    6.50    2.50
  -6   8  -3   -0.80    3.30
   6   8   3   -1.90    5.10
   6   8   3   -3.20    4.00
   8  -8   3    5.20    2.60
   8  -8   3   -1.90    2.20
   8   8   3    8.10    5.40
   8   8   3   -1.30    4.70
  -8   8  -3    1.50    3.60
  10  -8   3    3.00    2.80
  10  -8   3    0.30    2.60
  10   8   3   -2.30    4.50
  10   8   3    1.80    4.80
 -10   8  -3    2.30    3.90
  12  -8   3   -0.90    2.70
  12  -8   3    4.60    3.10
 -12   8  -3    2.50    3.90
  12   8   3    5.90    5.50
  12   8   3    4.90    5.60
  14  -8   3   12.10    3.70
  14  -8   3    7.80    3.60
 -14   8  -3    9.20    4.30
  14   8   3    9.60    5.50
  14   8   3   17.70    6.70
  16  -8   3    0.80    3.30
 -16   8  -3    5.30    2.10
 -16   8  -3    4.30    3.90
  16   8   3    6.00    5.80
  16   8   3    3.30    4.90
  18  -8   3    0.30    3.60
  18   8   3   -0.30    5.30
 -18   8  -3    5.30    2.50
  18   8   3    3.60    5.80
 -18   8  -3    2.00    3.70
  20  -8   3    3.90    3.70
 -20  -8  -3   -0.30    1.70
 -20   8  -3   -1.80    2.40
  20   8   3    3.20    5.10
 -20   8  -3   -3.80    3.20
  20   8   3    0.90    5.40
  11  -9  -3    2.90    2.50
  11  -9  -3   -3.30    2.30
  11   9  -3   -5.60    4.00
 -11   9   3    0.20    3.80
   9  -9  -3    0.50    2.20
   9  -9  -3    1.30    2.10
  -9   9   3    1.60    4.10
   9   9  -3   -1.40    4.70
   7  -9  -3    2.80    1.80
   7  -9  -3   -1.20    1.80
   7   9  -3    1.60    5.40
  -7   9   3    1.20    4.00
   5   9  -3   -2.70    4.90
  -5   9   3   -0.80    4.20
  -3  -9   3    7.30    1.90
  -3  -9   3    2.20    1.70
   3   9  -3    4.80    5.40
  -3   9   3    2.30    4.40
  -1  -9   3    2.00    1.80
  -1  -9   3    3.90    1.70
  -1   9   3    1.80    4.50
   1   9  -3    3.80    4.70
   1  -9   3    6.40    2.20
   1  -9   3    1.70    2.10
   1   9   3    6.10    5.00
  -1   9  -3   -5.80    4.00
   3  -9   3    0.80    2.10
   3  -9   3    2.60    2.40
  -3   9  -3    0.50    4.60
   3   9   3   -7.40    4.00
   5  -9   3   -2.60    2.00
   5  -9   3   -1.80    2.30
   5   9   3   -3.50    4.30
  -5   9  -3    2.90    4.80
   7  -9   3   -1.20    2.50
   7  -9   3    2.60    2.60
   7   9   3   -2.80    4.50
  -7   9  -3   -1.80    4.00
   9  -9   3    5.50    3.10
   9  -9   3    2.90    3.10
   9   9   3    8.50    6.60
  -9   9  -3    7.60    4.50
   9   9   3   10.90    6.10
  44   0  -4    4.70    6.20
 -44   0   4    3.00    4.80
 -42   0   4    2.70    4.70
  42   0  -4    3.10    5.30
 -40   0   4   -5.70    4.00
  40   0  -4   -2.60    4.30
  38   0  -4   19.00    5.90
 -38   0   4   17.60    5.90
  36   0  -4    5.10    4.70
 -36   0   4   -1.00    3.70
  34   0  -4   18.20    6.00
 -34   0   4   25.00    6.20
 -32   0   4  105.89   10.70
  32   0  -4   99.39    9.80
 -30   0   4    1.50    3.90
  30   0  -4    0.80    3.60
 -28   0   4   54.99    6.80
  28   0  -4   74.29    8.10
 -26   0   4    6.80    3.20
  26   0  -4    0.50    3.10
 -26   0   4    3.10    2.70
  24   0  -4   24.20    4.60
  24   0  -4   20.30    2.00
 -24   0   4   30.10    4.40
 -24   0   4   24.00    4.70
  22   0  -4   91.69    3.80
 -22   0   4   78.69    7.10
 -22   0   4   89.09    6.20
  22   0  -4  100.29    7.50
 -20   0   4  549.45   18.50
  20   0  -4  569.84   14.40
 -20   0   4  577.64   17.50
  20   0  -4  551.04   18.70
  18   0  -4  375.56   13.80
  18   0  -4  364.76   10.10
 -18   0   4  361.26   12.50
 -18   0   4  366.86   13.60
 -16   0   4   11.50    3.10
 -16   0   4   18.90    3.20
  16   0  -4    5.80    3.10
  16   0  -4   16.10    1.90
  14   0  -4  204.38    9.30
 -14   0   4  223.88    9.50
 -14   0   4  237.18    8.70
 -12   0   4  151.08    6.80
  12   0  -4  159.78    9.40
 -12   0   4  171.08    7.80
  12   0  -4  150.98    7.70
 -10   0   4  148.79    6.30
  10   0  -4  154.28    7.30
  10   0  -4  151.68    6.30
 -10   0   4  146.59    7.10
  -8   0   4   21.40    3.00
   8   0  -4   23.50    2.80
   8   0  -4   30.20    3.60
  -8   0   4   22.00    2.60
   6   0  -4  544.65   15.90
  -6   0   4  561.44   15.00
   6   0  -4  555.84   15.10
  -6   0   4  573.74   15.90
   4   0  -4 5287.67  118.99
   4   0  -4 5295.17  117.19
  -4   0   4 5400.56  119.89
  -4   0   4 5267.37  118.99
   4   0  -4 5176.78  119.79
   2   0  -4 9883.11  220.18
  -2   0   4 9999.00  220.08
  -2   0   4 9587.44  219.38
  -2   0   4 9840.62  217.98
   2   0  -4 9900.81  219.38
   0   0  -4 6615.04  149.09
   0   0   4 6468.45  146.89
   0   0  -4 6699.03  148.49
   0   0   4 6698.93  149.09
   2   0   4  821.12   21.50
   4   0   4  224.18    7.20
   4   0   4  220.98    8.30
   6   0   4   33.60    2.80
   6   0   4   37.00    3.80
   8   0   4   -3.30    2.00
   8   0   4    0.10    1.50
  -8   0  -4    1.40    1.60
  10   0   4  107.59    5.00
  10   0   4  102.89    6.20
 -10   0  -4   93.39    4.90
 -12   0  -4   43.90    3.80
  12   0   4   40.50    4.50
 -14   0  -4 1033.20   26.20
  14   0   4 1000.30   27.90
  16   0   4  445.46   15.50
 -16   0  -4  461.05   14.00
 -18   0  -4  213.18    9.30
  18   0   4  207.88   10.10
 -18   0  -4  217.28    8.70
 -20   0  -4    8.80    3.00
  20   0   4    5.30    3.40
 -20   0  -4    6.80    2.40
 -22   0  -4   52.99    5.60
 -22   0  -4   49.50    4.80
  22   0   4   57.29    6.40
 -24   0  -4  143.29    8.40
  24   0   4  134.29    9.40
 -24   0  -4  134.49    7.70
 -26   0  -4  105.29    7.90
  26   0   4  116.79   10.00
 -26   0  -4  115.19    7.50
 -28   0  -4   19.70    4.10
  28   0   4   15.20    5.10
  30   0   4   13.50    5.30
  32   0   4    4.10    4.50
  34   0   4    2.50    4.50
  36   0   4    3.50    4.60
  38   0   4   -1.60    4.80
  40   0   4   26.20    7.30
  42   0   4    8.00    6.00
  43  -1  -4    2.70    5.50
 -43   1   4    0.70    5.00
  43   1  -4    0.80    5.30
  41  -1  -4   -1.30    4.70
 -41   1   4    4.50    5.40
  41   1  -4   -4.10    4.20
  39  -1  -4   -1.20    4.40
  39   1  -4   -0.80    4.20
 -39   1   4   -6.40    4.00
  37  -1  -4    9.50    5.40
 -37  -1   4    6.50    5.00
 -37   1   4   10.80    5.30
  37   1  -4   10.40    5.50
  35  -1  -4   11.30    5.50
 -35  -1   4    6.40    4.50
  35   1  -4    6.80    4.70
 -35   1   4    8.40    5.20
 -33  -1   4    1.80    3.80
  33  -1  -4    7.40    4.70
 -33   1   4   -5.40    3.30
  33   1  -4   -2.80    3.80
  31  -1  -4  169.88   11.60
 -31  -1   4  166.58   10.90
  31   1  -4  156.88   11.00
 -31   1   4  148.29   10.90
 -29  -1   4    3.20    3.60
 -29  -1   4    4.00    3.20
  29  -1  -4   -1.30    3.40
 -29   1   4   -2.20    3.40
  29   1  -4   -4.20    3.30
  29   1  -4   -0.60    1.70
  27  -1  -4  147.99   10.00
 -27  -1   4  130.89    9.20
 -27  -1   4  138.79    8.50
  27   1  -4  132.59    6.30
  27   1  -4  122.49    9.30
 -27   1   4  139.29    9.60
 -25  -1   4   -1.10    2.20
  25  -1  -4    1.80    3.20
 -25  -1   4   -3.20    2.40
  25  -1  -4   -1.60    2.40
  25   1  -4    0.50    3.10
 -25   1   4   -0.40    3.00
  25   1  -4    1.00    1.70
  23  -1  -4   39.60    5.70
 -23  -1   4   39.20    5.20
 -23  -1   4   30.30    4.30
  23  -1  -4   49.00    5.10
  23   1  -4   45.00    3.90
  23   1  -4   32.10    5.00
 -23   1   4   37.50    5.60
  21  -1  -4    9.90    2.90
  21  -1  -4    5.10    3.00
 -21  -1   4   14.60    3.90
 -21  -1   4    9.00    3.20
 -21  -1   4   17.80    3.40
  21   1  -4   11.10    2.20
 -21   1   4   13.40    3.60
  21   1  -4   11.40    3.50
 -19  -1   4    1.40    1.80
 -19  -1   4    3.20    2.30
  19  -1  -4    2.80    2.80
  19  -1  -4    1.80    2.40
 -19  -1   4    2.80    2.60
  19   1  -4   -0.10    1.40
 -19   1   4    3.20    2.70
  19   1  -4    1.00    2.70
  17  -1  -4  106.79    7.10
  17  -1  -4  125.69    6.70
 -17  -1   4  106.39    6.80
 -17  -1   4  117.69    6.40
 -17  -1   4  106.09    5.80
 -17   1   4  100.49    6.90
  17   1  -4  118.49    5.30
  17   1  -4  127.49    7.50
  15  -1  -4    5.60    2.30
  15  -1  -4    3.70    2.80
 -15  -1   4    3.30    2.60
 -15  -1   4    6.20    2.40
 -15   1   4    3.20    2.80
  15   1  -4    4.00    1.80
  15   1  -4   -1.30    2.30
 -13  -1   4   40.30    4.00
  13  -1  -4   48.80    4.50
  13  -1  -4   47.20    4.90
 -13  -1   4   41.40    4.30
  13   1  -4   47.50    3.60
  13   1  -4   49.40    4.90
 -13   1   4   55.89    5.40
 -11  -1   4   36.40    3.50
  11  -1  -4   42.60    4.50
  11  -1  -4   38.30    4.40
 -11  -1   4   41.20    4.30
  11  -1  -4   32.60    3.30
  11   1  -4   35.30    4.10
 -11   1   4   47.80    4.70
  -9  -1   4   24.40    3.30
  -9  -1   4   30.40    3.00
   9  -1  -4   27.50    3.00
   9  -1  -4   38.60    3.30
   9  -1  -4   28.00    3.60
   9   1  -4   36.40    3.80
  -9   1   4   33.40    3.80
  -7  -1   4  323.87   10.00
   7  -1  -4  323.47   10.70
  -7  -1   4  313.07   10.60
   7  -1  -4  329.47   10.00
  -7   1   4  313.17   10.60
   7   1  -4  322.77    8.50
   7   1  -4  315.97   10.70
  -5  -1   4   15.80    2.20
   5  -1  -4   17.70    2.40
   5  -1  -4   15.90    2.20
  -5  -1   4   17.30    2.70
   5  -1  -4   17.10    2.80
   5   1  -4   15.20    2.90
  -5   1   4   20.90    2.80
  -5   1   4   15.20    2.60
  -3  -1   4   54.79    3.50
   3  -1  -4   50.49    3.30
  -3  -1   4   45.60    3.90
   3  -1  -4   60.19    4.20
  -3  -1   4   49.70    1.90
   3  -1  -4   54.39    3.50
  -3   1   4   50.59    2.60
  -3   1   4   51.39    3.30
   3   1  -4   53.39    4.30
  -3   1   4   57.19    4.20
   1  -1  -4   65.79    3.70
  -1  -1   4   60.99    3.80
   1  -1  -4   65.09    3.60
   1  -1  -4   65.59    4.30
  -1  -1   4   62.89    2.40
  -1  -1   4   58.69    4.50
  -1   1   4   65.19    4.40
  -1   1   4   63.09    2.70
  -1   1   4   62.19    3.70
   1   1  -4   71.19    5.00
  -1  -1  -4   12.60    1.90
  -1  -1  -4   22.60    2.70
  -1  -1  -4   20.30    2.90
  -1  -1  -4   12.80    1.90
   1  -1   4   17.40    2.40
   1  -1   4   18.20    3.00
   1   1   4   15.60    2.30
   1   1   4   14.40    1.30
   1   1   4   20.00    2.90
   3  -1   4  574.74   15.30
  -3  -1  -4  574.14   14.80
  -3  -1  -4  557.24   14.90
   3  -1   4  571.94   16.00
   3   1   4  557.24   15.40
   3   1   4  564.94   15.60
  -5  -1  -4  280.67    8.60
   5  -1   4  283.87    9.70
   5  -1   4  264.07    8.80
  -5  -1  -4  269.67    8.40
   5   1   4  262.77    9.20
   5   1   4  273.37    9.30
   7  -1   4   73.59    5.30
  -7  -1  -4   76.39    4.10
   7  -1   4   69.19    4.40
   7  -1   4   72.49    4.30
  -7  -1  -4   74.29    3.80
   7   1   4   73.29    4.90
   7   1   4   72.89    4.90
   9  -1   4   13.60    2.50
  -9  -1  -4    9.40    1.80
   9  -1   4   17.40    3.40
   9  -1   4    7.80    2.20
  -9  -1  -4   13.70    2.30
   9   1   4   12.20    2.80
  11  -1   4   27.90    3.40
 -11  -1  -4   25.00    2.70
 -11  -1  -4   25.00    2.90
  11  -1   4   21.70    3.90
  11  -1   4   19.20    2.70
  11   1   4   19.40    3.40
  13  -1   4  194.48    9.10
 -13  -1  -4  201.98    7.50
  13  -1   4  203.48    8.00
 -13  -1  -4  208.18    8.00
  13  -1   4  199.18    8.30
  13   1   4  202.88    8.80
  15  -1   4   48.60    5.30
  15  -1   4   53.59    4.80
  15  -1   4   50.99    4.50
 -15  -1  -4   46.10    4.10
 -15  -1  -4   51.99    4.10
  15   1   4   60.29    5.70
  17  -1   4    9.60    2.60
 -17  -1  -4   12.70    2.50
  17  -1   4   14.30    3.90
 -17  -1  -4    3.90    2.00
  17  -1   4   11.60    2.90
  17   1   4    8.30    3.30
 -19  -1  -4   -0.50    1.80
 -19  -1  -4   -0.90    1.40
  19  -1   4    1.60    2.90
  19  -1   4    1.40    2.20
  19   1   4   -0.70    2.60
 -19   1  -4   -0.20    0.80
 -21  -1  -4   23.50    3.40
  21  -1   4   27.90    5.10
 -21   1  -4   32.10    6.50
  21   1   4   23.90    4.50
 -23  -1  -4  115.69    6.90
 -23  -1  -4  106.79    7.50
  23  -1   4  115.99    8.70
  23   1   4  118.89    8.20
 -25  -1  -4    3.80    2.70
  25  -1   4    3.10    4.20
 -25  -1  -4    3.50    3.10
 -25   1  -4    2.90    1.80
  25   1   4    8.00    4.00
 -27  -1  -4   50.89    5.40
 -27  -1  -4   52.09    6.40
  27  -1   4   43.90    6.50
  27   1   4   39.40    6.40
 -29  -1  -4   26.80    5.20
 -29  -1  -4   36.50    5.20
  29  -1   4   19.30    5.40
  29   1   4   38.80    6.60
  31  -1   4    2.20    4.10
  31   1   4    2.50    4.10
  33  -1   4   -0.60    4.60
  33   1   4    6.50    4.70
  35  -1   4    1.10    4.60
  35   1   4   -1.40    4.40
  37  -1   4    0.90    4.90
  37   1   4   -0.10    4.50
  39  -1   4    6.50    5.90
  39   1   4   17.80    6.30
  41  -1   4    5.20    5.70
  41   1   4    0.80    4.90
  44  -2  -4    3.80    6.20
 -44   2   4    2.70    5.20
  44   2  -4    0.70    4.80
  42  -2  -4   -5.30    4.40
 -42   2   4    1.60    4.90
  42   2  -4   -1.60    4.40
  40  -2  -4    1.20    4.50
  40   2  -4    5.10    4.50
 -40   2   4   -1.30    4.80
  38  -2  -4   19.10    6.50
 -38   2   4   13.50    5.70
  38   2  -4   27.60    6.60
  36  -2  -4    5.70    4.90
  36   2  -4   13.80    5.30
 -36   2   4    3.70    5.10
  34  -2  -4   -1.50    3.90
 -34   2   4    0.30    4.40
  34   2  -4   -3.20    1.80
  34   2  -4   -3.50    3.40
 -32  -2   4  122.29    9.80
 -32  -2   4   82.79    8.70
  32  -2  -4   82.99    9.50
  32   2  -4   85.19    8.80
 -32   2   4   85.69    9.40
 -32   2   4   90.59    7.60
  32   2  -4   93.69    6.40
 -30  -2   4   43.70    6.20
 -30  -2   4   41.80    6.40
  30  -2  -4   48.80    8.00
 -30   2   4   50.29    7.40
 -30   2   4   47.80    4.70
  30   2  -4   49.30    6.80
  30   2  -4   50.29    5.30
  28  -2  -4   17.60    5.10
 -28  -2   4   24.20    4.70
 -28  -2   4   19.90    4.50
  28   2  -4   10.20    4.00
 -28   2   4   20.80    5.30
  28   2  -4   20.50    3.60
 -28   2   4   22.50    3.50
  26  -2  -4    4.20    3.20
  26  -2  -4    2.70    3.60
 -26  -2   4   -0.70    2.80
 -26  -2   4   -1.10    2.60
  26   2  -4   -0.70    3.00
  26   2  -4   -2.70    2.00
 -26   2   4    0.30    1.90
 -26   2   4    0.00    3.20
 -24  -2   4   -2.90    2.40
 -24  -2   4   -1.40    2.20
  24  -2  -4   -1.00    2.50
  24  -2  -4    4.40    3.50
 -24  -2   4   -0.90    2.70
 -24   2   4    3.00    1.90
  24   2  -4    2.30    3.20
  24   2  -4   -2.90    1.80
 -24   2   4   -5.50    2.70
 -22  -2   4   77.29    6.00
 -22  -2   4   85.99    7.50
 -22  -2   4   71.19    6.10
  22  -2  -4   79.89    6.30
  22  -2  -4   90.89    8.40
 -22   2   4   91.99    8.10
  22   2  -4   78.19    7.20
 -22   2   4   78.09    4.80
  22   2  -4   71.09    5.40
  20  -2  -4   -1.20    2.40
  20  -2  -4    2.10    2.40
 -20  -2   4    0.20    2.20
 -20  -2   4    2.10    2.40
 -20  -2   4    7.10    2.80
  20   2  -4    7.30    3.10
 -20   2   4    2.50    3.10
 -20   2   4    5.10    1.80
  20   2  -4    1.30    2.00
 -18  -2   4   13.90    2.90
 -18  -2   4   16.00    3.10
  18  -2  -4   15.20    3.00
  18  -2  -4   16.90    3.50
  18  -2  -4   11.10    2.60
 -18  -2   4   11.80    3.00
 -18   2   4   18.00    2.30
  18   2  -4   15.00    3.50
 -18   2   4   14.20    3.70
  18   2  -4   16.30    3.00
  16  -2  -4   70.19    5.30
  16  -2  -4   51.19    5.20
 -16  -2   4   71.49    6.00
 -16  -2   4   69.29    5.00
 -16  -2   4   61.89    4.80
  16   2  -4   65.39    5.60
 -16   2   4   61.99    5.90
  16   2  -4   71.89    4.90
  16   2  -4   72.09    5.10
 -16   2   4   62.39    3.60
  14  -2  -4  219.28    8.80
 -14  -2   4  224.58    8.40
 -14  -2   4  220.38    8.50
  14  -2  -4  215.98    9.40
 -14  -2   4  221.68    9.20
 -14   2   4  198.98    9.30
  14   2  -4  220.58    8.50
  14   2  -4  219.18    9.20
 -14   2   4  211.48    6.60
  14   2  -4  216.88    8.70
 -12  -2   4  191.48    8.30
  12  -2  -4  210.08    8.80
  12  -2  -4  208.18    7.90
 -12  -2   4  202.68    7.70
 -12  -2   4  206.48    7.70
  12  -2  -4  198.58    8.00
 -12   2   4  189.58    8.60
  12   2  -4  202.98    8.50
  12   2  -4  203.28    7.70
  12   2  -4  209.28    8.30
 -12   2   4  191.98    9.30
 -12   2   4  197.98    5.60
 -10  -2   4  260.67    8.80
 -10  -2   4  257.17    8.80
  10  -2  -4  265.17    9.10
  10  -2  -4  273.77    9.90
 -10  -2   4  256.87    9.50
  10  -2  -4  251.97    9.00
  10   2  -4  278.37    9.90
 -10   2   4  262.87    9.80
  10   2  -4  268.87    9.70
  10   2  -4  267.97    8.80
  -8  -2   4   73.39    4.20
   8  -2  -4   65.29    4.10
  -8  -2   4   68.09    4.20
  -8  -2   4   70.49    4.80
   8  -2  -4   72.79    4.30
   8  -2  -4   71.59    5.10
   8   2  -4   68.59    3.90
  -8   2   4   62.29    4.70
   8   2  -4   65.09    4.80
  -6  -2   4    9.70    1.90
  -6  -2   4    6.40    2.20
  -6  -2   4    6.60    1.80
   6  -2  -4    7.90    1.80
   6  -2  -4   10.20    2.00
   6  -2  -4    7.50    2.20
  -6   2   4    8.40    2.00
   6   2  -4   11.90    2.60
  -6   2   4   10.50    2.50
   6   2  -4   10.30    2.00
  -4  -2   4  255.87    8.90
  -4  -2   4  243.48    7.70
   4  -2  -4  259.97    8.70
   4  -2  -4  259.37    7.90
  -4  -2   4  257.87    8.20
   4  -2  -4  266.27    7.90
   4   2  -4  253.77    9.00
   4   2  -4  253.77    7.80
  -4   2   4  262.17    8.70
  -4   2   4  251.77    8.70
  -2  -2   4  513.55   13.70
   2  -2  -4  521.35   13.40
  -2  -2   4  510.85   14.00
   2  -2  -4  519.05   12.60
   2  -2  -4  525.15   13.50
  -2  -2   4  538.15   15.10
   2  -2  -4  537.15   14.60
  -2   2   4  506.35   14.40
  -2   2   4  546.95   15.50
  -2   2   4  544.55   14.60
   0  -2   4  182.38    7.10
   0  -2  -4  178.18    5.50
   0  -2  -4  177.78    4.40
   0  -2  -4  183.18    6.70
   0  -2   4  179.48    6.40
   0  -2   4  166.98    6.10
   0  -2  -4  167.08    5.50
   0   2   4  172.18    6.50
   0   2   4  167.48    7.30
   0   2   4  163.58    6.40
   2  -2   4    8.90    2.00
  -2  -2  -4   13.30    1.60
  -2  -2  -4   13.80    2.40
   2  -2   4   15.80    2.80
  -2  -2  -4    7.60    1.40
   2   2   4   15.20    2.90
   2   2   4   13.70    2.30
   2   2   4    9.30    2.10
   4  -2   4    0.40    1.50
  -4  -2  -4   -0.50    1.10
   4  -2   4   -2.30    1.90
  -4  -2  -4    0.50    1.10
   4   2   4   -2.40    1.80
   4   2   4   -2.40    1.50
   4   2   4   -0.20    1.70
  -4   2  -4    1.70    1.60
  -6  -2  -4   58.79    3.20
   6  -2   4   61.89    4.20
  -6  -2  -4   54.09    3.20
   6  -2   4   60.89    4.80
   6   2   4   50.19    4.80
  -6   2  -4   69.19    6.00
   6   2   4   59.59    4.00
   6   2   4   55.89    4.00
   8  -2   4  922.81   23.80
  -8  -2  -4  897.61   22.40
  -8  -2  -4  902.31   22.50
   8  -2   4  909.51   24.70
   8   2   4  907.21   23.50
   8   2   4  897.01   25.00
   8   2   4  912.51   23.30
  10  -2   4  650.33   19.20
  10  -2   4  645.54   18.20
  10  -2   4  622.54   17.50
 -10  -2  -4  648.54   17.00
  10   2   4  633.34   19.60
  10   2   4  656.43   18.00
 -12  -2  -4  411.36   12.20
  12  -2   4  405.26   14.30
  12  -2   4  430.46   12.90
  12  -2   4  397.26   13.30
  12   2   4  412.86   14.70
  12   2   4  415.96   13.20
  14  -2   4    2.20    2.60
  14  -2   4    0.50    1.90
 -14  -2  -4   -2.50    1.40
  14  -2   4    0.60    1.80
  14   2   4    1.90    2.20
  14   2   4   -0.10    2.50
 -16  -2  -4   50.99    4.30
  16  -2   4   46.50    4.60
  16  -2   4   50.49    5.40
  16  -2   4   50.19    4.60
  16   2   4   49.00    4.90
  16   2   4   42.00    5.80
  18  -2   4   64.59    6.50
 -18  -2  -4   63.39    4.90
  18  -2   4   63.19    5.40
  18  -2   4   58.89    5.30
  18   2   4   48.10    5.10
  20  -2   4    1.30    2.30
 -20  -2  -4    1.50    2.10
  20  -2   4    3.90    3.20
  20  -2   4    6.30    2.80
  20   2   4    2.80    2.70
  22  -2   4   -3.80    2.10
  22  -2   4   -1.40    2.90
  22  -2   4    3.80    2.70
 -22  -2  -4   -2.30    2.10
  22   2   4    3.70    3.10
 -24  -2  -4   17.10    3.70
  24  -2   4    6.00    4.00
  24   2   4    6.50    3.50
 -26  -2  -4  324.07   13.80
  26  -2   4  333.97   15.60
  26   2   4  327.47   14.50
  28  -2   4   93.79   10.00
 -28  -2  -4   68.59    7.20
  28   2   4   76.59    8.30
  30  -2   4   12.90    5.40
 -30  -2  -4   20.80    4.80
  30   2   4    4.40    4.50
 -32  -2  -4   -2.30    3.40
  32  -2   4   -0.40    4.30
  32   2   4    2.90    4.10
  34  -2   4    1.80    5.00
  34   2   4    3.40    4.10
  36  -2   4   -1.90    4.40
  36   2   4    0.40    4.20
  38  -2   4   -3.80    4.20
  38   2   4    0.00    4.40
  40  -2   4    1.60    5.60
  40   2   4   -0.70    4.80
  42  -2   4    0.40    5.50
  42   2   4   -2.20    4.50
  41   3  -4    3.60    5.00
  41   3  -4    6.90    4.80
 -41   3   4    0.40    5.40
  39  -3  -4    9.30    5.70
 -39   3   4   -0.60    4.40
  39   3  -4   -0.20    4.30
  39   3  -4    1.90    4.70
  37  -3  -4    8.10    5.60
 -37   3   4    7.20    5.10
  37   3  -4   19.50    5.60
 -37   3   4    8.30    2.40
  37   3  -4    9.70    5.10
 -35  -3   4    2.00    4.00
  35  -3  -4    0.60    5.10
 -35   3   4    4.20    4.60
  35   3  -4    1.10    4.40
  35   3  -4    3.90    3.20
 -35   3   4    6.80    2.20
  35   3  -4    3.30    4.20
 -33  -3   4    4.90    4.00
  33  -3  -4    7.00    5.10
 -33   3   4    3.00    1.90
  33   3  -4    1.00    2.90
  33   3  -4    1.50    3.70
  33   3  -4   10.40    4.80
 -33   3   4   -2.30    3.80
  31  -3  -4    7.10    4.60
 -31  -3   4    7.60    4.00
  31   3  -4    5.30    4.10
 -31   3   4   -0.30    4.00
  31   3  -4    4.10    3.10
  31   3  -4    4.10    4.10
 -31   3   4    5.50    1.90
  29  -3  -4    1.10    4.40
 -29  -3   4   -2.40    3.10
  29   3  -4    0.00    2.60
 -29   3   4    3.30    1.60
  29   3  -4    0.00    3.40
 -29   3   4   -2.60    3.50
  29   3  -4    2.90    3.70
 -27  -3   4   78.59    7.20
  27  -3  -4   89.69    8.00
  27  -3  -4   77.39    8.50
  27   3  -4   71.59    7.60
 -27   3   4   79.59    4.00
  27   3  -4   85.59    8.50
 -27   3   4   81.09    8.30
  27   3  -4   66.19    6.60
  25  -3  -4   15.30    4.70
 -25  -3   4   28.60    5.10
  25  -3  -4   23.80    4.80
 -25  -3   4   26.70    4.70
 -25  -3   4   23.10    4.40
  25   3  -4   33.90    4.80
  25   3  -4   22.80    4.70
 -25   3   4   26.40    5.50
  25   3  -4   32.60    5.50
  23  -3  -4    0.90    3.00
  23  -3  -4    4.30    3.60
 -23  -3   4    3.40    2.90
 -23  -3   4    2.80    2.60
 -23  -3   4    1.90    2.70
  23   3  -4    5.00    2.70
  23   3  -4    6.10    3.30
 -23   3   4    2.10    3.50
  23   3  -4    6.80    3.30
  21  -3  -4    5.10    3.20
  21  -3  -4   -0.80    1.80
 -21  -3   4    2.30    2.60
 -21  -3   4    1.30    2.60
  21  -3  -4    0.00    2.60
 -21  -3   4   -0.60    2.10
 -21   3   4    1.20    3.10
  21   3  -4    1.80    2.30
  21   3  -4    3.50    2.80
  21   3  -4   -0.60    2.60
 -19  -3   4    5.30    2.60
  19  -3  -4    1.80    2.20
  19  -3  -4   -1.50    2.40
 -19  -3   4   -0.80    1.80
  19  -3  -4   -0.90    2.10
 -19  -3   4   -0.20    2.20
  19   3  -4   -1.10    2.20
 -19   3   4    0.40    2.60
  19   3  -4   -0.90    2.10
  19   3  -4   -1.50    2.30
  17  -3  -4   22.10    3.60
  17  -3  -4   16.70    2.90
  17  -3  -4   17.40    3.70
 -17  -3   4   15.80    3.50
 -17  -3   4   15.30    3.00
 -17  -3   4   19.10    3.10
  17   3  -4   24.20    4.00
 -17   3   4   18.60    3.80
  17   3  -4   19.50    3.80
  17   3  -4   11.40    3.10
  15  -3  -4   98.29    6.40
 -15  -3   4   97.09    5.40
  15  -3  -4  100.39    5.80
  15  -3  -4  103.39    6.00
 -15  -3   4   93.79    5.30
 -15  -3   4   93.89    6.10
  15   3  -4   92.59    6.20
 -15   3   4   87.89    6.40
  15   3  -4   94.49    6.30
  15   3  -4  101.19    5.90
  15   3  -4  103.49    6.10
 -13  -3   4   64.49    4.10
  13  -3  -4   59.29    4.60
  13  -3  -4   58.19    4.40
 -13  -3   4   59.79    5.00
 -13  -3   4   57.19    4.10
  13  -3  -4   61.29    5.40
  13   3  -4   61.79    4.60
 -13   3   4   59.49    5.30
  13   3  -4   51.99    5.10
  13   3  -4   61.59    5.10
  13   3  -4   62.99    5.50
 -11  -3   4    4.30    1.70
  11  -3  -4    2.10    2.10
 -11  -3   4    4.10    2.10
 -11  -3   4    6.00    1.80
  11  -3  -4    3.80    1.90
  11  -3  -4    4.30    2.00
  11   3  -4    2.50    2.20
  11   3  -4    5.50    2.30
 -11   3   4    2.80    2.20
 -11   3   4    1.20    1.80
  11   3  -4    1.40    1.70
  11   3  -4    6.50    2.90
  -9  -3   4   60.09    3.80
   9  -3  -4   62.29    4.10
   9  -3  -4   46.60    4.30
  -9  -3   4   61.09    4.60
   9  -3  -4   71.79    4.00
   9   3  -4   56.49    4.90
   9   3  -4   55.99    4.10
   9   3  -4   66.09    4.60
  -9   3   4   63.89    4.50
   9   3  -4   61.29    5.30
  -9   3   4   59.29    4.60
   7  -3  -4   43.40    2.30
  -7  -3   4   44.80    3.90
   7  -3  -4   45.20    4.20
   7  -3  -4   39.90    3.10
   7  -3  -4   41.60    3.20
  -7  -3   4   38.30    3.10
   7   3  -4   37.50    3.70
  -7   3   4   45.90    3.90
  -7   3   4   43.70    3.80
   7   3  -4   43.10    4.10
   7   3  -4   43.30    3.70
   7   3  -4   31.40    4.00
  -5  -3   4  201.68    7.60
   5  -3  -4  191.38    6.20
   5  -3  -4  188.28    7.40
  -5  -3   4  190.28    6.60
   5  -3  -4  184.08    6.10
  -5   3   4  189.38    7.00
   5   3  -4  183.88    7.60
   5   3  -4  188.68    7.20
  -5   3   4  195.98    7.20
   3  -3  -4  182.18    5.50
   3  -3  -4  188.48    7.00
   3  -3  -4  185.78    5.40
  -3  -3   4  191.78    7.50
  -3  -3   4  188.98    6.50
  -3   3   4  191.38    6.70
  -3   3   4  183.58    8.60
  -3   3   4  183.28    6.80
   3   3  -4  200.28    7.20
  -1  -3   4    2.00    1.50
  -1  -3   4    1.10    1.80
   1  -3  -4    2.20    1.60
  -1   3   4    3.90    1.70
  -1   3   4    7.60    2.90
   1   3  -4    1.90    1.80
  -1   3   4    2.50    1.70
  -1  -3  -4  150.28    5.90
   1  -3   4  149.39    6.60
   1  -3   4  148.89    5.90
   1   3   4  151.68    7.80
   1   3   4  139.69    5.40
   1   3   4  149.49    5.50
  -1   3  -4  145.79    6.40
  -3  -3  -4    7.30    1.90
   3  -3   4    5.60    1.80
   3  -3   4    7.50    2.30
  -3   3  -4    8.80    2.30
   3   3   4    6.70    1.70
   3   3   4    8.00    2.90
   3   3   4    6.30    1.60
   5  -3   4  104.19    5.20
   5  -3   4  107.19    6.00
  -5   3  -4   94.99    5.30
   5   3   4  105.29    4.50
   5   3   4  103.29    4.50
   5   3   4   87.09    6.40
  -7  -3  -4  166.58    4.70
   7  -3   4  174.28    7.80
   7  -3   4  167.38    6.90
  -7  -3  -4  165.98    4.70
   7   3   4  161.18    6.00
   7   3   4  158.98    8.40
   7   3   4  167.18    6.10
   9  -3   4  113.49    6.50
  -9  -3  -4  109.19    4.10
   9  -3   4  113.49    5.90
  -9  -3  -4  107.49    4.10
   9   3   4  104.19    5.10
   9   3   4  125.19    7.60
   9   3   4  107.39    5.00
  11  -3   4    5.80    2.60
 -11  -3  -4    2.30    1.40
  11  -3   4    3.00    2.10
 -11  -3  -4    2.10    1.40
  11   3   4   -0.40    1.50
 -11   3  -4    1.30    2.20
  11   3   4    6.00    2.00
  11   3   4    3.60    3.10
 -13  -3  -4   15.50    2.30
  13  -3   4   10.40    2.70
  13  -3   4   14.80    3.50
  13  -3   4   12.60    2.40
  13   3   4   16.30    2.70
  13   3   4   12.90    3.80
  13   3   4   15.20    2.80
  15  -3   4   36.30    5.00
 -15  -3  -4   32.90    3.30
  15  -3   4   22.20    3.60
  15  -3   4   36.90    4.20
  15   3   4   39.80    6.10
  15   3   4   37.70    4.10
  17  -3   4   -2.40    2.10
  17  -3   4   -0.50    2.00
 -17  -3  -4    0.40    1.70
  17  -3   4    0.60    2.60
  17   3   4   -1.60    2.20
  17   3   4    3.40    3.30
  19  -3   4   32.30    4.30
  19  -3   4   35.90    4.60
  19  -3   4   25.30    4.70
 -19  -3  -4   34.20    3.80
  19   3   4   40.00    4.60
  19   3   4   25.40    5.20
  21  -3   4   -0.40    2.30
  21  -3   4   -3.00    2.70
  21  -3   4   -0.90    2.50
 -21  -3  -4    3.10    2.30
  21   3   4    0.60    3.40
  21   3   4    0.50    2.70
 -23  -3  -4    2.30    2.40
  23  -3   4    1.70    2.90
  23  -3   4    1.40    3.30
  23  -3   4    3.40    2.80
  23   3   4    4.10    3.90
  23   3   4   -1.90    2.60
 -25  -3  -4    2.40    2.80
  25  -3   4    6.70    3.30
  25  -3   4    2.00    3.90
  25   3   4    9.20    3.70
  25   3   4    7.10    5.00
  27  -3   4    6.80    4.20
  27   3   4   -0.20    4.40
  27   3   4   -0.40    3.00
 -29  -3  -4   19.10    4.90
  29  -3   4   10.70    5.10
  29   3   4   16.70    6.10
  29   3   4   11.10    4.40
 -31  -3  -4    5.50    4.00
  31  -3   4    0.70    4.40
  31   3   4    5.70    4.70
  31   3   4    1.50    3.50
  33  -3   4   -2.40    4.20
 -33  -3  -4    4.90    4.20
  33   3   4   -2.70    3.80
  33   3   4    5.50    5.30
 -35  -3  -4    3.20    4.60
  35  -3   4   10.30    5.60
  35   3   4    0.90    4.00
  35   3   4   12.90    5.90
  37  -3   4    9.50    5.90
  37   3   4   -0.90    4.30
  37   3   4   -2.10    4.90
  39  -3   4    8.10    5.80
  39   3   4   -7.70    4.40
  39   3   4   -0.70    4.30
  40   4  -4   24.70    6.80
  40   4  -4   19.20    5.90
 -40   4   4   23.00    6.40
 -38   4   4   -1.20    4.30
  38   4  -4    0.40    3.20
  38   4  -4    2.30    4.50
  38   4  -4    4.20    4.50
 -36  -4   4   -3.80    3.80
  36   4  -4    6.60    4.70
  36   4  -4   -0.40    3.30
  36   4  -4    1.10    4.00
 -36   4   4    3.30    4.60
 -34  -4   4    3.20    3.90
  34   4  -4    3.50    4.40
  34   4  -4    4.30    3.80
 -34   4   4    3.20    4.60
  34   4  -4   -2.00    3.30
 -32  -4   4    1.60    3.90
  32   4  -4   -0.10    4.00
 -32   4   4   -5.30    3.40
  32   4  -4    4.50    3.80
  32   4  -4   -0.30    3.20
 -30  -4   4   -0.50    3.40
  30   4  -4   -2.60    3.00
  30   4  -4    5.10    3.60
  30   4  -4    1.70    3.90
 -30   4   4   -0.40    3.70
  28  -4  -4   14.70    4.40
 -28  -4   4   15.00    4.50
 -28   4   4   13.40    4.80
  28   4  -4   11.80    4.10
  28   4  -4    9.10    4.60
  28   4  -4   15.30    4.20
  26  -4  -4   -1.40    3.80
 -26  -4   4   -1.10    2.90
 -26  -4   4    0.40    2.90
  26  -4  -4   -1.60    3.20
  26   4  -4    2.30    3.20
  26   4  -4   11.60    4.50
 -26   4   4    2.40    3.60
  26   4  -4   -1.20    2.90
  24  -4  -4  131.99   10.90
 -24  -4   4   94.59    7.40
  24  -4  -4  110.09    8.40
 -24  -4   4  111.59    7.50
  24   4  -4  104.39    8.50
  24   4  -4  108.59    7.60
 -24   4   4  114.29    8.50
  24   4  -4   90.09    8.50
  22  -4  -4  202.18   11.30
 -22  -4   4  207.88    9.40
 -22  -4   4  196.88    9.50
  22  -4  -4  213.28   10.50
  22   4  -4  210.98   11.00
 -22   4   4  204.38   10.90
  22   4  -4  186.98   10.80
  22   4  -4  209.38    9.70
  20  -4  -4    3.30    2.70
 -20  -4   4    2.60    2.30
  20  -4  -4    3.70    3.30
  20  -4  -4   -2.10    2.50
 -20  -4   4    0.90    2.50
 -20   4   4   -1.50    2.80
  20   4  -4    6.50    3.30
  20   4  -4    2.00    2.50
  20   4  -4    3.90    3.20
 -18  -4   4   17.50    3.90
 -18  -4   4   16.00    3.00
  18  -4  -4   15.10    3.80
  18  -4  -4   21.30    3.70
 -18  -4   4   17.40    3.20
  18  -4  -4   14.70    3.50
 -18   4   4   10.20    2.60
  18   4  -4    9.40    3.00
 -18   4   4   10.40    3.50
  18   4  -4   17.00    4.20
  18   4  -4   20.30    4.30
  16  -4  -4    1.40    2.10
 -16  -4   4    1.10    2.10
 -16  -4   4   -1.70    1.70
  16  -4  -4    0.30    2.10
 -16  -4   4    1.10    1.70
  16  -4  -4    2.40    2.50
  16   4  -4    0.90    2.10
 -16   4   4    2.60    2.30
 -16   4   4    0.80    2.50
  16   4  -4    7.90    3.10
  16   4  -4   -2.00    2.50
 -14  -4   4   30.20    3.80
  14  -4  -4   23.00    3.20
 -14  -4   4   25.50    3.00
  14  -4  -4   20.20    3.30
  14  -4  -4   24.90    3.80
 -14  -4   4   27.40    3.10
 -14   4   4   31.60    4.00
  14   4  -4   31.50    4.50
 -14   4   4   25.10    3.70
  14   4  -4   17.60    4.10
  14   4  -4   22.60    3.20
 -12  -4   4   33.30    3.20
  12  -4  -4   37.10    3.80
  12  -4  -4   32.70    4.00
 -12  -4   4   40.70    4.20
  12  -4  -4   30.30    2.80
  12  -4  -4   30.50    3.40
  12   4  -4   37.50    4.80
 -12   4   4   29.90    3.70
  12   4  -4   32.10    3.50
 -12   4   4   26.00    3.50
  12   4  -4   24.10    3.10
  12   4  -4   26.90    4.40
  10  -4  -4   97.19    4.00
  10  -4  -4   93.99    5.80
 -10  -4   4   97.49    4.60
  10  -4  -4   97.39    5.10
  10  -4  -4  108.49    5.00
 -10  -4   4  100.09    5.60
  10   4  -4   99.29    7.00
  10   4  -4  101.99    6.70
 -10   4   4   97.69    5.70
  10   4  -4  101.19    5.10
 -10   4   4  103.39    5.70
 -10   4   4  114.29    5.60
  -8  -4   4   26.40    3.30
   8  -4  -4   29.30    2.70
   8  -4  -4   29.30    3.50
   8  -4  -4   28.10    2.70
  -8  -4   4   30.20    2.50
   8   4  -4   27.50    4.10
  -8   4   4   27.80    3.70
  -8   4   4   20.60    2.70
   8   4  -4   28.00    4.70
  -8   4   4   29.10    3.20
   8   4  -4   27.60    2.90
  -6  -4   4  118.59    4.50
  -6  -4   4  109.29    5.70
   6  -4  -4  111.99    5.70
   6  -4  -4  116.29    4.20
   6  -4  -4  115.59    4.20
  -6   4   4  128.99    5.30
   6   4  -4  111.89    7.20
   6   4  -4  110.09    6.70
  -6   4   4  110.49    5.10
  -6   4   4  111.39    6.40
   6   4  -4  120.39    5.30
  -4  -4   4   55.89    3.10
  -4  -4   4   58.99    4.30
  -4   4   4   56.19    3.30
   4   4  -4   62.69    5.50
   4   4  -4   56.09    3.80
  -4   4   4   60.09    5.30
   4   4  -4   64.49    6.10
  -4   4   4   56.99    3.30
  -2  -4   4   81.09    4.90
  -2  -4   4   84.49    3.90
   2   4  -4   82.09    4.40
  -2   4   4   79.19    5.80
  -2   4   4   79.09    3.40
  -2   4   4   83.49    3.50
  -2   4   4   83.39    6.60
   2   4  -4   83.89    6.40
   0  -4   4  152.28    6.70
   0  -4   4  154.98    5.70
   0   4   4  149.09    8.70
   0   4   4  151.88    8.00
   0   4   4  155.38    4.50
   0   4  -4  152.78    6.30
   0   4   4  146.09    4.50
   0   4  -4  142.19    8.10
   2  -4   4   14.20    2.70
   2  -4   4   16.50    2.30
   2   4   4   13.40    3.40
   2   4   4   16.80    3.80
  -2   4  -4   11.50    2.40
   4  -4   4   73.39    5.10
   4  -4   4   76.29    4.40
   4  -4   4   76.59    4.50
   4   4   4   84.59    6.40
   4   4   4   74.99    7.30
  -4   4  -4   72.99    4.80
   6  -4   4   87.49    5.00
   6  -4   4   77.19    5.40
   6  -4   4   80.19    4.80
   6   4   4   86.89    6.90
   6   4   4   80.29    7.30
  -6   4  -4   73.89    5.10
   8  -4   4   12.40    2.60
   8  -4   4    8.10    2.30
   8  -4   4    7.00    2.70
   8   4   4    6.90    3.40
  -8   4  -4   12.00    2.70
   8   4   4   11.70    1.40
   8   4   4    9.30    1.30
   8   4   4    5.30    3.20
  10  -4   4    2.00    2.30
  10  -4   4    0.10    1.90
  10  -4   4    1.30    2.10
  10   4   4   -1.20    1.10
  10   4   4    3.50    3.30
  10   4   4    0.50    1.10
 -10   4  -4   -3.20    1.70
  12  -4   4   52.19    5.00
 -12  -4  -4   53.49    2.70
  12  -4   4   47.90    4.80
  12  -4   4   44.90    5.30
 -12  -4  -4   50.29    2.70
  12   4   4   49.50    3.30
  12   4   4   55.09    3.50
  12   4   4   55.59    7.00
 -14  -4  -4   37.80    3.00
  14  -4   4   38.10    4.40
  14  -4   4   45.40    5.40
  14  -4   4   41.00    4.10
 -14  -4  -4   39.10    3.10
  14   4   4   37.40    3.40
  14   4   4   37.70    6.30
  14   4   4   41.10    3.40
  16  -4   4   14.50    3.00
  16  -4   4   10.90    3.60
 -16  -4  -4   11.60    2.40
  16  -4   4   15.50    3.40
  16   4   4   16.10    5.00
  16   4   4   10.10    2.50
  16   4   4   12.10    2.40
  18  -4   4   43.10    4.70
  18  -4   4   38.80    5.10
 -18  -4  -4   35.50    3.80
  18  -4   4   39.80    5.70
  18   4   4   38.70    4.10
  18   4   4   42.30    6.70
  18   4   4   39.20    4.00
  20  -4   4   96.79    8.70
  20  -4   4   83.19    6.90
 -20  -4  -4   89.29    6.00
  20  -4   4   88.89    7.50
  20   4   4  104.79   10.30
  20   4   4   96.19    6.20
  22  -4   4   40.00    5.70
  22  -4   4   50.19    6.60
 -22  -4  -4   49.50    5.10
  22  -4   4   56.39    7.50
  22   4   4   51.89    5.30
  22   4   4   41.30    7.00
  24  -4   4   11.60    4.40
  24  -4   4   13.80    4.30
 -24  -4  -4   11.40    3.40
  24   4   4   15.60    5.70
  24   4   4    9.50    3.30
 -26  -4  -4   -1.40    2.50
  26  -4   4    2.40    3.70
  26   4   4   -2.50    4.30
  26   4   4    1.80    2.90
  28  -4   4    9.80    5.00
  28   4   4    9.70    3.70
  28   4   4    9.10    5.50
  30   4   4    6.50    3.70
  30   4   4    1.90    4.70
 -32  -4  -4   -0.90    3.50
  32   4   4   -5.60    4.60
  32   4   4   -1.50    3.20
 -34  -4  -4   -0.30    3.90
  34   4   4    0.50    5.20
  34   4   4    1.70    3.30
 -36  -4  -4   20.70    6.10
  36   4   4   23.60    5.40
  36   4   4   21.00    7.60
  38   4   4    3.20    4.10
  38   4   4    0.00    5.30
 -37  -5   4    8.70    5.10
  37   5  -4    3.60    3.70
 -37   5   4    1.40    4.40
  37   5  -4    4.60    4.30
  37   5  -4    1.30    4.70
 -35  -5   4    4.20    4.30
  35   5  -4    0.90    3.50
  35   5  -4    1.70    4.90
 -35   5   4    1.60    4.30
  35   5  -4   -4.10    3.60
 -33  -5   4    4.20    4.10
 -33   5   4    1.00    4.20
  33   5  -4    1.10    3.10
  33   5  -4    3.70    4.10
  33   5  -4   -0.50    4.20
 -31  -5   4   -1.20    3.70
 -31   5   4    2.00    3.90
  31   5  -4   -1.60    3.50
  31   5  -4    3.10    3.20
  31   5  -4   10.00    5.00
  29  -5  -4    4.30    4.10
 -29  -5   4    0.30    3.50
  29   5  -4    2.40    3.80
  29   5  -4    2.00    4.20
 -29   5   4   -1.00    3.60
  29   5  -4   -2.40    2.70
  27  -5  -4   15.60    4.70
 -27  -5   4   13.90    4.40
 -27  -5   4   23.30    4.40
  27   5  -4   27.30    5.80
  27   5  -4   14.80    4.90
 -27   5   4   17.50    4.80
  27   5  -4   13.80    3.70
 -25  -5   4    5.00    3.20
  25  -5  -4    3.60    3.90
 -25  -5   4    0.30    3.10
  25   5  -4    1.20    2.70
 -25   5   4    4.60    3.60
  25   5  -4    5.40    4.00
  25   5  -4    1.30    3.80
  23  -5  -4   17.10    4.40
 -23  -5   4   21.30    3.90
 -23  -5   4   20.60    4.00
  23   5  -4   20.00    3.60
  23   5  -4   14.80    4.80
 -23   5   4   16.30    4.50
  23   5  -4   18.90    5.20
 -21  -5   4   25.70    3.80
  21  -5  -4   23.20    4.30
  21  -5  -4   16.40    4.20
 -21  -5   4   24.60    4.00
  21   5  -4   22.70    3.60
  21   5  -4   12.80    4.80
 -21   5   4   22.00    4.50
  21   5  -4   14.90    4.70
 -19  -5   4   16.00    3.10
  19  -5  -4   17.30    3.90
  19  -5  -4   16.00    3.60
 -19  -5   4   17.80    3.30
 -19   5   4   20.90    4.10
  19   5  -4   20.10    5.10
  19   5  -4   20.40    5.00
  19   5  -4   17.80    3.10
 -17  -5   4   32.70    3.70
  17  -5  -4   44.90    5.10
  17  -5  -4   30.80    4.30
 -17  -5   4   38.10    3.90
  17   5  -4   41.10    3.90
  17   5  -4   26.70    5.00
  17   5  -4   41.60    6.20
 -17   5   4   41.80    5.00
  15  -5  -4    7.70    2.60
 -15  -5   4    5.40    2.10
  15  -5  -4    8.50    2.30
  15  -5  -4    9.10    2.90
 -15  -5   4    7.50    2.10
 -15   5   4    7.30    2.50
  15   5  -4    6.40    3.40
 -15   5   4    0.40    2.20
  15   5  -4    4.70    3.50
 -15   5   4    7.10    2.60
  13  -5  -4    4.90    1.70
  13  -5  -4   -0.60    1.90
  13  -5  -4    6.70    2.40
 -13  -5   4    5.90    2.00
 -13   5   4    7.50    2.70
 -13   5   4    7.00    2.60
 -13   5   4    3.80    2.20
  13   5  -4    7.70    3.60
  13   5  -4    2.60    3.30
  11  -5  -4   30.20    3.30
 -11  -5   4   34.70    2.90
  11  -5  -4   22.90    3.00
  11   5  -4   34.60    5.30
 -11   5   4   32.20    4.30
  11   5  -4   33.00    5.60
 -11   5   4   36.40    3.70
 -11   5   4   29.80    3.40
   9  -5  -4   13.40    2.20
  -9  -5   4   12.30    1.80
   9  -5  -4    8.20    1.90
  -9   5   4   11.40    2.10
  -9   5   4    9.50    2.10
   9   5  -4   12.80    4.30
   9   5  -4    8.00    3.60
  -9   5   4    5.90    2.70
  -7  -5   4    8.90    1.50
   7  -5  -4    9.60    1.50
   7  -5  -4    8.60    1.50
   7   5  -4    8.00    3.30
  -7   5   4   11.80    1.90
  -7   5   4    7.50    1.70
   7   5  -4   11.40    1.80
  -7   5   4    7.50    3.00
   7   5  -4   12.80    3.90
  -5  -5   4   13.40    1.60
  -5   5   4    7.00    3.00
   5   5  -4   11.20    1.80
   5   5  -4   10.70    3.70
   5   5  -4    7.90    3.30
  -3  -5   4   -0.70    1.10
  -3   5   4   -0.90    2.30
   3   5  -4   -0.40    1.20
   3   5  -4    6.60    3.10
  -1  -5   4   10.60    1.80
  -1  -5   4   11.20    1.80
   1   5  -4    9.00    3.30
  -1   5   4   11.80    4.20
   1   5  -4    8.80    1.90
  -1   5   4   12.50    3.60
   1  -5   4    6.20    2.60
   1  -5   4    4.00    1.60
   1  -5   4    2.00    1.50
  -1   5  -4    3.90    1.70
   1   5   4    4.90    3.30
   1   5   4    7.60    3.70
  -1   5  -4    1.90    2.80
   3  -5   4    1.80    1.60
   3  -5   4    1.40    1.90
   3  -5   4    3.70    1.70
   3   5   4   -1.90    3.00
  -3   5  -4    2.80    1.80
  -3   5  -4    3.10    2.60
   3   5   4   -1.40    2.60
   5  -5   4   17.70    2.60
   5  -5   4    6.10    2.50
   5  -5   4   10.00    2.30
  -5   5  -4   12.90    2.60
   5   5   4   17.30    4.20
  -5   5  -4    8.60    3.10
   5   5   4   10.60    4.40
   7  -5   4    7.40    2.30
   7  -5   4    7.90    2.90
   7  -5   4    6.90    2.20
  -7   5  -4   12.90    2.70
  -7   5  -4   12.90    3.70
   7   5   4    4.40    3.30
   7   5   4   10.70    3.50
   9  -5   4   11.30    2.60
   9  -5   4    9.90    2.70
   9   5   4    9.90    3.80
  -9   5  -4    5.50    2.40
  -9   5  -4    9.20    3.40
   9   5   4    6.10    3.60
  11  -5   4    2.40    2.40
  11  -5   4    2.70    2.40
 -11   5  -4   -0.60    2.70
  11   5   4    1.80    3.20
 -11   5  -4   -2.90    1.80
  11   5   4   -4.40    3.10
  13  -5   4   -1.20    2.20
  13  -5   4   -0.70    2.40
  13   5   4    0.00    3.30
  13   5   4   -0.60    3.40
  15  -5   4   13.60    3.20
  15  -5   4    7.60    3.20
 -15  -5  -4    6.60    1.60
 -15  -5  -4    5.00    1.60
  15  -5   4   10.10    3.20
  15   5   4    2.80    4.40
  17  -5   4   33.80    4.90
  17  -5   4   34.80    5.10
 -17  -5  -4   34.90    3.30
  17   5   4   32.40    6.20
  19  -5   4    0.30    3.10
 -19  -5  -4    3.10    2.20
  19   5   4    1.20    1.60
  19   5   4    1.90    1.50
  19   5   4    8.70    4.50
  21  -5   4    1.00    3.20
 -21  -5  -4    5.40    2.70
  21   5   4    6.00    5.00
  21   5   4    9.40    2.30
  21   5   4    5.10    2.10
  23  -5   4   -4.00    3.00
 -23  -5  -4    0.90    2.60
  23   5   4    2.50    2.40
  23   5   4   -2.10    3.80
  23   5   4   -3.10    1.80
 -25  -5  -4    6.10    3.20
  25  -5   4    4.20    3.80
  25   5   4    8.80    2.70
  25   5   4    4.60    5.30
 -27  -5  -4    4.00    2.90
  27   5   4    3.50    2.60
  27   5   4   -0.60    4.40
  29   5   4    3.50    5.20
  29   5   4    0.60    2.70
  31   5   4    1.20    2.80
  31   5   4   -5.20    4.80
 -33  -5  -4    3.60    4.30
  33   5   4    2.50    5.70
  33   5   4    5.40    3.30
 -35  -5  -4    0.40    4.30
  35   5   4   -3.90    5.40
  35   5   4    9.80    3.80
 -34  -6   4   -1.70    4.20
 -34   6   4   -2.50    3.70
  34   6  -4   -3.60    4.00
  34   6  -4   -0.90    5.00
  34   6  -4    0.40    2.60
 -32  -6   4    1.70    4.10
  32   6  -4    2.10    5.20
  32   6  -4    0.10    4.40
 -32   6   4   -3.30    3.40
  32   6  -4   -1.80    2.40
  30  -6  -4    4.00    5.50
 -30  -6   4   -6.30    3.20
  30   6  -4    4.20    2.70
 -30   6   4   -2.60    3.30
  30   6  -4   -3.00    4.50
  30   6  -4   -3.70    3.60
 -28  -6   4    2.70    4.20
 -28  -6   4    4.50    3.90
  28  -6  -4   -3.80    3.60
  28   6  -4    4.40    4.50
 -28   6   4   11.60    4.40
  28   6  -4    4.30    2.60
  28   6  -4    0.00    4.40
 -26  -6   4   10.30    3.80
  26  -6  -4   13.10    4.80
 -26  -6   4    9.40    4.00
  26   6  -4   11.30    2.60
  26   6  -4    8.30    5.10
  26   6  -4   19.40    5.80
 -26   6   4   10.90    4.30
  24  -6  -4    2.60    3.70
 -24  -6   4    3.30    2.70
 -24  -6   4    2.90    2.90
  24   6  -4    2.60    4.20
  24   6  -4   -4.60    3.40
 -24   6   4    2.40    3.10
 -22  -6   4   -2.30    2.20
 -22  -6   4   -0.50    2.50
  22  -6  -4    4.90    3.50
 -22   6   4    3.40    3.00
  22   6  -4   -0.70    3.60
  22   6  -4   -3.60    4.20
 -20  -6   4    4.40    2.50
  20  -6  -4    7.20    3.40
 -20  -6   4    4.00    2.70
  20  -6  -4    2.50    3.40
  20   6  -4    9.10    4.50
 -20   6   4    5.50    3.00
  20   6  -4    2.50    4.20
  18  -6  -4    0.50    2.50
 -18  -6   4   -0.80    2.10
  18  -6  -4   -2.00    2.70
 -18  -6   4   -3.20    1.90
  18   6  -4    2.50    4.30
 -18   6   4   -0.50    2.30
  18   6  -4    2.10    4.60
 -18   6   4    1.00    2.40
  16  -6  -4    0.90    2.30
  16  -6  -4    1.40    2.70
 -16  -6   4   -0.10    1.70
 -16  -6   4    1.70    2.10
  16   6  -4   10.10    4.50
  16   6  -4    5.70    4.10
 -16   6   4    2.40    2.50
 -16   6   4   -0.40    2.20
  14  -6  -4    0.50    2.10
 -14  -6   4   -0.50    1.70
  14  -6  -4   -1.10    2.30
 -14   6   4    1.70    2.10
  14   6  -4    1.30    3.70
 -14   6   4   -0.50    2.20
  14   6  -4    0.30    3.60
 -14   6   4   -1.00    1.90
 -12  -6   4    7.50    1.90
  12  -6  -4    8.00    2.60
  12  -6  -4    7.40    2.50
 -12   6   4   10.90    2.20
  12   6  -4   11.50    4.70
 -12   6   4    7.60    2.10
 -12   6   4    9.70    3.20
  12   6  -4   13.10    4.60
 -10  -6   4    1.50    1.40
  10  -6  -4   -2.00    1.50
  10  -6  -4    0.30    1.70
 -10   6   4   -0.90    1.20
 -10   6   4    1.10    2.40
  10   6  -4    1.20    3.80
 -10   6   4   -1.80    1.10
  10   6  -4    1.90    3.50
  -8  -6   4   27.30    2.30
   8  -6  -4   29.50    2.70
   8  -6  -4   28.60    2.60
   8   6  -4   22.20    5.10
   8   6  -4   39.00    6.40
  -8   6   4   23.20    4.60
  -6  -6   4   55.99    3.00
   6   6  -4   54.99    7.30
  -6   6   4   60.29    6.70
  -4  -6   4    1.40    1.20
  -4  -6   4    0.00    1.20
   4   6  -4   -2.70    2.80
  -4   6   4   -1.10    2.60
  -2  -6   4    5.90    1.60
  -2  -6   4    2.00    1.40
   2   6  -4   -3.50    3.10
  -2   6   4   -0.70    3.00
   0  -6   4    9.10    2.00
   0  -6   4    6.70    1.80
   0   6   4    4.90    3.40
   0   6  -4    8.60    4.00
   0   6  -4   11.90    1.40
   0   6   4   13.20    4.80
   2  -6   4   18.80    2.70
   2  -6   4   20.10    2.70
   2   6   4    9.20    4.60
   2   6   4   22.40    4.90
  -2   6  -4   16.70    4.30
  -2   6  -4   13.80    2.00
   4  -6   4   98.79    5.60
   4  -6   4   97.29    5.50
   4   6   4  106.09    9.50
  -4   6  -4  111.59    5.00
  -4   6  -4  113.59    9.80
   4   6   4   80.99    9.00
   6  -6   4   76.09    5.30
   6  -6   4   67.29    5.20
  -6   6  -4   79.69    8.00
   6   6   4   70.09    8.10
   6   6   4   85.79    9.70
  -6   6  -4   81.19    4.80
   8  -6   4    7.30    2.70
   8  -6   4    6.40    2.50
  -8   6  -4    9.90    3.90
   8   6   4    4.70    4.00
  -8   6  -4    1.40    2.20
   8   6   4    6.10    4.00
  10  -6   4    1.60    2.50
  10  -6   4    2.80    2.30
  10   6   4    0.40    3.80
 -10   6  -4    2.90    3.10
  10   6   4    6.60    4.30
  12  -6   4   18.50    3.60
  12  -6   4   12.40    3.50
 -12   6  -4   15.20    4.30
  12   6   4    8.30    5.00
  12   6   4   22.00    5.70
  14  -6   4   -1.70    2.50
  14  -6   4   -2.10    2.50
  14   6   4    2.80    4.10
 -14   6  -4   -1.70    2.70
  14   6   4    1.20    4.20
  16  -6   4   16.30    4.20
  16  -6   4   15.00    4.10
 -16  -6  -4   17.40    1.90
 -16  -6  -4   22.20    2.00
  16   6   4   21.20    5.90
  16   6   4   17.80    5.50
 -16   6  -4   19.00    4.40
 -18  -6  -4    1.30    1.70
  18  -6   4   -2.60    2.90
  18   6   4   -5.00    3.60
 -18   6  -4    1.60    3.00
 -20  -6  -4    8.00    2.50
  20  -6   4    2.30    3.80
 -20   6  -4    0.20    2.70
  20   6   4   11.10    5.40
  22  -6   4    9.60    4.20
 -22  -6  -4    7.80    3.00
 -22   6  -4   14.70    3.90
  22   6   4    2.80    5.10
 -24  -6  -4   11.40    3.40
  24  -6   4   15.60    4.90
 -24   6  -4   11.30    3.60
  24   6   4    9.70    5.70
  26  -6   4   -2.90    4.60
 -26  -6  -4    1.90    3.00
  26   6   4    1.80    5.30
 -26   6  -4    0.90    2.80
 -28  -6  -4    3.30    3.30
  28   6   4   -2.70    4.80
 -30   6  -4    1.70    4.30
  30   6   4    2.20    1.60
  30   6   4   -6.80    4.60
  32   6   4   -0.30    1.80
  32   6   4   -2.20    5.60
 -32   6  -4    3.70    4.60
  29  -7  -4   -2.20    4.40
 -29  -7   4    4.30    3.90
 -29   7   4    4.90    3.60
  29   7  -4    5.30    5.50
  29   7  -4    5.70    5.30
  27  -7  -4    2.70    4.50
 -27  -7   4   -1.20    3.30
 -27  -7   4   -0.80    3.20
 -27   7   4   -3.10    2.90
  27   7  -4   -5.00    4.00
  27   7  -4    0.80    4.90
  25  -7  -4    0.00    4.20
 -25  -7   4    2.90    3.10
 -25  -7   4   -1.50    2.90
  25   7  -4    2.30    4.50
  25   7  -4   10.40    5.30
 -25   7   4   -1.60    2.80
  23  -7  -4    5.80    4.20
 -23  -7   4    1.00    2.80
 -23  -7   4    3.70    2.90
 -23   7   4   -2.00    2.50
  23   7  -4    0.20    4.50
  23   7  -4   -2.10    4.00
  21  -7  -4    2.50    3.70
 -21  -7   4    1.70    2.70
 -21  -7   4    6.10    2.80
  21   7  -4    7.60    5.30
  21   7  -4    3.10    4.90
 -21   7   4    2.20    2.50
 -19  -7   4    3.30    2.40
  19  -7  -4   -3.50    3.20
 -19  -7   4    0.20    2.40
  19  -7  -4    2.70    2.90
  19   7  -4    4.30    5.00
  19   7  -4    1.70    4.30
 -19   7   4   -0.40    2.20
  17  -7  -4   14.10    3.90
  17  -7  -4   16.10    3.70
 -17  -7   4   17.60    2.90
 -17  -7   4   14.30    3.00
 -17   7   4   17.30    4.20
  17   7  -4    5.00    5.00
 -17   7   4   15.60    2.90
  17   7  -4   10.50    5.50
  15  -7  -4   -2.10    2.40
  15  -7  -4    1.90    2.50
 -15  -7   4    2.10    2.10
 -15   7   4   -0.40    1.40
  15   7  -4    4.30    4.50
 -15   7   4   -2.30    2.40
 -15   7   4    1.10    1.50
  15   7  -4    1.60    4.70
  13  -7  -4   31.40    4.00
 -13  -7   4   28.90    3.00
  13  -7  -4   26.30    3.90
  13   7  -4   20.90    5.80
  13   7  -4   33.90    7.00
 -13   7   4   37.90    5.60
 -11  -7   4   79.69    4.20
  11  -7  -4   77.09    5.40
  11  -7  -4   72.59    5.20
  11   7  -4   90.89   10.10
 -11   7   4   84.69    8.30
  11   7  -4   85.29    9.50
  -9  -7   4   14.70    2.00
   9  -7  -4    8.90    2.20
   9  -7  -4   17.70    2.70
   9   7  -4   15.50    5.70
   9   7  -4   17.60    5.60
  -9   7   4   15.80    4.40
   7  -7  -4    3.60    1.50
   7  -7  -4    4.60    1.50
  -7  -7   4    3.40    1.60
   7   7  -4    3.80    4.20
  -7   7   4    3.20    3.40
  -5  -7   4   -0.60    1.30
   5   7  -4    0.40    3.90
  -5   7   4   -3.40    2.70
  -3  -7   4    1.40    1.60
  -3  -7   4    1.60    1.40
   3   7  -4   -1.20    3.70
  -3   7   4   -1.60    3.00
  -1  -7   4    4.00    1.80
  -1  -7   4    1.30    1.60
  -1   7   4    0.00    3.40
   1   7  -4    1.50    3.70
   1  -7   4    2.70    1.90
   1  -7   4    6.60    2.10
   1   7   4    5.90    4.90
  -1   7  -4   -5.10    3.10
   1   7   4    1.60    3.60
   3  -7   4    0.90    1.90
   3  -7   4   -1.60    1.80
   3   7   4    2.10    3.80
  -3   7  -4   -3.60    3.30
   3   7   4    3.60    4.80
   5  -7   4   72.49    5.30
   5  -7   4   73.09    5.50
   5   7   4   85.99    9.10
   5   7   4   74.89    9.80
  -5   7  -4   91.49    9.30
   7  -7   4   72.09    5.60
   7  -7   4   67.19    5.60
  -7   7  -4   62.59    3.50
  -7   7  -4   50.99    6.90
  -7   7  -4   63.79    3.40
   7   7   4   64.49    9.00
   7   7   4   60.39    8.30
   9  -7   4    2.90    2.40
   9  -7   4    0.90    2.60
  -9   7  -4   -0.20    3.40
  -9   7  -4    2.10    1.90
  -9   7  -4    5.90    2.10
   9   7   4    5.50    4.80
   9   7   4    6.20    4.30
  11  -7   4    8.50    3.20
  11  -7   4    7.90    3.30
 -11   7  -4    5.00    4.00
  11   7   4    4.50    4.90
  11   7   4    5.20    4.70
 -11   7  -4    8.10    2.60
  13  -7   4   -0.50    2.80
  13  -7   4   -1.70    2.40
 -13   7  -4   -1.60    2.10
  13   7   4   -3.00    3.80
  13   7   4   -0.60    4.00
 -13   7  -4   -4.60    2.70
  15  -7   4   35.70    5.30
  15  -7   4   45.40    8.10
  15   7   4   33.40    8.20
 -15   7  -4   26.00    5.10
  15   7   4   18.90    6.00
 -15   7  -4   24.80    4.10
 -17  -7  -4    0.90    1.20
  17  -7   4   -4.10    3.20
 -17  -7  -4    0.10    1.20
  17   7   4    3.20    4.90
 -17   7  -4   -1.10    3.10
  17   7   4    0.10    5.00
 -17   7  -4    0.90    2.80
  19  -7   4   -1.30    3.30
 -19  -7  -4    3.80    2.00
 -19   7  -4    5.00    3.30
 -19   7  -4    5.50    3.20
  19   7   4   -1.60    4.70
  21  -7   4    4.20    4.20
 -21  -7  -4    0.70    2.10
 -21   7  -4   -1.60    2.80
  21   7   4    5.70    5.80
 -21   7  -4   -3.20    2.60
  23  -7   4    1.40    3.90
 -23  -7  -4    7.40    3.00
 -23   7  -4    0.80    3.00
 -23   7  -4    7.40    3.80
  23   7   4   -2.50    4.60
 -25  -7  -4    7.90    3.40
  25  -7   4    2.60    4.60
  25   7   4    2.40    6.00
 -25   7  -4    2.20    3.70
 -27  -7  -4    2.50    3.30
 -27   7  -4    1.10    3.90
  27   7   4    3.90    6.30
 -22  -8   4    3.70    2.80
 -22  -8   4   -0.10    3.00
  22  -8  -4    9.30    4.50
 -22   8   4    1.70    1.90
  22   8  -4    3.30    5.70
  22   8  -4    2.60    5.10
 -20  -8   4    1.60    2.40
 -20  -8   4    1.20    2.90
  20  -8  -4    0.10    3.70
  20   8  -4   -1.90    4.20
  20   8  -4    4.30    5.60
 -18  -8   4    3.30    2.50
  18  -8  -4    3.30    3.40
 -18  -8   4   -4.00    2.00
  18  -8  -4    4.00    3.70
  18   8  -4    4.70    5.40
  18   8  -4    0.20    5.10
  16  -8  -4    1.50    3.10
 -16  -8   4    6.00    2.40
  16  -8  -4   -5.10    2.70
  16   8  -4   10.80    5.50
  16   8  -4   16.10    6.20
 -16   8   4    3.60    3.40
  14  -8  -4   -3.00    2.30
  14  -8  -4   -1.80    2.50
 -14  -8   4   -3.40    1.80
 -14   8   4   -2.60    2.90
  14   8  -4    0.60    5.00
  14   8  -4   -5.60    4.20
  12  -8  -4    0.20    2.40
 -12  -8   4    1.10    1.80
  12  -8  -4   -1.00    2.20
 -12   8   4    2.50    3.50
  12   8  -4   -8.00    3.90
  12   8  -4    0.80    4.10
 -10  -8   4    4.50    1.90
  10  -8  -4   10.20    2.70
  10  -8  -4   11.50    2.70
  10   8  -4    0.70    4.50
 -10   8   4    6.00    3.90
   8  -8  -4    2.50    1.80
   8  -8  -4   -0.70    1.80
  -8  -8   4    1.20    1.50
  -8   8   4    3.90    3.60
   8   8  -4    1.80    4.70
   6  -8  -4    5.30    1.60
  -6  -8   4    5.90    1.90
   6  -8  -4    0.20    1.40
  -6   8   4    0.90    3.70
   6   8  -4    2.90    4.60
  -4  -8   4    1.90    1.70
   4   8  -4    6.40    4.90
  -4   8   4   -6.10    3.10
  -2  -8   4    0.10    1.80
  -2  -8   4   -3.00    1.70
   2   8  -4    2.70    4.10
  -2   8   4    1.10    3.70
   0  -8   4    1.30    2.10
   0  -8   4    0.80    1.90
   0   8  -4   -4.60    3.40
   0   8   4    1.50    3.90
   2  -8   4    7.90    2.60
   2  -8   4    2.20    2.20
  -2   8  -4    7.10    4.80
   2   8   4    1.30    3.90
   4  -8   4    1.10    2.30
   4  -8   4    2.30    2.30
   4   8   4   -0.40    3.90
   4   8   4    5.80    5.20
  -4   8  -4    3.20    4.50
   6  -8   4   -0.50    2.40
   6  -8   4    2.30    2.60
  -6   8  -4    2.50    3.90
   6   8   4   -3.60    4.20
   6   8   4    8.00    4.90
   8  -8   4    5.70    3.20
   8  -8   4    5.10    3.00
  -8   8  -4    0.60    3.90
   8   8   4   -0.10    4.70
   8   8   4   12.30    5.60
  10  -8   4    1.30    2.60
  10  -8   4    1.20    2.80
 -10   8  -4   -1.10    3.80
  10   8   4    0.80    5.20
  10   8   4    2.00    4.60
  12  -8   4    4.80    3.30
  12  -8   4    6.50    3.50
 -12   8  -4    6.90    4.50
  12   8   4   10.20    6.40
  12   8   4    1.80    5.20
  14  -8   4    4.30    3.50
 -14   8  -4    6.40    2.20
  14   8   4   14.30    6.40
 -14   8  -4    7.60    4.10
  14   8   4    7.70    6.30
  16  -8   4    4.70    3.90
  16   8   4   12.50    6.50
  16   8   4   -0.90    5.20
 -16   8  -4   -3.30    1.90
 -16   8  -4   -3.80    3.20
  18  -8   4    0.60    3.40
 -18  -8  -4   -1.10    1.60
 -18  -8  -4   -0.10    1.50
  18   8   4   -3.90    4.80
 -18   8  -4    0.20    2.30
 -18   8  -4   -3.50    3.20
  20  -8   4    3.90    4.40
 -20  -8  -4   -3.00    2.00
  20   8   4    3.90    5.80
 -20   8  -4    1.60    2.70
 -20   8  -4   -0.10    3.30
   9  -9  -4   -1.90    2.10
  -9  -9   4   -1.80    1.80
   9  -9  -4    1.50    2.40
   9   9  -4    3.40    5.30
  -9   9   4    4.10    4.00
   7  -9  -4    4.70    2.20
   7  -9  -4    2.70    2.00
  -7  -9   4    3.40    2.10
  -7   9   4    7.00    4.60
   7   9  -4    3.40    5.50
   5  -9  -4    0.00    1.60
  -5  -9   4    4.20    2.20
   5  -9  -4    0.30    1.60
  -5   9   4    2.30    4.00
   5   9  -4    4.70    5.20
  -3  -9   4   12.90    2.70
  -3   9   4    9.00    4.80
   3   9  -4   24.90    7.20
  -1  -9   4    0.80    2.20
   1   9  -4   -1.10    4.80
  -1   9   4    5.60    4.60
   1  -9   4    0.60    2.40
  -1   9  -4    0.30    4.70
   1   9   4   -0.70    4.40
   3  -9   4    5.80    2.90
   3   9   4   16.30    6.00
  -3   9  -4   16.60    6.40
   5  -9   4    1.60    2.60
   5  -9   4    0.20    2.80
   5   9   4   -3.80    4.30
  -5   9  -4   -0.30    4.30
   7  -9   4   -3.60    2.60
   7  -9   4    4.70    3.10
   7   9   4   -6.00    5.20
   7   9   4    2.60    5.20
  -7   9  -4    3.40    4.60
 -44   0   5   -3.30    4.60
  44   0  -5   -7.00    4.40
  42   0  -5   -3.10    4.80
 -42   0   5    0.50    4.70
 -40   0   5   -4.20    4.20
  40   0  -5    3.80    5.00
 -38   0   5   -2.00    4.10
  38   0  -5    2.30    4.80
 -36   0   5   -0.50    4.10
  36   0  -5   -1.70    4.10
  34   0  -5    1.80    4.60
 -34   0   5    5.00    4.20
  32   0  -5    0.80    4.10
 -32   0   5    0.80    3.90
 -30   0   5   -4.30    3.10
  30   0  -5   -1.30    3.40
 -28   0   5   -1.30    3.30
  28   0  -5    0.10    3.40
  26   0  -5    0.00    1.20
  26   0  -5   -3.70    2.90
 -26   0   5   -2.70    3.00
 -26   0   5    2.10    3.20
  24   0  -5    0.80    1.20
 -24   0   5    0.50    2.20
  24   0  -5   -0.10    3.00
 -24   0   5    0.90    3.00
 -22   0   5   -1.90    2.70
  22   0  -5    2.10    1.20
  22   0  -5   -1.40    2.60
 -22   0   5    1.80    2.30
  20   0  -5    1.60    1.20
 -20   0   5    0.50    2.10
 -20   0   5   -1.90    2.30
  20   0  -5   -3.90    2.50
 -18   0   5    2.30    2.10
 -18   0   5    1.70    2.70
  18   0  -5   -1.80    2.60
  18   0  -5    0.80    1.20
  16   0  -5   -4.50    2.30
 -16   0   5    2.00    2.00
 -16   0   5    0.50    2.50
  14   0  -5   -2.70    2.40
 -14   0   5    0.30    1.90
 -14   0   5   -0.80    2.50
 -12   0   5    3.50    2.60
  12   0  -5   -1.30    2.20
  12   0  -5   -0.90    1.90
 -12   0   5   -1.40    1.80
  10   0  -5    0.40    1.80
 -10   0   5   -1.00    1.70
 -10   0   5    1.80    2.40
  10   0  -5   -0.10    2.30
  -8   0   5    0.10    1.70
  -8   0   5    1.10    2.40
   8   0  -5   -1.80    2.00
   8   0  -5    1.70    1.70
  -6   0   5    1.80    2.20
   6   0  -5    0.60    2.10
  -6   0   5    2.30    1.90
   6   0  -5    0.80    1.80
   6   0  -5    1.10    1.00
   4   0  -5   -0.50    1.60
   4   0  -5    0.60    2.40
  -4   0   5    0.80    1.60
  -4   0   5   -1.40    2.00
   4   0  -5   -0.60    0.80
   2   0  -5    2.70    2.40
  -2   0   5    0.00    0.90
   2   0  -5    0.40    1.70
  -2   0   5   -0.40    2.10
   0   0   5    0.90    1.10
   0   0  -5    2.80    2.30
   0   0   5   -0.50    2.30
   0   0  -5   -1.20    1.60
   2   0   5   -1.40    1.30
   2   0   5    2.60    2.30
   4   0   5   -2.10    2.10
   4   0   5    0.20    1.50
   6   0   5    2.10    2.50
   6   0   5    0.20    1.60
   8   0   5   -3.60    2.30
   8   0   5   -1.40    1.70
 -10   0  -5   -1.00    1.60
  10   0   5    0.60    1.80
  10   0   5    1.10    2.30
  12   0   5    0.00    1.80
  12   0   5   -3.70    2.20
 -12   0  -5   -1.60    1.70
  14   0   5    2.70    2.70
 -14   0  -5   -2.40    1.60
  16   0   5   -2.40    2.70
 -16   0  -5    2.40    1.90
 -18   0  -5   -0.20    2.00
  18   0   5    2.40    3.00
 -20   0  -5   -1.50    2.10
 -20   0  -5   -0.40    2.40
  20   0   5    0.20    2.90
 -22   0  -5    0.50    2.50
  22   0   5   -5.00    2.70
 -22   0  -5   -1.60    2.20
 -24   0  -5   -1.50    2.30
 -24   0  -5   -1.40    2.60
  24   0   5    0.00    3.50
  26   0   5    1.40    3.60
 -26   0  -5   -3.60    2.30
  28   0   5   -0.60    3.70
  30   0   5   -5.20    3.60
  32   0   5    0.00    4.20
  34   0   5   -5.00    4.10
  36   0   5   -5.70    4.10
  38   0   5    4.10    4.80
  40   0   5    2.40    5.00
  42   0   5   -0.50    5.20
  43  -1  -5   -1.50    5.10
 -43   1   5    2.90    5.50
  43   1  -5    1.50    5.10
  41  -1  -5  -10.90    4.10
 -41   1   5    9.70    5.90
  41   1  -5    1.30    4.60
  39  -1  -5    3.70    5.30
  39   1  -5   -1.50    4.30
 -39   1   5   -1.50    4.30
  37  -1  -5    6.00    5.00
 -37  -1   5   -2.60    4.00
 -37   1   5    1.00    4.40
  37   1  -5   -2.70    4.20
 -35  -1   5    2.00    4.30
  35  -1  -5   -1.30    4.70
  35   1  -5    6.70    4.80
 -35   1   5    9.70    5.20
  33  -1  -5    5.80    4.70
 -33  -1   5   -5.30    3.40
 -33   1   5    1.70    4.00
  33   1  -5    0.80    3.80
 -31  -1   5   45.00    6.70
  31  -1  -5   59.59    8.10
  31   1  -5   49.90    7.30
 -31   1   5   55.39    7.70
 -29  -1   5    4.30    3.70
 -29  -1   5   -0.30    3.10
  29  -1  -5    3.80    4.40
 -29   1   5   -1.10    3.60
  29   1  -5    1.20    1.80
  29   1  -5   -3.60    3.60
 -27  -1   5   48.70    5.90
 -27  -1   5   69.39    7.80
  27  -1  -5   36.00    6.40
  27   1  -5   41.40    6.00
  27   1  -5   54.99    4.20
 -27   1   5   47.40    6.60
 -25  -1   5    3.20    3.00
 -25  -1   5    2.00    3.30
  25  -1  -5    4.20    3.60
 -25   1   5    8.40    3.70
  25   1  -5    6.90    3.90
  25   1  -5    6.10    2.00
  23  -1  -5   26.00    4.00
 -23  -1   5   21.00    3.80
 -23  -1   5   19.90    4.30
  23  -1  -5   19.30    4.50
  23   1  -5   18.90    4.70
 -23   1   5   16.00    4.20
  23   1  -5   15.80    2.60
 -21  -1   5    9.40    3.00
 -21  -1   5   14.50    3.60
  21  -1  -5   12.80    3.30
  21  -1  -5   10.30    3.60
  21   1  -5    7.70    3.30
 -21   1   5   12.00    4.00
  21   1  -5    9.30    2.40
  19  -1  -5    0.20    0.80
 -19  -1   5    0.40    2.00
  19  -1  -5    3.00    2.30
  19  -1  -5    0.00    2.50
 -19  -1   5    4.10    2.80
 -19   1   5   -1.80    2.50
  19   1  -5    3.80    1.80
  19   1  -5    1.90    2.70
  17  -1  -5    5.00    2.80
 -17  -1   5    7.90    2.60
 -17  -1   5    5.80    3.90
 -17  -1   5    8.50    3.00
  17  -1  -5    5.00    2.40
  17   1  -5    5.60    3.00
 -17   1   5    1.50    2.70
  17   1  -5    5.80    1.90
  15  -1  -5   23.10    3.50
 -15  -1   5   28.30    3.70
  15  -1  -5   25.60    4.40
 -15  -1   5   29.20    3.60
 -15  -1   5   29.30    4.50
 -15   1   5   20.00    3.80
  15   1  -5   32.20    4.50
  13  -1  -5   18.70    3.50
  13  -1  -5   24.40    3.90
 -13  -1   5   20.10    3.30
 -13  -1   5   18.90    3.40
 -13  -1   5   17.90    3.20
 -13   1   5   25.70    3.90
  13   1  -5   20.40    3.80
  11  -1  -5    3.70    2.30
 -11  -1   5    1.30    2.40
  11  -1  -5    2.40    2.60
 -11  -1   5    5.50    2.10
 -11  -1   5    1.40    2.10
 -11   1   5    0.00    2.40
  11   1  -5    5.00    2.70
   9  -1  -5   56.89    5.10
   9  -1  -5   48.30    4.10
   9  -1  -5   54.09    4.30
  -9  -1   5   54.39    4.40
  -9  -1   5   48.10    4.90
  -9  -1   5   54.29    4.20
  -9   1   5   52.49    4.90
   9   1  -5   50.19    4.90
  -7  -1   5   10.20    2.40
  -7  -1   5    7.70    2.30
   7  -1  -5    9.20    2.00
   7  -1  -5    3.30    1.20
   7  -1  -5    7.50    2.20
  -7  -1   5    9.30    2.60
   7  -1  -5    5.60    2.50
   7   1  -5    5.00    2.60
  -7   1   5    6.90    2.60
  -5  -1   5  349.27   11.90
   5  -1  -5  359.46   10.50
   5  -1  -5  370.46   11.30
  -5  -1   5  366.66   11.30
  -5  -1   5  362.46   11.30
   5  -1  -5  365.26   12.00
  -5   1   5  359.66   11.90
   5   1  -5  375.06   12.30
   3  -1  -5  232.38    7.50
   3  -1  -5  237.88    9.10
  -3  -1   5  234.28    8.60
   3  -1  -5  248.68    8.30
  -3  -1   5  240.18    8.30
  -3  -1   5  234.78    9.10
  -3   1   5  232.98    7.00
  -3   1   5  240.38    9.00
   3   1  -5  230.28    9.10
  -3   1   5  233.48    7.60
   1  -1  -5  503.15   13.70
   1  -1  -5  523.85   15.10
  -1  -1   5  498.45   14.30
  -1  -1   5  518.65   15.40
   1  -1  -5  490.95   14.20
   1   1  -5  523.75   15.40
  -1   1   5  499.95   15.00
  -1   1   5  502.35   13.80
  -1   1   5  503.25   12.80
  -1   1   5  526.45   15.00
   1  -1   5  121.99    5.60
  -1  -1  -5  124.89    5.50
  -1  -1  -5   91.49    4.90
   1  -1   5  129.69    6.50
  -1  -1  -5  124.79    6.10
   1   1   5  119.99    4.20
   1   1   5  114.09    6.10
   1   1   5  116.89    5.90
   1   1   5  118.89    5.30
  -3  -1  -5  225.38    7.90
  -3  -1  -5  237.98    7.90
   3  -1   5  222.88    8.90
   3  -1   5  227.78    8.10
   3   1   5  217.38    7.90
   3   1   5  211.88    8.30
   3   1   5  235.68    6.50
   3   1   5  215.28    8.50
  -5  -1  -5  110.79    5.00
   5  -1   5  113.39    6.50
  -5  -1  -5  128.29    5.60
   5  -1   5  127.49    5.90
  -5  -1  -5  121.39    5.60
   5   1   5  119.09    5.90
   5   1   5  113.99    6.20
   5   1   5  107.59    5.80
  -7  -1  -5    4.30    1.70
  -7  -1  -5    3.70    1.70
   7  -1   5    4.70    1.90
   7  -1   5    5.20    2.00
   7  -1   5    3.70    2.60
   7   1   5    0.90    2.40
   7   1   5    7.40    2.40
   7   1   5    5.40    2.30
  -9  -1  -5   13.00    2.50
   9  -1   5   14.00    2.80
   9  -1   5   12.70    2.60
   9  -1   5   21.20    3.70
  -9  -1  -5   13.60    2.30
   9   1   5   12.20    3.00
 -11  -1  -5   15.10    2.70
 -11  -1  -5   19.50    2.60
  11  -1   5    9.90    3.00
  11  -1   5   11.70    2.60
  11  -1   5   21.10    3.00
  11   1   5   20.80    3.60
  13  -1   5    2.30    2.70
 -13  -1  -5    3.20    1.80
 -13  -1  -5    3.10    1.80
  13  -1   5    0.90    2.00
  13  -1   5    1.40    2.00
  13   1   5    0.60    2.40
  15  -1   5   52.29    4.80
  15  -1   5   43.30    4.10
  15  -1   5   58.99    6.20
 -15  -1  -5   52.09    4.40
  15   1   5   49.00    5.30
  17  -1   5   47.40    5.00
  17  -1   5   46.00    4.50
  17  -1   5   42.30    5.30
 -17  -1  -5   45.50    4.40
  17   1   5   49.80    5.70
  19  -1   5   -3.70    2.60
 -19  -1  -5   -1.10    1.90
 -19  -1  -5   -0.30    0.90
  19   1   5    1.70    2.70
 -19   1  -5   -3.70    3.10
 -21  -1  -5    0.40    1.00
 -21  -1  -5    5.10    2.50
  21  -1   5    7.30    3.60
  21   1   5   11.60    3.80
 -21   1  -5   -0.90    1.20
 -23  -1  -5  120.49    7.40
  23  -1   5  112.59    9.50
  23   1   5  119.09    8.90
  25  -1   5  113.79   10.20
 -25  -1  -5  105.29    8.20
 -25  -1  -5  115.59    7.60
  25   1   5  123.79    9.20
 -27  -1  -5   -1.50    3.10
  27  -1   5    6.40    4.20
 -27  -1  -5   -6.40    2.40
  27   1   5    1.60    3.50
 -29  -1  -5   -5.80    4.20
  29  -1   5   -7.30    3.40
  29   1   5   -1.00    3.70
  31  -1   5   28.50    6.70
  31   1   5   16.10    5.40
  33  -1   5   -2.80    4.40
  33   1   5    2.90    4.60
  35  -1   5   -2.70    4.60
  35   1   5    6.50    4.90
  37  -1   5   -2.40    4.50
  37   1   5   -3.20    4.20
  39  -1   5    3.20    5.50
  39   1   5   -7.40    3.90
  41  -1   5   10.10    6.10
  41   1   5   -1.50    5.10
  42  -2  -5   -7.00    4.40
  42   2  -5    2.80    5.30
 -42   2   5   -1.00    4.70
  40  -2  -5    8.80    5.40
 -40   2   5    5.50    4.80
  40   2  -5    0.60    4.70
  38  -2  -5    4.40    4.80
 -38   2   5    7.10    5.30
  38   2  -5   -4.10    3.80
  36  -2  -5   11.90    5.60
 -36   2   5    8.20    5.30
  36   2  -5    1.20    4.10
  34  -2  -5    5.80    5.10
 -34   2   5    6.00    5.30
  34   2  -5    5.00    4.50
  32  -2  -5   24.30    6.20
 -32  -2   5   24.80    5.50
 -32  -2   5   22.90    5.70
  32   2  -5   22.60    4.00
  32   2  -5   12.60    5.10
 -32   2   5   21.70    5.90
 -30  -2   5    9.80    4.20
 -30  -2   5    8.30    3.80
  30  -2  -5    9.50    5.00
  30   2  -5    9.20    4.50
  30   2  -5    9.20    3.00
 -30   2   5    3.90    2.60
 -30   2   5    8.60    4.60
  28  -2  -5   10.30    4.60
 -28  -2   5   19.30    4.40
 -28  -2   5   15.50    4.70
  28   2  -5   16.60    3.50
  28   2  -5   12.00    4.50
 -28   2   5   11.60    2.90
 -28   2   5   19.00    5.20
  26  -2  -5  148.09   10.10
 -26  -2   5  162.88    9.30
  26  -2  -5  143.49    9.30
 -26  -2   5  145.79    9.60
  26   2  -5  145.09    7.70
  26   2  -5  154.58   10.00
 -26   2   5  157.48   10.30
 -26   2   5  157.28    7.30
 -24  -2   5   89.09    8.10
 -24  -2   5   74.09    6.70
  24  -2  -5   77.79    7.10
 -24  -2   5   53.39    6.40
  24  -2  -5   92.79    8.80
  24   2  -5   77.39    7.60
 -24   2   5   84.29    5.20
 -24   2   5   85.29    8.30
  24   2  -5   81.29    5.70
  22  -2  -5   43.90    5.90
 -22  -2   5   64.69    6.00
 -22  -2   5   53.89    6.20
  22  -2  -5   41.00    5.10
 -22  -2   5   45.50    5.10
  22   2  -5   45.60    5.70
 -22   2   5   38.80    5.60
 -22   2   5   49.60    4.00
  22   2  -5   54.49    4.90
  20  -2  -5  129.29    7.90
 -20  -2   5  141.59    7.60
 -20  -2   5  135.49    7.50
  20  -2  -5  134.59    8.60
 -20  -2   5  144.09    8.40
  20   2  -5  132.59    7.10
  20   2  -5  137.09    8.40
 -20   2   5  141.19    6.00
 -20   2   5  121.49    8.40
 -18  -2   5    2.40    2.30
  18  -2  -5    3.30    2.50
 -18  -2   5    0.30    2.10
  18  -2  -5    2.00    2.70
 -18  -2   5    0.30    2.50
  18  -2  -5   -0.50    1.80
 -18   2   5    2.20    2.90
 -18   2   5    3.20    1.60
  18   2  -5    0.00    2.10
  18   2  -5    2.80    2.20
  18   2  -5    4.40    2.90
  16  -2  -5   32.40    4.10
  16  -2  -5   31.30    4.40
 -16  -2   5   41.80    5.00
 -16  -2   5   39.10    4.20
 -16  -2   5   46.70    4.40
  16   2  -5   40.70    4.70
 -16   2   5   39.20    3.10
 -16   2   5   44.00    5.10
  16   2  -5   39.00    4.30
  16   2  -5   46.90    4.40
 -14  -2   5   76.39    5.80
  14  -2  -5   76.09    6.30
 -14  -2   5   72.29    5.20
 -14  -2   5   76.69    5.20
  14  -2  -5   73.99    5.50
  14   2  -5   78.29    6.00
 -14   2   5   75.49    3.60
  14   2  -5   75.69    6.60
  14   2  -5   70.29    5.10
  14   2  -5   78.09    4.80
 -14   2   5   78.29    6.00
  12  -2  -5    1.40    2.10
 -12  -2   5   -0.80    2.10
  12  -2  -5   -0.80    2.30
  12  -2  -5   -1.40    1.70
 -12  -2   5    0.30    1.80
 -12  -2   5   -1.30    1.80
 -12   2   5    0.00    2.40
 -12   2   5   -0.20    1.00
  12   2  -5    0.70    1.70
  12   2  -5    0.40    1.60
  12   2  -5    0.00    2.30
 -10  -2   5  596.04   17.20
 -10  -2   5  615.44   18.20
  10  -2  -5  614.54   17.50
  10  -2  -5  613.54   18.40
 -10  -2   5  625.14   17.30
  10  -2  -5  611.24   17.30
  10   2  -5  608.84   16.20
  10   2  -5  580.74   18.10
 -10   2   5  618.54   18.20
 -10   2   5  645.94   18.40
   8  -2  -5  307.27   11.20
  -8  -2   5  325.77   10.50
   8  -2  -5  328.77   10.50
  -8  -2   5  313.37   10.40
   8  -2  -5  307.27   10.20
  -8  -2   5  303.67   11.00
   8   2  -5  311.87    9.10
  -8   2   5  309.27   11.00
   8   2  -5  322.77   11.30
   6  -2  -5  878.41   23.70
  -6  -2   5  891.91   23.10
  -6  -2   5  873.61   23.90
   6  -2  -5  896.01   22.80
   6  -2  -5  899.41   22.80
  -6  -2   5  904.31   23.10
   6   2  -5  880.41   21.50
   6   2  -5  858.11   23.80
  -6   2   5  893.01   23.60
  -4  -2   5   69.99    4.40
  -4  -2   5   54.89    4.70
   4  -2  -5   61.09    4.90
   4  -2  -5   66.39    4.10
  -4  -2   5   65.69    3.20
   4  -2  -5   64.39    4.10
  -4   2   5   62.09    4.80
   4   2  -5   59.79    4.80
  -4   2   5   70.79    4.90
  -2  -2   5  165.48    7.60
   2  -2  -5  171.18    6.30
  -2  -2   5  173.78    6.90
   2  -2  -5  164.78    7.20
   2  -2  -5  176.88    6.50
  -2  -2   5  166.58    5.60
  -2   2   5  165.98    7.10
  -2   2   5  166.48    7.30
  -2   2   5  170.48    7.00
   0  -2  -5   61.69    4.50
   0  -2   5   65.19    4.30
   0  -2   5   57.49    3.40
   0  -2  -5   53.89    3.70
   0  -2  -5   60.99    3.10
   0  -2  -5   58.79    3.60
   0  -2   5   57.49    4.80
   0   2   5   58.59    4.70
   0   2   5   62.39    4.50
   0   2   5   56.49    4.20
   0   2  -5   71.79    4.80
  -2  -2  -5  100.59    4.50
   2  -2   5  100.09    5.30
  -2  -2  -5   95.19    3.90
  -2  -2  -5   90.99    4.50
  -2  -2  -5   89.69    5.20
   2  -2   5   95.69    5.80
   2   2   5   96.09    5.20
   2   2   5   93.29    5.20
   2   2   5  100.09    5.70
  -4  -2  -5    1.80    1.10
   4  -2   5   -1.00    1.40
   4  -2   5    1.10    2.30
  -4  -2  -5    1.10    1.40
  -4  -2  -5    1.80    1.60
   4   2   5   -1.80    1.90
   4   2   5    0.70    1.80
   4   2   5    2.80    2.10
  -6  -2  -5   19.10    2.00
  -6  -2  -5   24.00    2.70
   6  -2   5   25.30    3.70
   6  -2   5   22.90    3.00
  -6  -2  -5   30.10    2.90
   6   2   5   28.60    3.90
   6   2   5   22.60    3.20
   6   2   5   23.30    3.10
   8  -2   5   72.49    6.10
  -8  -2  -5   63.09    4.10
  -8  -2  -5   60.59    4.00
  -8  -2  -5   61.29    3.50
   8  -2   5   58.89    4.70
   8   2   5   49.50    4.40
   8   2   5   66.79    5.40
   8   2   5   69.19    4.70
 -10  -2  -5    1.50    1.40
 -10  -2  -5    2.30    1.80
  10  -2   5    1.70    1.90
  10  -2   5   -1.40    1.70
  10  -2   5    1.40    2.40
  10   2   5    2.50    1.80
  10   2   5   -2.20    2.10
  10   2   5    2.50    2.20
 -12  -2  -5    1.20    1.70
  12  -2   5    0.10    1.70
 -12  -2  -5    1.60    1.50
  12  -2   5    3.30    2.20
  12  -2   5    1.70    2.60
  12   2   5    0.00    2.40
  12   2   5   -1.40    2.10
 -14  -2  -5    3.40    2.10
  14  -2   5    4.80    2.50
  14  -2   5    1.00    2.00
  14  -2   5    3.50    2.90
  14   2   5    4.10    3.30
  14   2   5    1.20    2.20
 -16  -2  -5   88.59    5.70
  16  -2   5   89.19    6.20
  16  -2   5   81.69    7.20
  16  -2   5   90.39    6.00
  16   2   5   70.39    7.10
  16   2   5   84.49    6.30
  18  -2   5   -1.50    2.50
  18  -2   5   -3.10    1.80
 -18  -2  -5   -2.30    1.80
  18  -2   5    2.70    2.40
  18   2   5    0.80    2.70
  18   2   5    0.00    3.10
  20  -2   5    1.70    3.00
  20  -2   5    0.10    2.30
 -20  -2  -5    4.20    2.40
  20  -2   5    4.60    2.80
  20   2   5    5.30    3.40
 -22  -2  -5    9.20    3.10
  22  -2   5   10.60    4.00
  22  -2   5   12.10    3.50
  22  -2   5   12.60    4.40
  22   2   5   19.80    4.10
  24  -2   5   -0.80    3.60
  24   2   5    4.70    3.60
  26  -2   5   31.00    6.70
  26   2   5   36.40    6.00
  28  -2   5   37.60    6.70
 -28  -2  -5   28.70    5.40
  28   2   5   41.30    6.60
 -30  -2  -5    6.20    3.90
  30  -2   5    6.70    4.40
  30   2   5    4.70    4.20
 -32  -2  -5   13.40    7.70
  32  -2   5    2.30    4.40
  32   2   5    6.40    4.40
  34  -2   5    3.50    4.70
  34   2   5   -4.10    3.90
  36  -2   5    3.80    5.00
  36   2   5    1.10    4.40
  38  -2   5    5.50    5.40
  38   2   5    0.80    4.60
  40  -2   5    2.50    5.40
  40   2   5   -1.10    4.20
  41   3  -5    4.80    4.80
 -41   3   5    2.60    5.00
  41   3  -5   -0.40    4.70
  39   3  -5    3.70    4.80
  39   3  -5    1.40    4.50
 -39   3   5   -1.80    4.50
  37  -3  -5    9.50    5.50
  37   3  -5   13.90    5.20
 -37   3   5    9.80    2.60
  37   3  -5   11.20    5.50
 -37   3   5   19.50    6.20
  35  -3  -5   -5.10    4.30
  35   3  -5   -2.20    2.70
  35   3  -5   -4.40    3.50
  35   3  -5   -3.40    3.70
 -35   3   5   -0.40    1.80
 -35   3   5    1.50    4.30
 -33  -3   5    3.40    3.70
  33  -3  -5    9.20    4.80
  33   3  -5   -3.50    3.60
  33   3  -5    0.60    2.80
 -33   3   5    0.40    4.30
 -33   3   5   -1.70    1.60
  33   3  -5   -0.80    3.70
 -31  -3   5   43.10    6.30
  31  -3  -5   35.20    7.20
 -31   3   5   18.40    5.40
  31   3  -5   34.10    6.20
  31   3  -5   23.40    5.50
 -31   3   5   34.80    3.20
  31   3  -5   37.40    5.20
  29  -3  -5    1.60    4.10
 -29  -3   5   -0.80    3.30
  29   3  -5    0.30    2.60
 -29   3   5    5.10    4.20
  29   3  -5    1.80    3.90
  29   3  -5    2.70    3.60
 -29   3   5    0.50    1.50
 -27  -3   5   77.79    7.30
  27  -3  -5   64.89    7.40
  27  -3  -5   79.09    8.40
 -27   3   5   62.89    7.90
  27   3  -5   66.29    7.30
 -27   3   5   84.09    3.90
  27   3  -5   87.49    7.80
  27   3  -5   62.09    7.20
 -25  -3   5   15.80    4.40
 -25  -3   5   19.00    4.30
  25  -3  -5   26.20    5.50
  25  -3  -5   15.30    4.10
 -25  -3   5   11.70    4.10
 -25   3   5   23.70    5.20
  25   3  -5   19.50    4.10
  25   3  -5   24.40    4.70
  25   3  -5   22.50    4.80
 -23  -3   5    4.10    3.10
 -23  -3   5    4.90    3.00
  23  -3  -5    9.10    3.70
  23  -3  -5   11.10    4.20
 -23  -3   5    5.70    3.10
 -23   3   5    7.00    3.80
  23   3  -5    3.40    3.10
  23   3  -5    6.00    3.30
  23   3  -5    3.60    2.80
 -21  -3   5   35.70    4.50
 -21  -3   5   27.50    4.60
  21  -3  -5   28.90    4.50
 -21  -3   5   24.50    4.10
  21  -3  -5   30.60    5.20
  21   3  -5   32.50    4.60
  21   3  -5   25.80    4.40
 -21   3   5   25.10    4.80
  21   3  -5   27.40    4.40
 -19  -3   5    2.70    2.20
 -19  -3   5    2.60    2.60
  19  -3  -5    4.30    3.10
  19  -3  -5    4.20    2.70
  19  -3  -5    2.70    2.30
 -19  -3   5    2.80    2.50
 -19   3   5    3.30    3.10
  19   3  -5   -0.70    2.30
  19   3  -5    4.30    2.80
  19   3  -5    3.30    2.80
 -17  -3   5   13.20    2.80
  17  -3  -5   11.20    3.00
  17  -3  -5   12.60    3.50
 -17  -3   5   11.10    2.80
 -17  -3   5   14.30    3.30
  17  -3  -5    7.40    2.60
  17   3  -5   14.50    3.40
  17   3  -5   12.60    3.10
  17   3  -5   11.40    3.30
  17   3  -5   16.30    3.10
 -17   3   5   11.70    3.50
 -15  -3   5    8.90    3.00
  15  -3  -5    8.20    2.90
  15  -3  -5   11.80    2.70
  15  -3  -5    6.50    2.60
 -15  -3   5    4.50    2.40
 -15  -3   5    9.40    2.50
  15   3  -5    8.00    2.80
  15   3  -5    7.60    2.80
  15   3  -5    5.40    2.40
  15   3  -5    8.50    2.50
 -15   3   5    5.90    2.80
 -15   3   5   -0.60    1.80
  13  -3  -5   46.70    4.40
  13  -3  -5   38.20    4.00
 -13  -3   5   44.40    4.00
 -13  -3   5   45.20    4.10
  13  -3  -5   33.30    4.50
 -13  -3   5   45.80    4.90
  13   3  -5   39.60    4.10
  13   3  -5   44.00    4.50
  13   3  -5   46.80    5.30
 -13   3   5   40.90    4.50
  13   3  -5   44.50    4.70
  11  -3  -5    0.70    2.20
  11  -3  -5   -1.40    1.70
 -11  -3   5    2.20    1.70
 -11  -3   5    0.10    1.90
  11  -3  -5   -1.90    1.60
 -11  -3   5    0.20    1.80
  11   3  -5    2.00    2.20
 -11   3   5    0.00    2.10
  11   3  -5   -1.30    1.50
 -11   3   5    0.70    1.40
  11   3  -5    0.90    2.20
  11   3  -5    3.20    1.90
  -9  -3   5  136.29    6.30
   9  -3  -5  143.79    7.20
   9  -3  -5  156.98    6.50
  -9  -3   5  142.79    6.40
   9  -3  -5  140.19    6.40
  -9  -3   5  149.79    7.20
   9   3  -5  132.09    7.60
   9   3  -5  154.78    7.30
  -9   3   5  140.59    6.90
  -9   3   5  139.99    7.00
   9   3  -5  144.59    6.80
   9   3  -5  165.48    6.80
   7  -3  -5   75.69    5.10
   7  -3  -5   75.89    4.40
  -7  -3   5   74.89    5.10
   7  -3  -5   79.59    4.50
  -7  -3   5   66.59    4.40
   7   3  -5   64.69    5.00
   7   3  -5   78.09    4.70
  -7   3   5   61.19    4.60
  -7   3   5   73.09    5.00
   7   3  -5   72.89    4.90
  -5  -3   5   93.99    5.70
   5  -3  -5   95.39    5.40
   5  -3  -5   96.59    4.50
   5  -3  -5   87.79    4.50
  -5  -3   5   88.09    4.90
   5   3  -5   85.29    5.20
  -5   3   5   87.49    5.20
  -5   3   5   89.19    5.20
   3  -3  -5  116.19    3.50
   3  -3  -5  110.39    4.70
   3  -3  -5  110.59    5.60
   3  -3  -5  108.59    4.60
  -3  -3   5  105.09    6.10
  -3  -3   5  115.09    5.40
   3   3  -5  110.79    5.80
  -3   3   5  118.49    5.70
  -3   3   5  105.09    6.60
  -3   3   5  109.19    5.40
  -1  -3   5    7.90    2.50
   1  -3  -5   -1.70    1.50
   1  -3  -5    2.40    1.40
  -1  -3   5    2.70    1.80
   1  -3  -5    4.50    1.30
  -1   3   5    3.00    1.90
  -1   3   5    5.70    2.60
  -1   3   5    3.10    1.70
   1   3  -5   -0.70    1.70
  -1  -3  -5   15.50    2.60
  -1  -3  -5   16.20    2.00
   1  -3   5   12.20    2.90
   1  -3   5   16.20    2.50
  -1  -3  -5   14.20    1.80
   1   3   5   15.30    2.40
  -1   3  -5   11.20    2.30
   1   3   5   14.50    2.40
   1   3   5   10.20    3.10
  -3  -3  -5   65.19    3.40
  -3  -3  -5   72.39    3.40
   3  -3   5   70.79    4.60
  -3  -3  -5   71.09    4.60
   3  -3   5   75.49    5.80
   3   3   5   76.09    4.30
   3   3   5   73.39    4.30
   3   3   5   65.79    6.00
  -5  -3  -5    4.70    1.50
   5  -3   5    4.90    2.00
   5  -3   5    4.20    2.40
  -5  -3  -5    6.90    1.60
   5   3   5    6.40    1.90
  -5   3  -5    1.50    1.30
   5   3   5    5.80    2.00
   5   3   5    5.70    2.90
   7  -3   5    8.50    2.60
   7  -3   5    2.20    2.00
  -7  -3  -5    6.30    1.50
  -7  -3  -5    4.50    1.50
   7   3   5    6.00    2.10
  -7   3  -5    5.60    2.20
   7   3   5    6.30    2.00
   7   3   5    5.50    2.70
   9  -3   5   17.20    3.40
   9  -3   5   24.70    3.50
  -9  -3  -5   24.10    2.60
  -9  -3  -5   23.60    2.50
   9   3   5   22.70    3.10
   9   3   5   23.80    3.00
   9   3   5   23.20    4.40
 -11  -3  -5  194.08    7.10
  11  -3   5  171.18    8.20
  11  -3   5  183.78    9.20
 -11  -3  -5  187.48    7.10
  11   3   5  192.98   10.00
  11   3   5  199.68    7.80
  11   3   5  174.58    7.60
  13  -3   5    7.40    2.80
  13  -3   5   14.00    3.60
  13  -3   5   13.30    2.80
 -13  -3  -5   10.80    2.20
  13   3   5    5.80    3.50
  13   3   5    9.70    2.70
  13   3   5   12.90    2.70
 -15  -3  -5    1.20    1.80
  15  -3   5   -1.60    2.20
  15  -3   5   -1.20    2.10
  15  -3   5    0.20    2.70
  15   3   5    0.90    3.30
  15   3   5    0.70    2.20
  15   3   5    1.60    2.00
  17  -3   5    3.40    2.50
 -17  -3  -5    2.90    2.00
  17  -3   5    5.40    3.50
  17  -3   5    7.60    2.90
  17   3   5   -1.70    3.20
  17   3   5    4.40    2.50
  19  -3   5   -2.40    2.90
  19  -3   5   -1.10    2.50
 -19  -3  -5    2.00    2.20
  19  -3   5   -1.50    2.40
  19   3   5    2.80    2.80
  19   3   5    3.90    3.70
  21  -3   5   11.00    3.90
  21  -3   5    6.30    3.10
  21  -3   5    2.50    3.10
 -21  -3  -5   13.10    3.30
  21   3   5    7.50    3.30
  21   3   5    6.40    4.10
 -23  -3  -5    2.70    2.80
  23  -3   5    8.60    4.10
  23  -3   5    7.60    4.00
  23  -3   5    3.80    3.10
  23   3   5    3.20    4.30
  23   3   5    3.20    3.40
  25  -3   5   13.40    4.10
 -25  -3  -5    0.80    3.70
  25  -3   5    3.20    4.10
  25   3   5   10.30    4.90
  25   3   5    7.70    3.80
  27  -3   5   88.69   10.10
  27   3   5   89.39    8.20
  27   3   5   89.19   10.00
  29  -3   5   -6.70    3.80
  29   3   5    1.70    3.80
  29   3   5    3.10    4.50
 -31  -3  -5   10.80    4.70
  31  -3   5   12.30    5.50
  31   3   5   13.60    6.00
  31   3   5   11.90    4.70
 -33  -3  -5    3.20    3.90
  33  -3   5    3.30    4.60
  33   3   5    0.20    3.80
  33   3   5    0.80    4.90
  35  -3   5   28.80    7.60
  35   3   5   34.90    6.60
  35   3   5   13.20    6.60
  37  -3   5   -3.90    4.70
  37   3   5   -4.10    4.80
  37   3   5    4.60    4.50
  39  -3   5    2.10    5.90
  39   3   5    9.80    5.20
  39   3   5   -5.70    5.20
  40   4  -5    4.10    5.00
  40   4  -5   -3.30    3.60
 -40   4   5   -0.40    4.90
  38   4  -5    5.40    4.40
 -38   4   5    1.80    4.70
  38   4  -5    7.40    5.00
  38   4  -5   -1.40    3.80
 -36  -4   5   -5.60    3.50
  36   4  -5   -7.20    3.30
 -36   4   5   -0.90    4.20
  36   4  -5    1.00    3.60
  36   4  -5   -4.30    3.80
 -34  -4   5    1.20    4.20
  34   4  -5    5.30    4.20
  34   4  -5   -3.60    3.60
  34   4  -5    1.70    3.20
 -34   4   5    4.50    4.80
 -32  -4   5   -1.90    3.70
 -32   4   5    5.50    4.30
  32   4  -5   -2.50    3.30
  32   4  -5   -3.70    2.80
  32   4  -5   -3.90    3.80
 -30  -4   5   -1.90    3.40
  30   4  -5    2.00    4.00
  30   4  -5   -0.10    2.90
 -30   4   5    3.50    4.20
  30   4  -5    0.00    3.40
  28  -4  -5    8.90    4.30
 -28  -4   5   11.20    4.30
 -28   4   5    6.20    4.10
  28   4  -5   11.20    4.00
  28   4  -5    6.70    4.30
  28   4  -5    4.50    3.40
 -26  -4   5    5.00    3.60
  26  -4  -5    3.40    3.60
  26   4  -5    2.50    3.20
  26   4  -5    7.40    4.10
  26   4  -5   -4.90    2.70
 -26   4   5   -2.10    3.10
 -24  -4   5  110.59    8.10
  24  -4  -5  129.19   15.70
 -24  -4   5  121.29    8.10
  24  -4  -5  122.49    9.00
  24   4  -5  108.09    7.80
 -24   4   5   97.29    8.70
  24   4  -5  129.39    9.00
  24   4  -5  110.29    9.40
 -22  -4   5   24.70    4.40
  22  -4  -5   29.50    4.90
 -22  -4   5   17.00    3.70
  22  -4  -5   19.00    4.80
  22   4  -5   29.10    5.10
  22   4  -5   25.60    4.90
  22   4  -5   21.80    4.20
 -22   4   5   32.30    5.60
  20  -4  -5   19.50    4.20
 -20  -4   5   20.60    3.60
  20  -4  -5   23.60    4.80
 -20  -4   5   22.40    4.10
  20  -4  -5   14.50    3.50
  20   4  -5   22.20    4.10
 -20   4   5   20.00    4.30
  20   4  -5   17.10    4.20
  20   4  -5   18.70    4.40
  18  -4  -5   39.50    5.00
 -18  -4   5   24.20    3.70
  18  -4  -5   25.70    4.10
 -18  -4   5   29.30    3.90
  18  -4  -5   23.90    4.40
  18   4  -5   41.70    5.50
  18   4  -5   29.10    4.30
 -18   4   5   28.70    4.80
  18   4  -5   26.90    4.80
 -16  -4   5   19.10    3.10
  16  -4  -5   19.80    3.70
 -16  -4   5   15.70    3.20
  16  -4  -5   15.60    3.80
 -16  -4   5   22.60    3.80
  16  -4  -5   15.70    3.20
  16   4  -5   16.20    4.10
 -16   4   5    9.50    3.10
 -16   4   5   20.10    3.70
  16   4  -5   20.80    4.40
  16   4  -5   20.20    3.70
  14  -4  -5    1.20    2.20
  14  -4  -5   -0.90    2.10
 -14  -4   5    0.80    2.30
  14  -4  -5    0.60    2.00
 -14  -4   5   -2.80    1.70
 -14  -4   5    0.60    1.80
  14   4  -5   -2.10    2.20
  14   4  -5    1.80    2.00
 -14   4   5    1.00    2.40
 -14   4   5    2.10    2.20
  14   4  -5    3.10    2.40
  14   4  -5    3.10    2.60
 -12  -4   5    4.70    2.30
  12  -4  -5   11.60    2.50
  12  -4  -5    6.70    2.60
 -12  -4   5    3.70    2.10
  12  -4  -5    7.20    2.40
 -12  -4   5    3.60    2.00
  12   4  -5    5.00    2.40
 -12   4   5    4.30    2.30
  12   4  -5    7.60    3.00
  12   4  -5    5.70    2.20
  12   4  -5   11.60    3.50
 -12   4   5   10.00    2.90
 -10  -4   5   31.70    3.40
  10  -4  -5   36.00    4.40
  10  -4  -5   33.70    3.50
  10  -4  -5   38.50    3.60
 -10  -4   5   44.40    4.60
  10   4  -5   29.20    3.40
 -10   4   5   34.60    3.80
  10   4  -5   38.60    5.70
  10   4  -5   35.40    4.60
 -10   4   5   44.20    4.30
  -8  -4   5   12.30    2.30
   8  -4  -5   16.10    2.50
  -8  -4   5   15.40    3.00
   8  -4  -5   15.50    2.40
   8  -4  -5   21.70    3.40
   8   4  -5   19.10    3.60
   8   4  -5   15.80    3.70
  -8   4   5   14.10    2.60
   8   4  -5   12.00    2.40
  -8   4   5   15.10    2.80
   6  -4  -5  287.07   10.40
   6  -4  -5  291.37    9.20
   6  -4  -5  298.07    9.10
  -6  -4   5  298.57   10.70
  -6  -4   5  302.37    9.70
   6   4  -5  303.87   11.20
  -6   4   5  306.37    9.90
   6   4  -5  294.27   12.40
  -6   4   5  301.47    9.90
   6   4  -5  301.17   10.20
  -4  -4   5    6.70    2.30
   4  -4  -5    8.70    2.20
   4  -4  -5    6.90    1.60
   4  -4  -5    7.90    1.50
  -4  -4   5    6.20    2.00
  -4   4   5    8.70    2.00
   4   4  -5    6.10    3.00
   4   4  -5    8.20    2.30
  -4   4   5   10.00    2.10
   2  -4  -5   29.50    2.10
   2  -4  -5   27.90    2.20
  -2  -4   5   27.90    3.60
  -2  -4   5   28.70    3.00
  -2   4   5   27.00    2.70
  -2   4   5   23.90    4.40
   2   4  -5   24.20    3.20
  -2   4   5   28.80    2.80
   0  -4  -5  188.18    5.10
   0  -4  -5  187.38    5.20
   0  -4   5  194.08    8.10
   0  -4   5  190.58    7.40
   0   4  -5  190.68    7.80
   0   4   5  184.58    9.80
   0   4   5  183.28    6.30
   0   4   5  178.38    6.40
   2  -4   5   64.89    5.10
   2  -4   5   67.39    4.50
   2   4   5   69.59    3.60
   2   4   5   70.69    3.60
  -2   4  -5   69.99    5.00
   2   4   5   77.29    7.60
   4  -4   5   -0.50    1.90
   4  -4   5    1.60    1.80
  -4   4  -5    4.10    2.10
   4   4   5    0.00    1.20
   4   4   5    0.50    1.30
   4   4   5    0.70    2.60
  -6  -4  -5   -0.10    0.70
   6  -4   5    0.40    2.10
  -6  -4  -5    1.00    0.80
   6  -4   5    0.30    1.80
   6   4   5    1.00    1.30
   6   4   5    0.40    1.30
   6   4   5    2.40    2.80
  -6   4  -5    3.60    2.20
   8  -4   5  107.89    6.10
   8  -4   5  106.69    6.80
  -8  -4  -5  102.69    3.80
  -8  -4  -5  102.09    3.90
   8   4   5  109.79    4.70
   8   4   5  104.09    8.00
  -8   4  -5  109.29    6.50
   8   4   5   99.69    4.60
  10  -4   5  103.19    7.00
 -10  -4  -5   99.69    4.20
 -10  -4  -5   95.59    4.20
  10  -4   5   96.59    6.30
  10   4   5   96.09    8.80
  10   4   5  104.19    4.80
  10   4   5   97.29    4.70
 -12  -4  -5   18.90    2.40
  12  -4   5   15.30    3.90
 -12  -4  -5   13.50    2.10
  12  -4   5    9.20    2.90
  12   4   5   15.20    2.50
  12   4   5   14.50    2.60
  12   4   5   17.50    4.70
 -14  -4  -5    2.80    1.80
  14  -4   5    4.70    2.30
  14  -4   5    3.00    2.60
  14  -4   5    1.60    2.60
 -14  -4  -5    3.00    1.80
  14   4   5   -1.60    1.90
  14   4   5    2.00    3.20
  14   4   5    7.70    2.10
 -16  -4  -5  172.28    7.30
  16  -4   5  167.48    9.90
  16  -4   5  177.78    8.60
  16  -4   5  181.68    9.60
  16   4   5  182.68    7.80
  16   4   5  164.28    7.40
  16   4   5  171.68   11.00
  18  -4   5  163.78   10.20
  18  -4   5  190.98    9.30
 -18  -4  -5  173.78    7.90
  18  -4   5  180.68    9.80
  18   4   5  165.78   11.50
  18   4   5  173.78    7.90
  18   4   5  184.28    8.20
  20  -4   5  142.29    9.30
  20  -4   5  135.99    9.00
  20  -4   5  130.09    9.30
 -20  -4  -5  134.49    7.20
  20   4   5  131.29    7.50
  20   4   5  111.29   11.00
  20   4   5  120.99    7.40
  22  -4   5   -0.60    3.10
  22  -4   5   -0.50    3.70
 -22  -4  -5    0.10    2.30
  22   4   5   -2.00    2.50
  22   4   5   -2.90    3.90
  24  -4   5    5.00    4.00
 -24  -4  -5    2.50    2.70
  24   4   5    2.60    4.30
  24   4   5   -2.80    2.60
 -26  -4  -5    3.80    3.30
  26  -4   5   -2.40    4.20
  26   4   5    0.40    3.00
  26   4   5    5.20    5.20
  28   4   5    7.20    5.10
  28   4   5    7.10    3.90
  30   4   5   -1.30    3.00
  30   4   5    4.20    5.50
 -32  -4  -5   12.10    5.20
  32   4   5    4.60    4.00
  32   4   5   -2.00    5.10
 -34  -4  -5    2.10    4.40
  34   4   5    5.00    5.70
  34   4   5    1.30    3.70
 -36  -4  -5    1.30    4.50
  36   4   5    1.70    3.80
  36   4   5    9.60    6.00
 -37  -5   5   -0.80    4.10
  37   5  -5   -4.50    3.10
 -37   5   5   -0.60    4.40
  37   5  -5    0.40    4.60
  37   5  -5   -1.90    4.00
 -35  -5   5    1.10    4.70
 -35   5   5    0.10    4.00
  35   5  -5    8.40    4.50
  35   5  -5    4.70    3.60
  35   5  -5   -1.50    4.60
 -33  -5   5   -5.30    3.60
  33   5  -5    1.80    3.30
 -33   5   5    4.30    4.30
  33   5  -5    8.10    4.90
  33   5  -5   -0.20    4.00
 -31  -5   5    5.60    4.50
 -31   5   5   -0.40    3.90
  31   5  -5    6.80    4.30
  31   5  -5    3.10    4.00
  31   5  -5    1.50    3.10
  29  -5  -5    5.80    4.50
 -29  -5   5    9.10    4.20
  29   5  -5    9.80    4.60
 -29   5   5    5.40    4.00
  29   5  -5    6.20    4.50
  29   5  -5    5.10    3.30
  27  -5  -5   11.30    4.30
 -27  -5   5    1.20    3.40
  27   5  -5   -1.40    2.80
  27   5  -5    2.60    3.90
 -27   5   5    3.40    3.80
  27   5  -5    5.40    4.10
 -25  -5   5   18.50    4.00
 -25  -5   5   17.30    4.40
  25  -5  -5   16.40    4.80
  25   5  -5   20.80    5.30
 -25   5   5   15.20    4.90
  25   5  -5   22.00    5.50
  25   5  -5   21.00    4.20
  23  -5  -5   32.00    5.50
 -23  -5   5   23.10    4.30
 -23  -5   5   24.00    4.20
  23   5  -5   30.70    5.90
 -23   5   5   21.00    4.70
  23   5  -5   23.40    4.20
  23   5  -5   33.90    6.50
  21  -5  -5   56.49    6.50
 -21  -5   5   55.09    5.60
 -21  -5   5   60.19    5.70
  21   5  -5   53.59    5.30
 -21   5   5   50.59    6.00
  21   5  -5   62.29    7.70
  21   5  -5   55.59    7.20
 -19  -5   5    5.10    2.90
  19  -5  -5    5.50    3.00
 -19  -5   5    6.00    2.60
  19  -5  -5    2.70    3.20
 -19   5   5    5.90    3.20
  19   5  -5    6.70    3.90
  19   5  -5   12.70    4.10
  19   5  -5    3.10    2.50
  17  -5  -5    6.30    3.30
  17  -5  -5    8.90    3.10
 -17  -5   5   11.10    3.20
 -17  -5   5    5.90    2.40
  17   5  -5    4.80    2.60
 -17   5   5   11.20    3.40
  17   5  -5   10.60    4.10
  17   5  -5   11.20    3.90
 -15  -5   5   18.20    3.00
 -15  -5   5   15.80    3.10
  15  -5  -5    8.90    3.20
  15  -5  -5   15.00    3.20
  15   5  -5   10.90    3.80
 -15   5   5   17.80    4.00
  15   5  -5   19.00    5.10
 -15   5   5   16.70    3.70
  13  -5  -5    1.10    2.20
  13  -5  -5    4.20    2.40
 -13  -5   5    4.10    2.20
  13   5  -5    2.40    3.60
 -13   5   5    1.30    2.20
  13   5  -5    5.80    3.30
 -13   5   5    3.80    2.50
 -11  -5   5   24.50    3.10
  11  -5  -5   23.50    3.30
  11  -5  -5   23.00    3.20
 -11   5   5   32.70    3.80
 -11   5   5   27.30    3.50
  11   5  -5   16.60    4.20
  11   5  -5   29.00    5.20
  11   5  -5   29.40    3.40
   9  -5  -5   21.90    2.90
  -9  -5   5   16.90    2.70
   9  -5  -5   22.80    2.80
   9   5  -5   17.30    2.60
  -9   5   5   16.60    2.80
   9   5  -5   21.70    4.60
  -9   5   5   19.50    3.00
   9   5  -5   16.70    4.10
  -7  -5   5    3.50    1.80
   7  -5  -5    1.20    1.70
   7  -5  -5    2.60    1.60
   7   5  -5    1.60    2.90
   7   5  -5    3.90    3.10
   7   5  -5    3.20    1.80
  -7   5   5    4.70    1.70
  -7   5   5    6.20    1.90
   5  -5  -5   34.20    2.60
  -5  -5   5   42.40    3.60
   5  -5  -5   36.50    2.70
   5   5  -5   44.00    3.80
  -5   5   5   37.00    2.80
   5   5  -5   43.30    6.40
  -5   5   5   38.10    2.90
  -3  -5   5    0.00    1.70
   3  -5  -5    0.30    0.80
   3  -5  -5   -1.00    0.70
   3   5  -5    1.90    1.70
   3   5  -5   -2.30    2.70
  -3   5   5    0.30    0.90
  -1  -5   5    3.70    1.80
   1   5  -5   -2.30    1.50
  -1   5   5    0.30    3.30
   1   5  -5    2.60    3.00
   1  -5   5  128.69    6.20
  -1   5  -5  120.29    6.10
  -1   5  -5  124.99    8.50
   1   5   5  120.39    9.10
   3  -5   5  259.27    9.60
  -3   5  -5  260.07    9.70
  -3   5  -5  278.87   12.60
   3   5   5  252.77   13.00
   5  -5   5    0.70    2.00
  -5   5  -5    1.40    2.10
  -5   5  -5   -0.40    2.60
   5   5   5    5.10    3.60
   7  -5   5    6.70    2.60
   7   5   5    5.20    3.60
  -7   5  -5    5.60    2.60
   9  -5   5   15.80    3.40
  -9   5  -5    5.50    2.70
   9   5   5   14.60    4.80
 -11  -5  -5   -0.60    1.00
  11  -5   5   -2.80    2.20
 -11  -5  -5   -0.70    1.10
  11   5   5   -0.50    3.40
 -13  -5  -5    5.80    1.70
 -13  -5  -5    5.80    1.70
  13  -5   5   11.80    3.60
  13   5   5   -1.80    3.90
 -15  -5  -5    1.40    1.70
  15  -5   5   -2.50    2.50
 -15  -5  -5    0.50    1.80
  15   5   5    0.60    1.10
  15   5   5   -8.60    3.10
 -17  -5  -5    2.20    2.10
  17  -5   5    4.40    3.40
  17   5   5    0.20    4.00
  17   5   5    2.10    1.50
  17   5   5   -0.20    1.40
  19  -5   5   -0.10    3.10
 -19  -5  -5    2.60    2.20
  19   5   5    1.30    1.80
  19   5   5    4.00    4.60
  19   5   5    1.60    1.90
 -21  -5  -5    8.90    3.00
  21  -5   5    5.30    3.90
  21   5   5    9.50    2.40
  21   5   5   10.70    2.60
  21   5   5   18.40    6.10
 -23  -5  -5    5.60    3.00
  23  -5   5    3.00    3.70
  23   5   5   17.30    6.20
  23   5   5    7.20    2.60
 -25  -5  -5    3.80    2.80
  25   5   5   -1.10    2.10
  25   5   5   -4.10    4.20
 -27  -5  -5    3.60    4.00
  27   5   5   -1.70    4.80
  27   5   5   -1.00    2.40
  29   5   5   -2.60    5.10
  29   5   5   -2.60    2.50
  31   5   5    0.20    5.10
  31   5   5    3.30    3.20
 -33  -5  -5   -3.50    3.70
  33   5   5   -1.60    2.90
  33   5   5    7.80    5.90
 -32  -6   5    4.60    4.60
 -32   6   5   -5.10    3.20
  32   6  -5    0.50    4.30
  32   6  -5    1.00    4.50
  32   6  -5   -1.40    2.70
 -30  -6   5    4.90    4.30
  30   6  -5   12.70    5.60
  30   6  -5    5.70    3.00
  30   6  -5    3.10    4.60
 -30   6   5    6.50    4.30
  28  -6  -5    2.20    4.50
 -28  -6   5    0.80    3.70
  28   6  -5   -4.30    4.00
  28   6  -5    2.00    4.40
  28   6  -5    3.30    2.60
 -28   6   5    0.80    3.30
 -26  -6   5    2.30    3.50
 -26  -6   5   11.30    4.00
  26  -6  -5    2.10    4.20
  26   6  -5    9.10    4.70
 -26   6   5    8.70    3.90
  26   6  -5    9.70    2.90
  26   6  -5    9.40    5.00
 -24  -6   5    1.70    2.70
 -24  -6   5   -0.90    3.00
  24  -6  -5   -0.80    3.50
 -24   6   5   -0.10    3.10
  24   6  -5   -7.30    3.40
  24   6  -5   -1.60    3.80
 -22  -6   5    1.90    2.60
 -22  -6   5   10.90    3.50
  22  -6  -5    4.90    3.80
 -22   6   5    3.30    3.20
  22   6  -5   11.30    4.80
  22   6  -5    7.70    5.00
 -20  -6   5   -2.50    2.20
 -20  -6   5    0.60    2.70
  20  -6  -5    1.20    3.30
  20   6  -5    1.30    3.90
  20   6  -5    6.30    4.20
 -20   6   5    5.00    3.20
 -18  -6   5   -0.40    2.20
  18  -6  -5   -1.40    2.50
 -18  -6   5    0.20    2.40
  18  -6  -5   -0.90    2.90
  18   6  -5    2.60    4.10
 -18   6   5    1.30    2.70
  18   6  -5   -1.60    3.60
  16  -6  -5   -2.60    2.50
 -16  -6   5   -0.10    2.40
  16  -6  -5    2.20    2.50
 -16  -6   5    5.20    2.50
  16   6  -5    1.70    3.90
 -16   6   5   -1.60    2.20
  16   6  -5    0.30    3.70
  14  -6  -5    9.20    3.10
 -14  -6   5    4.10    2.40
  14  -6  -5    2.20    2.50
 -14   6   5    2.80    3.90
  14   6  -5   -2.50    3.50
  14   6  -5    5.90    4.00
 -14   6   5    1.50    2.30
  12  -6  -5   19.30    3.40
  12  -6  -5   12.80    3.00
 -12  -6   5   11.10    2.50
  12   6  -5    8.90    4.20
  12   6  -5    9.00    4.70
 -12   6   5   10.70    2.50
 -12   6   5   13.10    2.60
  10  -6  -5   81.89    5.30
 -10  -6   5   87.79    5.20
  10  -6  -5   81.49    5.50
  10   6  -5  104.39    9.50
  10   6  -5  102.49    9.90
 -10   6   5  100.29    7.50
 -10   6   5   93.09    4.40
 -10   6   5   98.29    4.40
  -8  -6   5   66.79    4.60
   8  -6  -5   66.29    4.40
   8  -6  -5   70.29    4.50
  -8   6   5   67.89    6.90
   8   6  -5   69.09    8.50
   6  -6  -5   12.70    2.10
   6  -6  -5   10.50    1.90
  -6  -6   5   13.00    2.50
   6   6  -5   14.70    4.50
  -6   6   5   12.80    3.90
  -4  -6   5   -0.30    1.80
   4   6  -5    3.30    1.40
   4   6  -5    1.90    3.70
  -4   6   5    1.10    3.10
  -2  -6   5   19.60    2.80
   2   6  -5   15.60    4.50
  -2   6   5   16.00    4.50
   2   6  -5   22.70    2.60
   0  -6   5   44.20    4.10
   0   6  -5   31.50    5.80
   0   6  -5   49.70    3.80
   0   6   5   42.60    6.50
   0   6   5   43.90    7.30
   2  -6   5   20.60    3.20
  -2   6  -5   21.60    3.00
   2   6   5   25.70    6.10
  -2   6  -5   22.30    5.40
   2   6   5   18.40    4.80
   4  -6   5    2.00    2.20
  -4   6  -5   -0.60    1.90
   4   6   5    0.50    3.90
  -4   6  -5    1.00    3.20
   4   6   5    1.10    3.30
   6  -6   5    8.20    2.90
   6   6   5   11.10    4.60
  -6   6  -5    8.20    4.00
   6   6   5    8.50    4.70
  -6   6  -5    6.30    2.50
   8  -6   5   93.99    6.60
   8   6   5   57.99    8.10
  -8   6  -5   95.99    8.90
  10  -6   5   48.50    5.30
  10   6   5   62.19    8.60
 -10   6  -5   43.20    6.10
  12  -6   5   16.80    4.00
 -12   6  -5   22.60    5.00
  12   6   5   17.80    5.50
 -14  -6  -5    0.00    1.40
  14  -6   5    0.50    2.80
 -14  -6  -5    2.20    1.50
 -14   6  -5    4.80    3.10
  14   6   5    6.00    4.20
 -16  -6  -5    2.80    1.90
  16  -6   5   -1.60    3.20
 -16  -6  -5    2.40    1.90
 -16   6  -5    1.00    3.00
  16   6   5    7.30    4.90
 -18  -6  -5    1.10    2.10
  18  -6   5   -4.40    3.10
  18   6   5   -2.80    4.20
 -18   6  -5    1.60    2.90
 -20  -6  -5   37.10    4.30
  20  -6   5   49.30    6.60
 -20   6  -5   53.09    6.70
  20   6   5   37.90    8.00
  22  -6   5   -0.10    3.60
 -22  -6  -5   -0.20    2.30
  22   6   5    0.70    5.10
 -22   6  -5   -2.70    2.50
 -24  -6  -5    1.50    2.80
  24  -6   5   -0.80    3.60
  24   6   5   -3.50    4.60
 -24   6  -5   -4.40    2.40
 -26  -6  -5    0.40    2.90
 -26   6  -5   -3.60    2.30
  26   6   5    0.60    4.90
  28   6   5    4.50    5.10
  30   6   5    1.20    5.20
  30   6   5    2.40    1.80
  27  -7  -5    4.20    4.90
 -27  -7   5    2.30    3.80
  27   7  -5   -2.90    4.60
  27   7  -5   -1.50    4.20
 -27   7   5    5.10    3.50
 -25  -7   5    0.20    3.10
 -25  -7   5   -1.80    3.30
  25  -7  -5    7.90    4.70
 -25   7   5   -0.70    2.80
  25   7  -5    8.90    5.20
  25   7  -5    4.60    4.80
  23  -7  -5    0.30    3.70
 -23  -7   5    1.50    3.20
 -23  -7   5    0.30    2.90
 -23   7   5    0.70    2.80
  23   7  -5    4.40    4.70
  23   7  -5    1.70    5.00
 -21  -7   5    2.90    2.70
 -21  -7   5   -1.60    2.80
  21  -7  -5    3.70    3.90
  21   7  -5    5.70    4.60
  21   7  -5    5.20    4.90
 -21   7   5    0.30    2.40
 -19  -7   5    3.90    3.00
  19  -7  -5   -4.30    3.00
 -19  -7   5    2.80    2.40
  19   7  -5    3.10    4.40
  19   7  -5    0.60    4.40
 -19   7   5   -0.50    2.20
  17  -7  -5   11.30    3.90
 -17  -7   5    8.30    2.90
 -17  -7   5    7.30    3.00
  17  -7  -5   13.50    3.60
 -17   7   5   15.60    2.80
  17   7  -5    9.10    5.30
  17   7  -5   15.80    5.60
  15  -7  -5   -0.80    2.20
 -15  -7   5   -0.10    2.20
  15  -7  -5    2.00    3.00
 -15   7   5   -0.30    1.50
  15   7  -5   -0.10    4.40
  15   7  -5    6.70    5.00
 -15   7   5    0.90    1.90
 -13  -7   5    0.10    2.10
  13  -7  -5    9.20    2.90
  13  -7  -5    5.60    3.10
  13   7  -5    6.70    4.90
  13   7  -5    3.70    4.40
  11  -7  -5   14.10    3.00
  11  -7  -5   22.40    3.60
 -11  -7   5   14.10    2.80
  11   7  -5   18.60    5.60
  11   7  -5    6.50    4.40
 -11   7   5   11.30    4.20
  -9  -7   5   -0.20    1.90
   9  -7  -5   -0.60    2.00
   9  -7  -5    0.10    2.00
  -9   7   5    5.10    3.50
   9   7  -5    3.30    4.60
  -7  -7   5   13.00    2.60
   7  -7  -5   10.80    2.30
   7  -7  -5   12.10    2.40
   7   7  -5   13.60    5.50
  -7   7   5   14.00    4.50
   5  -7  -5    1.40    1.40
   5  -7  -5    0.90    1.30
  -5  -7   5   -2.30    1.80
  -5   7   5   -0.30    3.10
   5   7  -5    9.00    4.90
  -3  -7   5   -2.70    1.70
   3   7  -5    6.00    4.40
  -3   7   5   -3.70    3.10
  -1  -7   5    4.70    2.40
   1   7  -5    8.10    4.70
  -1   7   5    2.90    3.90
   1  -7   5    5.90    2.60
   1   7   5    5.30    5.00
  -1   7  -5    8.90    4.20
   1   7   5    6.50    4.10
   3  -7   5   20.10    3.60
   3   7   5   21.80    5.90
  -3   7  -5   14.90    4.80
  -3   7  -5   16.50    1.70
   3   7   5   18.00    6.00
   5  -7   5   13.70    3.30
  -5   7  -5    9.40    2.10
   5   7   5   10.10    5.50
  -5   7  -5    7.70    4.40
   5   7   5   21.40    6.40
   7  -7   5   11.90    3.40
   7   7   5   15.60    5.90
  -7   7  -5    7.60    4.20
   7   7   5   13.20    5.60
   9  -7   5    1.60    2.80
   9   7   5    3.40    5.20
  -9   7  -5    4.20    3.40
   9   7   5   -0.10    4.20
  11  -7   5    5.10    3.50
  11   7   5   15.90    6.50
 -11   7  -5   21.40    5.20
  13  -7   5    7.00    3.60
  13   7   5   10.90    5.80
 -13   7  -5   10.30    4.50
 -15  -7  -5    0.50    1.40
  15  -7   5   -0.20    3.40
 -15  -7  -5    2.70    1.50
  15   7   5    0.70    4.70
 -15   7  -5    2.80    3.40
  17  -7   5   -0.50    3.50
 -17  -7  -5    1.00    1.90
 -17  -7  -5    1.50    1.80
 -17   7  -5    1.80    3.30
  17   7   5  -11.60    3.50
  19  -7   5   -5.70    3.30
 -19  -7  -5    0.90    2.20
 -19   7  -5    1.90    3.30
  19   7   5   -0.20    4.60
 -21  -7  -5   -1.80    2.40
  21  -7   5    8.40    4.50
  21   7   5   -0.10    5.20
 -21   7  -5   -0.20    3.20
  23  -7   5   -2.90    3.80
 -23  -7  -5   -1.30    2.60
 -23   7  -5   -0.50    3.00
  23   7   5    1.50    5.50
 -25  -7  -5    1.60    3.00
 -25   7  -5   -2.00    3.10
  25   7   5    5.20    5.80
 -20  -8   5   -3.00    2.50
  20  -8  -5    3.00    4.10
 -20  -8   5    0.40    2.70
  20   8  -5   -3.10    4.70
  20   8  -5    1.40    5.20
  18  -8  -5   -3.70    3.30
 -18  -8   5    1.90    2.70
 -18  -8   5    1.20    2.50
  18   8  -5    0.30    4.80
  18   8  -5   -6.80    3.90
  16  -8  -5   -0.40    2.80
 -16  -8   5    3.40    2.70
 -16  -8   5    0.10    2.30
  16  -8  -5    1.30    3.40
  16   8  -5    5.30    5.00
  16   8  -5   -2.20    4.70
 -14  -8   5    2.50    2.40
  14  -8  -5   -2.50    2.70
  14  -8  -5    3.40    2.80
  14   8  -5   -4.10    4.30
  14   8  -5   -2.50    4.40
 -12  -8   5    0.00    2.20
  12  -8  -5   -1.10    2.50
  12  -8  -5   -1.40    2.70
  12   8  -5    1.00    4.60
 -10  -8   5   -1.80    2.10
  10  -8  -5   -4.90    1.90
  10  -8  -5   -3.50    2.00
  10   8  -5    0.00    4.30
 -10   8   5   -2.50    3.30
  -8  -8   5   -3.50    1.90
   8  -8  -5   -0.60    1.90
   8  -8  -5   -2.10    1.90
   8   8  -5    1.30    4.80
  -8   8   5    1.00    3.80
   6  -8  -5    5.40    2.00
  -6  -8   5    4.70    2.50
   6  -8  -5    8.20    2.20
   6   8  -5    4.40    5.20
  -6   8   5   13.70    4.80
  -4  -8   5    4.30    2.30
   4  -8  -5    1.60    1.40
   4  -8  -5    1.60    1.50
  -4   8   5    2.90    3.90
   4   8  -5    0.00    4.60
  -2  -8   5    6.10    2.70
   2   8  -5    9.30    5.10
  -2   8   5    6.00    4.50
   0  -8   5    0.70    2.40
   0   8   5    2.30    4.50
   0   8  -5    2.30    4.50
   2  -8   5   -1.10    2.30
  -2   8  -5   -0.20    4.10
   2   8   5   -2.70    3.80
   4  -8   5    0.50    2.50
  -4   8  -5   -1.40    4.00
   4   8   5   -2.90    4.80
   4   8   5    1.00    4.50
   6  -8   5   -0.40    2.50
   6   8   5    4.60    5.10
   6   8   5    3.00    5.30
  -6   8  -5   -0.10    3.90
   8  -8   5   -0.10    2.80
   8   8   5    3.10    5.10
   8   8   5   10.00    5.90
  -8   8  -5   -5.80    3.20
  10  -8   5   10.10    3.80
  10   8   5    3.20    5.50
 -10   8  -5    7.70    4.50
  12  -8   5   29.40    5.20
 -12   8  -5   30.20    3.30
  12   8   5   35.80    9.00
 -12   8  -5   21.40    5.60
  14  -8   5    1.90    3.60
 -14   8  -5   -1.30    2.00
  14   8   5   11.10    6.80
 -14   8  -5    5.00    4.10
 -16  -8  -5   -0.80    1.60
  16  -8   5    3.40    3.90
 -16  -8  -5    1.20    1.60
  16   8   5   -3.80    5.00
 -16   8  -5   -2.30    2.20
 -16   8  -5    0.30    3.30
 -18  -8  -5    7.30    2.60
  18  -8   5    6.50    4.70
 -18  -8  -5   14.00    2.70
  18   8   5   15.50    7.20
 -18   8  -5   16.60    5.10
 -18   8  -5   11.10    3.40
   3  -9  -5    0.30    1.50
   3  -9  -5    1.10    1.60
  -3  -9   5    0.80    2.50
  -3   9   5   -6.80    3.90
   3   9  -5    2.40    5.20
  -1  -9   5    1.10    2.80
   1   9  -5    4.10    5.00
  -1   9   5    2.90    4.90
   1  -9   5    2.80    2.70
   1   9   5   -1.40    4.50
  -1   9  -5    3.20    4.50
 -44   0   6   -4.30    4.30
  44   0  -6    1.60    5.20
  42   0  -6   -0.20    5.00
 -42   0   6   -6.90    4.20
 -40   0   6    3.70    4.60
  40   0  -6    3.10    5.20
  38   0  -6   -3.80    4.10
 -38   0   6   -3.00    3.70
  36   0  -6   -2.20    4.30
 -36   0   6   -6.90    3.30
  34   0  -6   47.80    8.10
 -34   0   6   58.59    9.00
  32   0  -6   27.20    6.00
 -32   0   6   13.80    5.10
 -30   0   6    4.00    4.10
  30   0  -6    9.20    4.50
  28   0  -6    5.80    4.00
 -28   0   6    1.00    3.60
 -26   0   6   45.40    6.40
  26   0  -6   47.60    6.90
  26   0  -6   41.20    3.10
  24   0  -6   31.20    5.60
 -24   0   6   34.70    6.10
  24   0  -6   40.20    3.20
 -24   0   6   37.80    5.20
 -22   0   6   47.60    6.30
  22   0  -6   32.30    5.40
 -22   0   6   23.90    4.00
  22   0  -6   38.60    3.20
  20   0  -6   -1.60    1.30
 -20   0   6    0.50    2.80
  20   0  -6    1.60    3.10
 -20   0   6    0.60    2.10
 -18   0   6   32.50    5.10
 -18   0   6   23.30    3.50
  18   0  -6   22.40    4.40
 -16   0   6   39.60    4.50
  16   0  -6   22.70    4.20
 -16   0   6   34.30    4.80
 -14   0   6   14.30    3.50
 -14   0   6    9.50    2.60
  14   0  -6   13.60    3.80
  12   0  -6  725.73   20.30
 -12   0   6  742.33   20.20
  12   0  -6  684.03   21.40
 -12   0   6  727.63   21.60
 -10   0   6  203.88    9.30
 -10   0   6  209.08    8.60
  10   0  -6  220.98    9.70
  10   0  -6  220.38    8.60
   8   0  -6    4.60    2.70
  -8   0   6    9.80    2.50
   8   0  -6    7.30    2.30
  -8   0   6    3.20    2.40
   8   0  -6    5.50    1.30
   6   0  -6  692.83   20.30
   6   0  -6  689.13   16.20
  -6   0   6  693.33   20.10
   6   0  -6  678.23   19.10
  -6   0   6  699.43   20.30
   4   0  -6  681.63   20.00
  -4   0   6  705.13   20.10
   4   0  -6  681.63   19.00
  -2   0   6  162.58    7.90
  -2   0   6  158.48    4.70
   2   0  -6  162.48    7.90
   2   0  -6  156.98    6.90
   0   0   6  322.57   11.80
   0   0  -6  343.07   12.00
   0   0   6  336.67    9.10
   2   0   6  281.07    9.10
   2   0   6  279.27    8.40
   2   0   6  274.47   10.70
   4   0   6   61.69    5.30
   4   0   6   54.09    4.10
   6   0   6  369.76   12.80
   6   0   6  350.46   11.00
   8   0   6   77.79    6.00
   8   0   6   93.19    5.10
  10   0   6   43.00    5.20
  10   0   6   52.99    4.10
  12   0   6    0.00    2.60
  12   0   6   -0.30    1.80
 -14   0  -6   13.20    2.80
  14   0   6   11.00    3.60
 -16   0  -6    6.90    2.40
  16   0   6    7.30    3.10
  18   0   6    4.80    3.50
 -18   0  -6    1.60    2.10
  20   0   6  323.47   14.40
 -20   0  -6  360.56   12.90
 -22   0  -6  415.16   15.80
  22   0   6  429.46   17.20
 -22   0  -6  426.76   15.00
  24   0   6    2.60    4.10
 -24   0  -6   -1.20    2.40
  26   0   6   17.40    5.50
  28   0   6    5.60    4.60
  30   0   6   22.70    5.90
  32   0   6    3.20    4.30
  34   0   6    5.40    5.00
  36   0   6    6.80    5.20
  38   0   6    3.20    5.30
  40   0   6    4.30    5.30
  43  -1  -6   -5.70    4.80
  43   1  -6   -0.50    5.20
 -43   1   6    2.50    4.80
  41  -1  -6   -2.80    5.30
 -41   1   6   16.80    6.60
  41   1  -6    0.30    5.00
  39  -1  -6   -0.30    4.70
 -39   1   6    3.80    4.80
  39   1  -6    2.60    4.80
  37  -1  -6   -4.20    4.30
 -37  -1   6   10.10    5.00
 -37   1   6   -6.60    4.00
  37   1  -6    1.20    4.50
  35  -1  -6   23.20    6.20
 -35  -1   6   22.20    6.30
  35   1  -6   14.20    5.80
 -35   1   6   16.50    6.00
 -33  -1   6   22.80    5.90
  33  -1  -6   28.80    6.70
 -33   1   6   29.30    6.50
  33   1  -6   21.30    5.90
  31  -1  -6  123.39   11.30
 -31  -1   6   93.49    9.50
 -31   1   6  104.99   10.10
  31   1  -6   82.29    9.20
  29  -1  -6   15.80    5.50
 -29  -1   6   20.70    5.50
  29   1  -6   16.60    5.20
 -29   1   6   15.30    5.00
  29   1  -6   23.00    3.20
 -27  -1   6   11.40    3.70
  27  -1  -6    1.90    3.80
 -27  -1   6   -3.70    3.20
  27   1  -6    5.20    2.10
  27   1  -6   -0.60    3.60
 -27   1   6    0.40    3.50
  25  -1  -6    6.00    3.60
 -25  -1   6    2.60    3.10
 -25  -1   6    4.80    3.40
 -25   1   6    4.70    4.00
  25   1  -6    0.50    1.70
  25   1  -6   -2.60    3.40
 -23  -1   6   18.20    3.90
  23  -1  -6   28.50    5.50
 -23  -1   6   14.10    4.20
  23  -1  -6   24.20    4.50
  23   1  -6   29.70    5.50
  23   1  -6   18.20    2.90
 -23   1   6   11.60    4.00
 -21  -1   6   27.20    5.00
  21  -1  -6   33.00    5.60
  21  -1  -6   33.70    2.20
  21  -1  -6   28.60    4.10
 -21  -1   6   34.50    4.80
  21   1  -6   34.20    3.70
 -21   1   6   36.50    5.50
  21   1  -6   36.50    5.70
 -19  -1   6  251.97   10.60
  19  -1  -6  249.58   11.80
 -19  -1   6  264.07   11.70
  19  -1  -6  234.98   10.40
 -19   1   6  248.38   11.80
  19   1  -6  262.27   11.90
  19   1  -6  245.68    9.10
  17  -1  -6    1.00    2.70
  17  -1  -6    2.70    2.40
 -17  -1   6   -0.20    2.40
 -17  -1   6    6.20    2.90
 -17   1   6    0.00    2.70
  17   1  -6    1.00    2.60
 -15  -1   6   64.79    6.10
 -15  -1   6   64.89    5.70
  15  -1  -6   69.79    5.60
  15  -1  -6   86.39    7.30
 -15   1   6   66.99    6.20
  15   1  -6   72.99    6.60
  13  -1  -6  108.89    7.00
  13  -1  -6  105.99    6.20
 -13  -1   6  106.89    6.30
 -13  -1   6  103.99    6.90
  13   1  -6   95.59    6.80
 -13   1   6   96.49    6.80
  11  -1  -6   72.59    6.40
 -11  -1   6   69.49    6.10
 -11  -1   6   52.79    4.60
  11  -1  -6   66.69    5.10
 -11   1   6   67.49    6.20
  11   1  -6   62.69    5.60
  -9  -1   6   -0.70    1.90
   9  -1  -6    2.60    2.00
   9  -1  -6    1.80    2.40
  -9  -1   6    0.80    2.40
   9   1  -6   -2.90    2.30
  -9   1   6    4.10    2.50
   7  -1  -6  386.86   12.30
   7  -1  -6  378.46   12.00
   7  -1  -6  362.06   12.90
  -7  -1   6  378.66   12.30
  -7  -1   6  383.46   13.10
   7  -1  -6  369.76   11.70
  -7   1   6  380.26   13.00
   7   1  -6  366.46   13.10
   5  -1  -6   20.90    3.10
   5  -1  -6   17.00    3.40
  -5  -1   6   18.70    3.30
   5  -1  -6    7.80    1.80
  -5  -1   6   16.30    3.00
   5  -1  -6   22.20    2.50
   5   1  -6   20.60    3.70
  -5   1   6   16.20    3.20
   3  -1  -6    4.10    2.50
   3  -1  -6    4.50    1.80
   3  -1  -6    0.40    0.70
  -3  -1   6    8.20    2.40
   3  -1  -6    3.60    2.00
  -3  -1   6    4.50    2.60
  -3   1   6    2.70    2.40
  -3   1   6    1.30    1.50
   3   1  -6    5.70    2.80
  -3   1   6    8.80    2.00
  -1  -1   6  194.58    8.70
  -1  -1   6  195.98    7.80
   1  -1  -6  188.38    8.40
   1  -1  -6  200.08    7.70
  -1   1   6  181.48    6.30
  -1   1   6  191.88    8.40
  -1   1   6  196.68    7.00
   1   1  -6  189.78    8.60
  -1  -1  -6  558.84   17.10
   1  -1   6  584.34   17.50
   1  -1   6  562.44   16.30
  -1  -1  -6  585.34   16.40
   1   1   6  571.94   17.30
   1   1   6  559.74   15.60
   1   1   6  568.64   14.60
   3  -1   6   50.19    5.10
  -3  -1  -6   46.00    3.90
   3  -1   6   48.20    4.10
   3   1   6   43.10    3.90
   3   1   6   45.50    3.00
   3   1   6   49.30    4.80
   5  -1   6   16.10    3.40
   5  -1   6   26.90    3.50
   5   1   6   19.20    3.50
   5   1   6   27.60    3.40
   5   1   6   22.10    2.10
   7  -1   6  212.38    8.40
   7  -1   6  232.28    9.00
   7  -1   6  238.88   10.20
  -7  -1  -6  228.08    8.20
   7   1   6  234.38    9.10
   7   1   6  220.38    9.40
   9  -1   6   65.89    5.00
  -9  -1  -6   68.69    4.60
   9  -1   6   72.49    5.00
   9  -1   6   65.39    5.80
   9   1   6   70.59    5.90
   9   1   6   73.69    5.40
  11  -1   6   97.09    6.80
 -11  -1  -6   91.49    5.20
  11  -1   6   87.79    5.70
  11  -1   6   99.49    5.80
  11   1   6   82.29    6.30
  13  -1   6  149.69    7.60
 -13  -1  -6  148.99    7.10
  13  -1   6  165.18    8.90
  13  -1   6  159.18    7.40
  13   1   6  153.18    8.50
  15  -1   6  187.78    9.40
  15  -1   6  185.38    8.30
 -15  -1  -6  207.38    8.50
  15  -1   6  191.38   10.00
  15   1   6  201.98    9.80
 -17  -1  -6    2.10    2.10
  17  -1   6   -2.90    2.70
  17  -1   6    1.40    2.30
 -17  -1  -6   -0.20    0.90
  17   1   6    5.10    3.10
  19  -1   6   -0.40    2.30
 -19  -1  -6    1.60    2.30
 -19  -1  -6   -0.40    1.10
  19  -1   6    2.70    3.20
  19   1   6   -0.20    2.90
 -21  -1  -6    2.90    2.70
  21  -1   6    5.20    3.70
  21   1   6    3.70    3.60
 -23  -1  -6  253.67   11.10
  23  -1   6  251.77   13.10
  23   1   6  243.58   12.70
 -25  -1  -6  189.98    9.90
  25  -1   6  210.18   12.30
  25   1   6  192.98   11.70
 -27  -1  -6  118.19    9.60
  27  -1   6   95.49    9.60
  27   1   6   94.09    9.30
  29  -1   6    7.30    4.90
  29   1   6   -2.00    3.50
  31  -1   6    9.70    5.10
  31   1   6   16.70    5.30
  33  -1   6    1.80    4.40
  33   1   6    3.00    4.50
  35  -1   6    0.60    4.40
  35   1   6   -1.90    4.40
  37  -1   6   -4.60    4.40
  37   1   6   -7.40    3.80
  39  -1   6   14.10    6.40
  39   1   6   -6.70    4.20
  42  -2  -6    0.00    5.20
  42   2  -6    4.70    5.60
 -42   2   6    2.20    5.40
  40  -2  -6    0.80    5.20
  40   2  -6    3.90    5.20
 -40   2   6   -2.60    4.80
  38  -2  -6   -2.50    4.50
 -38   2   6    5.20    5.10
  38   2  -6    3.20    4.90
  36  -2  -6   -3.20    4.30
 -36   2   6   -3.90    4.00
  36   2  -6   -3.30    4.10
  34  -2  -6   54.39    8.80
 -34   2   6   38.80    7.60
  34   2  -6   58.19    8.20
  32  -2  -6   15.60    5.60
 -32  -2   6   32.90    7.10
  32   2  -6   27.10    4.20
  32   2  -6   24.60    5.90
 -32   2   6   26.20    6.40
  30  -2  -6  103.69   10.30
 -30  -2   6  102.29    9.70
 -30  -2   6  104.19    9.00
  30   2  -6  101.19   10.30
  30   2  -6   94.49    6.50
 -30   2   6  102.29    6.50
 -30   2   6   90.29    9.70
 -28  -2   6   15.30    4.50
  28  -2  -6   16.10    4.90
 -28  -2   6   15.00    4.40
 -28   2   6   12.30    4.70
 -28   2   6   16.30    3.10
  28   2  -6    7.80    2.80
  28   2  -6   13.20    5.00
 -26  -2   6   -4.80    2.90
 -26  -2   6   -1.50    2.80
  26  -2  -6    2.50    3.80
  26   2  -6   -0.50    2.10
 -26   2   6    0.60    2.00
  26   2  -6    0.40    3.60
 -26   2   6   -2.60    3.30
  24  -2  -6   14.90    4.20
 -24  -2   6   16.60    3.90
  24  -2  -6    9.00    4.10
 -24  -2   6   13.00    4.00
 -24   2   6    9.60    4.10
  24   2  -6   12.00    3.10
 -24   2   6   12.30    2.60
  24   2  -6   13.70    4.50
 -22  -2   6   -0.90    2.90
 -22  -2   6   -1.10    1.80
  22  -2  -6    0.80    2.80
 -22  -2   6   -0.50    2.60
  22  -2  -6   -0.50    2.90
 -22   2   6   -0.80    3.30
  22   2  -6   -3.80    2.80
  22   2  -6   -0.90    2.00
 -22   2   6    1.30    1.80
 -20  -2   6    0.90    1.90
  20  -2  -6    8.10    3.20
 -20  -2   6    6.00    2.80
  20  -2  -6   11.50    3.90
 -20  -2   6    5.70    3.10
 -20   2   6   10.40    4.00
 -20   2   6    6.00    2.00
  20   2  -6    6.20    2.40
  20   2  -6   11.50    3.10
  20   2  -6    5.50    3.40
 -18  -2   6    1.80    2.40
  18  -2  -6    4.10    3.30
 -18  -2   6    1.10    2.30
  18  -2  -6    0.90    2.60
  18  -2  -6   -0.60    2.60
 -18  -2   6    0.20    2.70
 -18   2   6    2.00    1.60
  18   2  -6    0.60    2.00
  18   2  -6    5.00    2.20
 -18   2   6    0.40    2.90
  18   2  -6   -0.80    2.60
 -16  -2   6   99.49    6.80
 -16  -2   6   93.99    6.00
  16  -2  -6   73.49    6.00
  16  -2  -6   94.79    7.20
 -16  -2   6   94.99    6.20
  16   2  -6   94.69    6.00
  16   2  -6   88.99    5.20
 -16   2   6   92.59    4.40
  16   2  -6  101.09    7.10
 -16   2   6  105.09    7.20
 -14  -2   6   16.40    3.20
  14  -2  -6   18.10    3.30
 -14  -2   6   14.80    3.40
  14  -2  -6   20.00    4.20
 -14  -2   6   23.60    3.40
 -14   2   6   18.30    2.10
 -14   2   6   25.60    4.10
  14   2  -6   25.60    4.10
  14   2  -6   21.40    2.90
 -12  -2   6  206.28    8.50
  12  -2  -6  212.38    9.70
  12  -2  -6  211.98    8.90
 -12  -2   6  211.98    8.80
 -12  -2   6  201.08    9.40
 -12   2   6  203.98    6.20
 -12   2   6  212.08    9.70
  12   2  -6  201.08    9.60
  12   2  -6  202.08    7.10
 -10  -2   6    6.70    2.60
 -10  -2   6    4.40    2.10
 -10  -2   6    1.50    2.00
  10  -2  -6    5.00    2.60
  10  -2  -6    1.20    1.80
  10  -2  -6    5.10    2.50
 -10   2   6    5.30    1.00
 -10   2   6    4.70    1.00
  10   2  -6    6.00    1.60
 -10   2   6    2.60    2.50
  10   2  -6    3.40    2.60
  -8  -2   6  164.08    8.10
  -8  -2   6  171.88    7.60
  -8  -2   6  179.28    7.60
   8  -2  -6  175.78    7.40
   8  -2  -6  159.88    7.50
   8  -2  -6  185.28    8.30
   8   2  -6  172.68    5.50
  -8   2   6  172.78    8.20
   8   2  -6  157.28    8.20
  -8   2   6  173.68    8.10
  -6  -2   6    7.30    2.70
   6  -2  -6    6.70    2.10
   6  -2  -6    9.80    2.70
  -6  -2   6    6.50    2.30
  -6  -2   6    3.20    2.20
   6  -2  -6    4.70    2.50
   6   2  -6    9.60    2.90
  -6   2   6   -0.90    1.50
  -6   2   6    5.70    2.60
   4  -2  -6   56.69    4.30
  -4  -2   6   54.69    4.60
  -4  -2   6   53.19    4.50
   4  -2  -6   64.59    4.40
  -4  -2   6   58.49    2.70
  -4  -2   6   41.20    4.40
   4  -2  -6   50.29    4.80
   4   2  -6   68.19    5.80
  -4   2   6   51.79    4.70
  -4   2   6   53.99    4.40
  -2  -2   6   64.19    3.00
  -2  -2   6   65.89    4.70
  -2  -2   6   63.19    5.50
   2  -2  -6   63.59    4.90
   2  -2  -6   70.79    4.50
   2  -2  -6   63.79    4.50
  -2   2   6   58.69    4.60
  -2   2   6   55.29    4.80
   0  -2   6   81.19    3.70
   0  -2  -6   78.39    4.70
   0  -2   6   83.19    5.20
   0  -2   6   82.39    5.80
   0  -2  -6   77.99    5.40
   0  -2  -6   76.79    4.80
   0   2   6   75.29    5.30
   0   2   6   77.99    5.30
  -2  -2  -6   10.10    2.20
  -2  -2  -6    4.60    2.00
   2  -2   6   13.00    3.10
  -2  -2  -6   10.80    1.80
   2  -2   6    6.40    2.30
  -2  -2  -6   12.20    2.80
   2   2   6   13.10    2.80
   2   2   6   13.90    2.90
  -4  -2  -6   16.30    2.20
   4  -2   6   15.10    3.10
  -4  -2  -6   17.00    2.50
   4  -2   6   15.60    2.80
  -4  -2  -6   14.80    2.40
   4   2   6   11.40    3.00
   4   2   6   15.40    3.10
  -6  -2  -6  116.49    5.80
   6  -2   6  113.99    6.30
  -6  -2  -6  114.39    5.10
   6  -2   6  122.89    7.10
  -6  -2  -6  119.39    5.70
   6   2   6  116.79    6.70
   6   2   6  111.09    6.40
  -8  -2  -6    7.30    2.30
   8  -2   6    5.80    2.40
  -8  -2  -6    9.60    2.00
  -8  -2  -6    7.80    2.20
   8  -2   6    8.20    3.00
   8   2   6   13.50    3.20
   8   2   6    7.30    2.90
   8   2   6    1.60    1.20
 -10  -2  -6   73.19    4.90
 -10  -2  -6   65.89    4.80
  10  -2   6   63.69    4.90
  10  -2   6   70.09    6.80
  10  -2   6   82.29    5.70
  10   2   6   67.49    5.70
  10   2   6   77.69    6.30
 -12  -2  -6    3.50    2.10
  12  -2   6    1.40    2.70
  12  -2   6    1.00    2.10
  12  -2   6    2.70    2.20
  12   2   6    0.50    2.50
  12   2   6    0.30    1.10
  12   2   6    3.50    2.60
 -14  -2  -6    5.30    2.20
  14  -2   6   11.20    2.90
  14  -2   6   10.00    2.80
  14  -2   6    8.20    3.50
  14   2   6   11.10    3.20
  14   2   6   17.10    4.20
  16  -2   6   10.30    3.60
  16  -2   6   10.70    3.10
 -16  -2  -6    5.80    2.40
  16  -2   6   11.40    3.20
  16   2   6    7.50    3.30
  16   2   6    8.10    3.70
  18  -2   6   93.19    6.90
  18  -2   6   81.99    6.40
  18  -2   6   85.39    8.50
 -18  -2  -6   78.39    6.00
  18   2   6   84.09    8.50
  18   2   6   82.19    7.30
  20  -2   6   19.30    4.70
  20  -2   6   21.10    4.00
 -20  -2  -6   23.00    4.10
  20  -2   6   18.00    4.70
  20   2   6   22.20    5.30
  20   2   6   23.00    4.50
  22  -2   6   82.19    8.80
  22  -2   6   79.09    7.00
  22   2   6   88.49    8.20
  22   2   6   70.19    8.30
  24  -2   6   -4.90    3.60
  24   2   6   -2.10    3.20
  26  -2   6   61.99    8.50
  26   2   6   57.39    7.00
  28  -2   6   26.60    6.40
  28   2   6   24.10    5.60
  30  -2   6    6.80    4.80
 -30  -2  -6    5.20    4.40
  30   2   6    4.70    4.30
  32  -2   6    6.30    4.70
  32   2   6   -0.90    4.20
  34  -2   6   -2.40    4.50
  34   2   6    4.00    4.50
  36  -2   6    8.40    5.90
  36   2   6   -2.00    4.30
  38  -2   6   -5.60    5.00
  38   2   6    4.40    4.80
  41   3  -6   -1.90    4.40
  41   3  -6    5.80    5.20
 -41   3   6    8.20    5.90
  39   3  -6    0.70    4.40
  39   3  -6    3.40    4.40
 -39   3   6    3.40    3.20
 -39   3   6   -0.40    4.70
 -37   3   6    2.30    2.00
  37   3  -6    1.50    4.60
  37   3  -6    5.90    4.60
 -37   3   6    0.20    4.40
  35  -3  -6    7.40    5.30
  35   3  -6    5.30    3.60
  35   3  -6    5.90    4.40
  35   3  -6    3.10    4.30
 -35   3   6    4.00    2.10
 -35   3   6    6.50    4.90
 -33  -3   6    9.40    6.50
  33  -3  -6   -2.30    4.10
  33   3  -6    7.30    4.20
  33   3  -6   -0.30    2.80
 -33   3   6    3.30    1.80
 -33   3   6    9.30    5.30
  33   3  -6    3.90    4.10
  31  -3  -6   -2.70    4.00
 -31  -3   6    1.10    3.80
 -31   3   6   -1.90    1.40
  31   3  -6   -0.30    2.50
 -31   3   6   -2.60    3.80
  31   3  -6   -3.00    3.50
  31   3  -6    3.60    3.70
 -29  -3   6    3.00    3.50
  29  -3  -6    5.70    4.40
  29   3  -6    3.00    3.80
 -29   3   6   -0.40    1.30
  29   3  -6   -0.60    3.40
  29   3  -6   -2.30    2.50
 -29   3   6   -5.20    3.30
 -27  -3   6   -0.90    3.10
  27  -3  -6    1.40    3.60
  27   3  -6    1.00    3.40
  27   3  -6    1.60    3.20
 -27   3   6    1.20    1.30
  27   3  -6    0.30    2.70
 -27   3   6   -0.10    3.60
 -25  -3   6   35.80    5.30
 -25  -3   6   53.29    9.30
  25  -3  -6   39.80    6.40
  25  -3  -6   52.19    6.60
  25   3  -6   30.20    4.70
  25   3  -6   24.90    5.10
  25   3  -6   33.80    5.30
 -25   3   6   21.60    5.20
  23  -3  -6    0.30    2.90
 -23  -3   6    0.10    2.90
 -23  -3   6   -0.30    2.90
  23  -3  -6    2.10    3.50
 -23  -3   6   -0.50    2.90
  23   3  -6   -0.10    3.10
  23   3  -6    4.20    3.00
  23   3  -6    0.00    2.40
 -23   3   6   -0.70    3.30
  21  -3  -6    2.50    3.00
 -21  -3   6    5.30    2.90
  21  -3  -6   -2.40    2.60
 -21  -3   6   -0.30    2.50
 -21  -3   6    3.80    2.90
  21   3  -6    2.80    3.20
  21   3  -6    0.60    2.40
 -21   3   6    0.40    3.10
  21   3  -6    3.40    2.80
 -19  -3   6   42.60    5.00
 -19  -3   6   55.79    5.50
  19  -3  -6   38.20    5.60
 -19  -3   6   43.80    5.60
  19  -3  -6   53.69    5.60
  19  -3  -6   52.69    5.80
  19   3  -6   62.69    5.80
  19   3  -6   47.50    5.50
 -19   3   6   44.40    5.60
  19   3  -6   52.19    6.00
 -17  -3   6    2.40    2.30
  17  -3  -6    3.10    2.40
  17  -3  -6    3.40    2.60
 -17  -3   6   -2.60    2.10
 -17  -3   6    1.90    2.70
  17  -3  -6    5.40    3.30
  17   3  -6    1.40    2.60
  17   3  -6   -0.30    1.20
 -17   3   6   -0.80    2.60
  17   3  -6   -2.40    1.80
  17   3  -6    1.50    2.70
 -15  -3   6   21.60    3.90
 -15  -3   6   16.00    3.30
 -15  -3   6   19.80    3.30
  15  -3  -6   16.50    4.10
  15  -3  -6   18.10    3.60
  15  -3  -6   12.20    2.80
  15   3  -6   14.30    3.50
 -15   3   6   18.50    4.10
  15   3  -6   18.40    3.20
 -15   3   6   13.80    3.60
  15   3  -6   17.50    3.60
  13  -3  -6   65.19    5.10
 -13  -3   6   51.59    4.70
 -13  -3   6   55.39    5.60
  13  -3  -6   45.70    5.20
 -13  -3   6   52.59    4.70
  13  -3  -6   57.29    5.00
  13   3  -6   50.99    4.50
  13   3  -6   55.89    5.90
  13   3  -6   49.80    5.20
 -13   3   6   46.20    5.10
  11  -3  -6    8.80    2.40
 -11  -3   6   11.40    2.80
 -11  -3   6    9.90    2.70
 -11  -3   6    6.80    2.70
  11  -3  -6    6.10    2.40
  11  -3  -6   15.20    3.30
  11   3  -6   11.20    3.10
  11   3  -6   10.70    2.40
 -11   3   6    7.20    2.90
  -9  -3   6   27.30    3.40
   9  -3  -6   29.30    4.10
  -9  -3   6   27.30    3.90
  -9  -3   6   28.60    3.60
   9  -3  -6   28.70    3.50
   9  -3  -6   27.00    3.40
   9   3  -6   29.50    3.30
   9   3  -6   24.00    4.00
  -9   3   6   31.50    3.90
  -9   3   6   26.80    3.70
   7  -3  -6  153.48    6.70
   7  -3  -6  150.08    7.40
  -7  -3   6  152.38    7.10
  -7  -3   6  141.69    6.80
  -7  -3   6  148.19    7.60
   7  -3  -6  158.78    7.00
   7   3  -6  142.29    7.60
  -7   3   6  146.69    7.30
  -7   3   6  151.28    7.40
   5  -3  -6   84.09    4.70
  -5  -3   6   77.19    5.00
   5  -3  -6   85.29    5.40
  -5  -3   6   68.69    5.40
   5  -3  -6   83.49    4.90
  -5   3   6   74.69    5.20
  -5   3   6   76.69    5.20
   3  -3  -6    1.20    1.60
  -3  -3   6   -1.40    1.70
  -3  -3   6   -2.10    1.80
   3  -3  -6   -2.20    1.30
   3  -3  -6    3.00    2.00
  -3   3   6   -0.10    1.80
   3   3  -6   -0.10    0.80
  -3   3   6    1.60    1.90
  -3   3   6    0.20    2.20
   1  -3  -6   18.50    2.70
   1  -3  -6   25.60    3.40
  -1  -3   6   18.90    2.90
  -1  -3   6   20.50    3.70
   1  -3  -6   25.60    2.80
  -1   3   6   20.90    3.00
  -1   3   6   20.30    3.20
  -1   3   6   17.20    3.50
  -1  -3  -6   71.79    4.20
   1  -3   6   71.79    5.90
  -1  -3  -6   72.79    4.10
   1  -3   6   68.79    4.90
  -1  -3  -6   61.09    4.80
   1   3   6   80.49    4.90
   1   3   6   74.19    5.90
   1   3   6   71.49    4.80
  -3  -3  -6   39.60    3.40
  -3  -3  -6   38.40    3.20
   3  -3   6   48.90    5.10
   3  -3   6   24.20    3.30
  -3  -3  -6   37.00    3.90
   3   3   6   39.60    3.90
   3   3   6   28.50    4.30
   3   3   6   37.50    3.80
  -3   3  -6   28.10    3.70
   5  -3   6   25.80    4.00
  -5  -3  -6   24.00    2.80
   5  -3   6   26.30    3.60
  -5  -3  -6   31.10    3.10
   5   3   6   31.30    4.70
   5   3   6   31.90    3.50
   5   3   6   23.80    3.30
   7  -3   6   -1.90    2.30
  -7  -3  -6    1.00    1.60
   7  -3   6    0.80    2.00
  -7  -3  -6   -1.30    1.30
   7   3   6    0.20    1.90
   7   3   6   -1.10    1.70
   7   3   6    3.80    2.80
   9  -3   6  162.38    8.70
  -9  -3  -6  173.78    6.90
  -9  -3  -6  156.48    6.80
   9  -3   6  155.78    7.90
   9   3   6  174.08    9.40
   9   3   6  155.68    7.50
   9   3   6  172.58    7.60
  11  -3   6    2.90    2.30
 -11  -3  -6    2.00    1.80
 -11  -3  -6    2.00    1.90
  11  -3   6    0.10    2.50
  11   3   6    3.70    2.90
  11   3   6   -0.30    1.80
  11   3   6   -1.10    2.10
  13  -3   6    5.10    3.00
  13  -3   6   -3.70    1.90
 -13  -3  -6   -0.70    1.70
  13  -3   6   -0.40    1.90
  13   3   6    2.40    2.40
  13   3   6   -0.10    2.00
  13   3   6   -0.20    2.90
 -15  -3  -6   10.60    2.80
  15  -3   6   19.00    4.00
  15  -3   6   13.70    4.00
  15  -3   6    8.10    2.70
  15   3   6    7.50    4.20
  15   3   6   11.80    3.20
  15   3   6   15.50    3.20
 -17  -3  -6    4.70    2.50
  17  -3   6    5.60    3.20
  17  -3   6    1.50    2.80
  17  -3   6    5.00    2.70
  17   3   6   -0.90    2.30
  17   3   6    2.80    3.80
  17   3   6   -2.50    2.40
 -19  -3  -6    3.70    2.50
  19  -3   6    3.90    3.10
  19  -3   6    3.90    3.30
  19  -3   6    3.00    2.80
  19   3   6    0.70    3.00
  19   3   6   -0.10    3.50
  21  -3   6   -3.40    2.50
 -21  -3  -6   -0.80    2.50
  21  -3   6    3.90    3.20
  21  -3   6   -4.30    2.60
  21   3   6    0.00    3.40
  21   3   6    3.20    3.10
 -23  -3  -6    1.50    3.00
  23  -3   6    0.40    2.90
  23  -3   6    7.40    4.20
  23   3   6    7.30    4.90
  23   3   6    1.90    3.40
  25  -3   6   -1.10    2.80
  25  -3   6   -1.10    3.70
  25   3   6   -3.50    4.00
  25   3   6   -0.60    3.60
  27  -3   6   -0.30    4.30
  27   3   6   -3.10    4.00
  27   3   6   -2.80    3.30
  29  -3   6   10.60    4.90
  29   3   6    9.10    4.40
  29   3   6   14.30    6.20
  31  -3   6    8.80    5.30
  31   3   6   10.60    5.90
  31   3   6   12.00    5.00
  33  -3   6    9.50    5.50
 -33  -3  -6    8.70    5.40
  33   3   6   16.40    6.50
  33   3   6   17.10    5.30
  35  -3   6   -3.00    4.90
  35   3   6   -2.20    4.80
  35   3   6   -4.20    3.60
  37  -3   6   -5.20    4.80
  37   3   6    2.60    5.60
  37   3   6   -1.10    4.10
  38   4  -6    5.10    4.90
 -38   4   6    5.20    4.70
  38   4  -6    2.60    4.30
 -36   4   6    1.70    4.70
  36   4  -6   11.20    4.70
  36   4  -6   -4.80    2.80
  36   4  -6   -1.80    4.00
 -34  -4   6    4.50    4.30
  34   4  -6    4.20    4.40
  34   4  -6    8.10    3.70
 -34   4   6   -0.50    4.40
  34   4  -6    6.50    4.10
 -32  -4   6   -0.90    3.80
  32   4  -6    5.00    3.60
  32   4  -6    8.90    4.30
 -32   4   6    3.20    4.50
  32   4  -6    4.60    4.40
 -30  -4   6   -0.90    3.50
  30   4  -6    4.30    3.90
 -30   4   6    0.00    3.70
  30   4  -6    3.60    3.80
  30   4  -6    3.70    3.50
 -28  -4   6   -1.70    3.20
  28   4  -6   -2.50    3.10
  28   4  -6   -3.30    3.00
  28   4  -6    2.00    3.20
 -28   4   6    3.50    3.90
 -26  -4   6    3.60    3.50
  26  -4  -6   -3.30    3.20
  26   4  -6    3.80    3.30
 -26   4   6    2.40    3.80
  26   4  -6   -5.60    2.80
  26   4  -6    2.40    3.40
  24  -4  -6    8.80    4.10
 -24  -4   6   12.30    3.90
  24   4  -6   13.90    4.20
  24   4  -6   11.20    3.80
  24   4  -6   14.20    4.20
 -24   4   6    4.90    3.70
  22  -4  -6   11.80    3.90
 -22  -4   6   14.30    3.70
 -22  -4   6   14.30    3.70
 -22   4   6   11.60    4.00
  22   4  -6   13.30    4.20
  22   4  -6   19.20    4.40
  22   4  -6   17.20    4.10
 -20  -4   6    2.80    2.90
 -20  -4   6   -1.40    2.40
  20  -4  -6    1.00    3.20
  20  -4  -6    0.20    2.90
  20   4  -6    0.90    2.80
 -20   4   6    6.30    3.50
  20   4  -6    2.50    3.30
  20   4  -6   -0.50    2.80
  18  -4  -6    0.10    2.90
 -18  -4   6    6.20    2.80
  18  -4  -6    0.30    2.40
  18  -4  -6   -1.20    2.70
 -18  -4   6    3.00    2.70
  18   4  -6    5.40    3.20
  18   4  -6   -0.70    2.70
 -18   4   6    4.90    3.10
  18   4  -6   -0.20    2.80
 -16  -4   6   -0.20    2.10
  16  -4  -6    4.30    2.50
  16  -4  -6    0.80    2.80
  16  -4  -6    0.60    2.60
 -16  -4   6   -1.00    2.30
  16   4  -6    4.20    2.60
 -16   4   6    2.90    2.90
  16   4  -6    2.90    2.80
  16   4  -6    1.70    2.60
  16   4  -6    0.10    2.80
 -14  -4   6   -1.30    2.20
  14  -4  -6   -0.90    2.50
 -14  -4   6    3.40    2.40
  14  -4  -6   -2.60    2.10
 -14  -4   6    0.70    2.10
  14  -4  -6    0.40    2.20
  14   4  -6    0.30    2.00
  14   4  -6    1.10    2.90
  14   4  -6   -2.80    2.30
  14   4  -6    2.50    2.50
 -14   4   6   -1.80    2.00
 -14   4   6   -0.50    2.50
  12  -4  -6    0.20    2.10
  12  -4  -6    2.70    2.50
  12  -4  -6    0.10    1.90
 -12  -4   6   -1.10    2.00
 -12  -4   6   -1.40    1.80
 -12  -4   6    4.90    2.50
  12   4  -6    5.40    3.00
 -12   4   6    1.10    2.10
  12   4  -6   -2.40    2.20
  12   4  -6    0.20    2.20
  12   4  -6   -2.90    1.70
 -12   4   6   -1.50    2.20
  10  -4  -6   -2.10    1.80
 -10  -4   6    5.80    2.50
 -10  -4   6   -2.00    1.80
 -10  -4   6   -0.60    1.80
  10  -4  -6   -0.10    1.90
  10  -4  -6    0.00    2.10
 -10   4   6    0.90    2.00
 -10   4   6   -0.10    2.10
  10   4  -6   -0.60    1.90
  10   4  -6   -1.60    2.40
  10   4  -6    0.70    2.20
   8  -4  -6   16.20    2.80
   8  -4  -6   14.90    2.60
  -8  -4   6   16.30    3.30
  -8  -4   6   17.90    3.10
   8  -4  -6   16.80    3.30
   8   4  -6   12.40    3.90
  -8   4   6   16.70    3.00
   8   4  -6   16.10    3.40
  -8   4   6   11.90    2.80
   8   4  -6   15.50    3.00
  -6  -4   6   32.20    4.30
  -6  -4   6   33.90    3.80
   6  -4  -6   32.60    3.30
   6  -4  -6   34.40    3.50
   6  -4  -6   39.10    4.30
  -6   4   6   32.70    3.90
   6   4  -6   27.30    3.60
  -6   4   6   22.50    3.20
   4  -4  -6   30.20    3.70
   4  -4  -6   25.90    2.80
  -4  -4   6   20.10    3.10
   4  -4  -6   25.90    2.90
  -4  -4   6   32.60    4.30
   4   4  -6   16.60    3.00
  -4   4   6   23.70    3.10
  -4   4   6   20.40    2.90
   2  -4  -6  146.39    6.00
  -2  -4   6  154.48    7.90
   2  -4  -6  154.78    5.90
   2  -4  -6  157.08    7.20
  -2  -4   6  142.09    7.00
   2   4  -6  153.98    7.40
  -2   4   6  158.38    6.60
  -2   4   6  161.98    9.20
  -2   4   6  152.08    6.50
   0  -4  -6    9.60    1.90
   0  -4   6    9.50    2.50
   0  -4  -6    9.20    1.80
   0  -4  -6   11.50    2.70
   0  -4   6    8.60    2.80
   0   4   6    5.70    3.40
   0   4  -6    6.20    2.50
   0   4   6    6.80    2.00
   0   4   6    7.10    2.10
   2  -4   6    1.30    1.90
  -2  -4  -6    2.00    1.90
   2  -4   6    1.00    2.20
  -2  -4  -6    0.00    1.20
  -2  -4  -6    0.30    1.30
  -2   4  -6   -3.80    1.80
   2   4   6   -2.30    2.30
   2   4   6    0.50    1.70
   2   4   6   -1.20    1.40
  -4  -4  -6    6.50    1.60
   4  -4   6   12.20    3.20
  -4  -4  -6    7.00    1.80
   4  -4   6   10.70    2.70
   4   4   6   11.30    2.10
   4   4   6   10.30    2.20
   4   4   6   14.40    4.00
  -4   4  -6    7.60    2.70
   6  -4   6    3.10    2.60
  -6  -4  -6    2.40    1.50
   6  -4   6    0.10    2.10
  -6  -4  -6    5.40    1.60
   6   4   6    5.50    1.90
  -6   4  -6    0.10    1.30
   6   4   6    5.00    1.90
   6   4   6    4.70    3.20
   8  -4   6   -2.30    2.30
  -8  -4  -6    4.70    1.70
   8  -4   6    2.90    2.30
  -8  -4  -6    1.90    1.60
  -8   4  -6   -0.60    1.20
   8   4   6    2.10    1.90
   8   4   6    0.70    3.20
   8   4   6    1.30    1.70
 -10  -4  -6   -0.80    1.50
  10  -4   6   -0.50    2.50
  10  -4   6    1.20    2.30
 -10  -4  -6   -1.70    1.50
  10   4   6    0.50    1.70
 -10   4  -6    1.40    1.90
  10   4   6    0.50    1.90
  10   4   6   -4.00    2.90
  12  -4   6   13.50    3.90
 -12  -4  -6    5.60    2.10
 -12  -4  -6    4.20    2.10
  12  -4   6    0.70    2.70
  12   4   6    2.40    2.00
  12   4   6    3.90    3.70
  12   4   6    4.60    2.30
 -14  -4  -6    1.60    2.00
  14  -4   6    0.10    3.00
 -14  -4  -6   -0.20    1.90
  14  -4   6   -4.40    2.40
  14  -4   6    1.40    2.10
  14   4   6   -2.90    3.40
  14   4   6   -1.70    2.10
  14   4   6    3.70    2.20
  16  -4   6  155.48    8.50
  16  -4   6  155.28    9.40
  16  -4   6  149.88    9.70
 -16  -4  -6  155.08    7.50
  16   4   6  151.68   10.70
  16   4   6  152.88    7.70
  16   4   6  153.08    7.50
  18  -4   6    3.40    3.10
  18  -4   6    8.50    3.90
  18  -4   6    5.20    3.40
 -18  -4  -6    9.40    2.90
  18   4   6    6.90    4.70
  18   4   6    9.10    4.90
  18   4   6   10.70    3.20
 -20  -4  -6    3.00    2.60
  20  -4   6    0.30    3.80
  20  -4   6   -0.20    3.30
  20   4   6   -1.50    2.50
  20   4   6    5.40    4.60
  22  -4   6   10.30    4.20
  22  -4   6    7.20    4.70
 -22  -4  -6    7.90    3.00
  22   4   6    6.20    3.30
  22   4   6    7.10    5.40
  24  -4   6    2.50    4.00
 -24  -4  -6    3.10    3.00
  24   4   6    8.90    3.70
  24   4   6    5.80    5.00
  26  -4   6   20.20    7.20
  26   4   6   26.90    5.10
  26   4   6   13.90    5.80
  28   4   6    2.10    4.90
  28   4   6   -2.10    2.80
  30   4   6   -3.30    3.00
  30   4   6    0.50    5.70
  32   4   6    9.10    6.60
  32   4   6    2.40    3.80
 -34  -4  -6    6.60    5.00
  34   4   6    0.20    5.20
  34   4   6    7.20    4.40
  36   4   6    8.70    6.70
  36   4   6   13.60    5.20
 -35  -5   6   -1.70    4.20
 -35   5   6   -3.20    3.90
  35   5  -6   -0.60    3.50
  35   5  -6    1.10    4.10
  35   5  -6    1.80    4.20
 -33  -5   6   -4.40    3.70
 -33   5   6    0.80    4.10
  33   5  -6   -3.30    3.50
  33   5  -6    2.90    3.60
  33   5  -6    0.50    4.00
 -31  -5   6   -3.00    3.60
  31   5  -6    1.30    3.40
  31   5  -6    4.50    4.40
  31   5  -6    7.40    4.20
 -31   5   6    7.30    4.60
 -29  -5   6    5.90    4.20
  29   5  -6   -2.10    3.60
  29   5  -6    6.00    3.60
  29   5  -6   -0.60    3.90
 -29   5   6   -2.50    3.40
  27  -5  -6    1.30    4.00
 -27  -5   6    1.60    3.40
 -27   5   6    1.50    3.40
  27   5  -6    2.70    3.80
  27   5  -6    5.70    3.50
  27   5  -6    3.00    3.80
 -25  -5   6   34.10    5.40
  25  -5  -6   29.00    5.70
 -25   5   6   18.30    4.80
  25   5  -6   20.40    5.50
  25   5  -6   24.40    4.60
  25   5  -6   36.40    6.40
 -23  -5   6   59.59    6.30
 -23  -5   6   72.79    6.90
  23  -5  -6   54.49    6.80
  23   5  -6   66.49    7.80
 -23   5   6   50.99    6.50
  23   5  -6   40.30    6.60
  23   5  -6   70.89    6.70
  21  -5  -6   21.10    4.70
 -21  -5   6   14.50    3.60
 -21  -5   6   18.10    4.00
  21   5  -6   26.50    4.40
  21   5  -6   28.70    5.40
  21   5  -6   20.50    5.10
 -21   5   6   15.70    4.50
 -19  -5   6    2.20    2.90
  19  -5  -6    7.10    3.10
  19  -5  -6   10.40    3.70
 -19  -5   6    6.20    2.80
  19   5  -6    4.00    3.80
 -19   5   6    1.40    3.10
  19   5  -6    8.80    3.80
  19   5  -6    5.10    2.90
  17  -5  -6    0.90    2.50
 -17  -5   6   -1.10    2.50
 -17  -5   6   -1.70    2.10
  17  -5  -6   -0.20    2.90
  17   5  -6    0.00    2.40
  17   5  -6    5.00    3.50
 -17   5   6   -2.70    2.60
  17   5  -6    3.80    3.50
 -15  -5   6    2.00    2.30
  15  -5  -6   -1.60    2.60
 -15  -5   6    0.50    2.50
  15  -5  -6   -1.60    2.20
  15   5  -6   10.30    3.60
  15   5  -6   -0.60    3.00
  15   5  -6    6.80    2.60
 -15   5   6    4.00    2.80
  13  -5  -6   15.70    3.40
 -13  -5   6   19.70    3.20
  13  -5  -6   16.30    3.40
 -13  -5   6   14.40    3.30
  13   5  -6   16.80    4.10
 -13   5   6   21.10    3.70
 -13   5   6    9.60    3.20
  13   5  -6   15.80    3.10
  13   5  -6   21.40    4.70
  11  -5  -6   11.50    2.70
 -11  -5   6    9.90    2.80
  11  -5  -6   11.00    2.90
 -11   5   6   10.60    2.70
  11   5  -6    9.00    3.70
 -11   5   6   10.80    2.90
  11   5  -6   10.60    4.10
  11   5  -6   13.30    2.80
   9  -5  -6   20.90    3.20
  -9  -5   6   24.60    3.60
   9  -5  -6   19.40    3.30
   9   5  -6   24.20    5.20
   9   5  -6   22.30    3.30
  -9   5   6   21.40    3.20
  -9   5   6   28.10    3.50
   9   5  -6   25.20    4.40
   7  -5  -6    1.50    2.00
  -7  -5   6    5.40    2.40
   7  -5  -6    6.90    2.20
  -7   5   6    4.80    2.00
   7   5  -6    3.40    3.70
   7   5  -6    2.70    2.20
  -7   5   6    3.70    2.10
   5  -5  -6    1.40    1.60
   5  -5  -6    2.80    1.80
  -5  -5   6    1.90    2.10
   5   5  -6   -3.30    2.60
   5   5  -6    2.10    2.00
  -5   5   6    1.50    1.50
  -5   5   6    1.70    1.70
   3  -5  -6   11.00    2.10
   3  -5  -6    7.00    1.80
  -3  -5   6   10.10    2.60
  -3   5   6    9.80    1.90
   3   5  -6   12.30    4.00
  -3   5   6   10.50    4.60
   3   5  -6    9.00    2.60
  -3   5   6    7.70    1.80
  -1  -5   6   -3.20    1.80
   1  -5  -6   -1.10    1.10
   1  -5  -6    1.40    1.40
   1   5  -6   -6.30    2.60
  -1   5   6    0.30    1.20
  -1   5   6    0.50    1.30
   1   5  -6    2.20    2.00
  -1   5   6    1.90    3.50
  -1  -5  -6   56.29    3.10
   1  -5   6   48.70    4.60
  -1  -5  -6   51.99    3.00
   1   5   6   49.30    2.50
  -1   5  -6   45.40    4.70
   1   5   6   54.29    2.60
  -1   5  -6   41.70    5.90
   1   5   6   43.10    6.50
   3  -5   6   90.29    6.10
  -3  -5  -6   90.39    3.80
  -3  -5  -6   87.09    3.80
   3   5   6  101.99    9.40
  -3   5  -6   95.29    6.20
   5  -5   6    2.60    2.60
  -5  -5  -6    2.00    1.40
  -5  -5  -6    3.10    1.30
  -5   5  -6    3.90    2.60
   5   5   6    7.00    4.00
  -7  -5  -6   48.70    3.20
  -7  -5  -6   60.09    3.50
   7  -5   6   48.00    5.20
   7   5   6   49.90    7.50
   9  -5   6    4.70    2.80
  -9  -5  -6    7.80    1.80
  -9  -5  -6    4.30    1.70
   9   5   6   -1.00    3.30
  11  -5   6   25.20    4.40
 -11  -5  -6   32.50    3.10
 -11  -5  -6   24.30    2.80
  11   5   6   24.60    2.20
  11   5   6   29.70    2.20
  11   5   6   18.70    5.20
  13  -5   6   -2.20    2.80
 -13  -5  -6    1.10    1.80
 -13  -5  -6    2.20    1.80
  13   5   6   -0.10    1.40
  13   5   6    0.10    3.90
  13   5   6   -0.40    1.30
 -15  -5  -6    8.40    2.60
 -15  -5  -6   14.10    2.80
  15  -5   6   14.40    4.10
  15   5   6   13.20    2.30
  15   5   6    8.50    2.10
  15   5   6   14.40    5.50
  17  -5   6   39.80    5.90
 -17  -5  -6   40.80    4.30
  17   5   6   34.00    3.40
  17   5   6   38.70    7.70
  17   5   6   31.30    3.30
  19  -5   6   64.49    7.30
 -19  -5  -6   51.29    5.10
  19   5   6   39.00    7.80
  19   5   6   48.20    4.30
  19   5   6   54.09    4.50
  21  -5   6   23.50    5.30
 -21  -5  -6   11.60    3.30
  21   5   6   16.00    3.00
  21   5   6   10.60    5.60
 -23  -5  -6    6.90    3.10
  23   5   6    1.70    2.30
  23   5   6    1.40    4.50
 -25  -5  -6    1.50    3.00
  25   5   6   -3.60    4.20
  25   5   6    0.40    2.50
  27   5   6    2.10    2.70
  27   5   6    5.30    5.10
  29   5   6    3.90    5.10
  29   5   6   -1.30    2.70
  31   5   6    0.10    2.90
  31   5   6    4.70    5.90
  33   5   6   21.10    8.30
  33   5   6    8.50    3.80
 -32  -6   6    3.40    4.30
  32   6  -6   -2.40    4.30
  32   6  -6    5.20    4.80
 -32   6   6    0.90    3.90
  32   6  -6    4.20    3.10
 -30  -6   6    3.00    3.90
 -30   6   6   -6.60    3.20
  30   6  -6    1.40    4.30
  30   6  -6    2.60    2.90
  30   6  -6   -3.30    4.30
 -28  -6   6    0.50    3.90
  28  -6  -6    4.30    4.30
  28   6  -6   -7.30    3.30
  28   6  -6    2.60    3.00
  28   6  -6   14.00    5.10
 -28   6   6   -4.30    3.00
  26  -6  -6    9.50    4.70
 -26  -6   6    9.70    4.30
  26   6  -6    1.10    4.20
  26   6  -6   10.10    3.20
  26   6  -6    8.60    4.90
 -26   6   6   10.20    4.10
  24  -6  -6    4.70    3.90
 -24  -6   6    2.40    3.40
 -24  -6   6   -0.50    3.30
 -24   6   6    1.70    3.40
  24   6  -6   -3.50    3.90
  24   6  -6    0.10    4.20
 -22  -6   6   -2.90    2.80
 -22  -6   6    0.20    2.80
  22  -6  -6   -1.30    3.20
 -22   6   6    0.50    3.10
  22   6  -6   -4.60    3.50
  22   6  -6    4.60    4.50
 -20  -6   6   14.00    3.50
 -20  -6   6   14.40    4.00
  20  -6  -6   16.20    4.40
  20   6  -6   18.10    5.60
 -20   6   6    7.40    3.40
  20   6  -6    8.50    4.60
 -18  -6   6   -2.60    2.10
  18  -6  -6    3.20    3.20
  18  -6  -6    2.00    2.90
 -18  -6   6    4.10    2.90
 -18   6   6   -2.80    2.20
  18   6  -6   -3.50    3.20
  18   6  -6   -2.10    4.00
  16  -6  -6   26.40    4.30
  16  -6  -6   29.80    4.60
 -16  -6   6   19.90    3.60
 -16  -6   6   26.50    4.10
 -16   6   6   30.50    4.30
  16   6  -6   27.70    5.90
  16   6  -6   18.00    5.40
 -14  -6   6   -1.20    2.00
  14  -6  -6   -0.60    2.30
  14  -6  -6    2.20    2.70
 -14  -6   6    2.40    2.50
 -14   6   6    0.30    2.10
  14   6  -6   -0.50    3.40
  14   6  -6    2.50    4.10
  12  -6  -6   47.70    4.90
 -12  -6   6   42.60    4.70
  12  -6  -6   36.80    4.60
  12   6  -6   43.40    6.60
  12   6  -6   39.90    7.10
 -12   6   6   32.40    3.70
 -12   6   6   39.80    4.00
  10  -6  -6   52.49    4.90
 -10  -6   6   59.69    5.10
  10  -6  -6   52.19    4.80
  10   6  -6   50.19    4.10
 -10   6   6   66.49    4.10
  10   6  -6   59.49    7.90
 -10   6   6   55.29    4.00
  -8  -6   6   31.30    4.00
   8  -6  -6   33.10    3.80
   8  -6  -6   30.30    3.60
   8   6  -6   20.70    5.10
  -8   6   6   32.40    2.70
   8   6  -6   23.20    3.00
  -8   6   6   28.10    2.50
  -6  -6   6   11.30    3.00
   6  -6  -6   13.00    2.40
   6  -6  -6    8.60    2.40
   6   6  -6   10.30    2.30
   6   6  -6    7.30    4.10
  -4  -6   6    0.30    2.30
   4  -6  -6    0.50    1.70
   4  -6  -6   -0.90    1.50
   4   6  -6   -1.10    1.70
   4   6  -6    4.00    3.70
  -2  -6   6   10.10    2.90
   2  -6  -6    3.60    1.50
   2  -6  -6    6.10    1.70
   2   6  -6    9.10    2.50
   2   6  -6    6.10    4.30
   0  -6  -6    7.80    1.50
   0  -6  -6    3.80    1.30
   0  -6   6    2.50    2.40
   0   6  -6    7.60    2.60
   0   6  -6    4.00    3.90
   0   6   6    2.40    4.10
   2  -6   6   72.29    6.00
  -2   6  -6   56.79    7.20
   2   6   6   78.39    9.30
  -2   6  -6   78.09    8.30
   4  -6   6   48.10    5.00
   4   6   6   60.09    8.60
  -4   6  -6   47.90    7.10
   6  -6   6   -4.80    2.20
   6   6   6    4.10    4.70
  -6   6  -6   -0.40    3.10
  -8  -6  -6    2.40    1.30
   8  -6   6    4.20    3.00
  -8  -6  -6    1.80    1.10
  -8   6  -6    2.10    3.20
   8   6   6    1.90    4.30
 -10  -6  -6    3.30    1.60
 -10  -6  -6    4.80    1.50
  10  -6   6    8.50    3.30
  10   6   6   -1.30    4.00
 -10   6  -6    2.10    3.70
 -12  -6  -6    0.70    1.60
  12  -6   6   -2.50    2.90
 -12  -6  -6    0.60    1.70
  12   6   6    2.60    4.50
 -12   6  -6   -0.30    3.20
 -14  -6  -6    9.00    2.40
 -14  -6  -6    3.40    2.10
  14  -6   6    7.00    3.90
  14   6   6    7.70    5.00
 -14   6  -6    5.10    3.60
 -16  -6  -6    1.70    2.20
 -16  -6  -6   -1.10    1.90
  16  -6   6    0.00    3.40
 -16   6  -6    0.10    3.40
  16   6   6   -0.80    4.40
 -18  -6  -6    1.90    2.30
  18  -6   6    2.80    3.60
 -18   6  -6    1.60    3.70
  18   6   6    2.90    5.00
 -20  -6  -6   -1.00    2.30
  20  -6   6    2.20    3.70
  20   6   6    3.90    5.10
 -22  -6  -6    2.10    2.70
  22  -6   6    3.90    4.00
  22   6   6    1.20    5.40
 -24  -6  -6    0.20    2.70
 -24   6  -6    2.90    3.60
  24   6   6    1.20    5.20
 -26   6  -6   -3.00    3.10
  26   6   6    9.20    6.30
 -28   6  -6    0.80    3.30
  28   6   6    1.20    1.60
  28   6   6   -1.20    5.20
 -27  -7   6    5.30    3.90
  27  -7  -6    2.90    4.40
  27   7  -6   -1.20    4.70
  27   7  -6   -4.20    4.20
 -27   7   6    6.20    3.70
  25  -7  -6   -1.10    3.90
 -25  -7   6    1.80    3.40
 -25   7   6    6.10    3.40
  25   7  -6    2.80    4.80
  25   7  -6   -1.20    4.90
 -23  -7   6    3.50    3.50
  23  -7  -6   11.00    4.70
 -23  -7   6    3.60    3.40
 -23   7   6    6.80    3.20
  23   7  -6    1.50    4.50
  23   7  -6    1.80    4.70
 -21  -7   6    5.80    3.10
  21  -7  -6   -4.40    3.40
 -21  -7   6    1.30    3.00
  21   7  -6    7.50    5.10
  21   7  -6   -4.90    4.10
 -21   7   6   -0.60    2.50
  19  -7  -6   10.70    4.10
 -19  -7   6   -0.80    2.40
 -19  -7   6   -1.40    2.80
 -19   7   6    2.20    2.40
  19   7  -6    2.80    4.70
  19   7  -6    6.20    4.90
  17  -7  -6    2.00    3.20
 -17  -7   6    0.50    2.40
 -17  -7   6    0.40    2.70
  17  -7  -6    0.70    2.80
  17   7  -6   -4.20    4.00
  17   7  -6   -2.90    3.80
 -17   7   6    0.30    1.90
 -15  -7   6    3.20    2.80
 -15  -7   6   -3.10    2.10
  15  -7  -6    0.70    3.00
  15  -7  -6    0.70    2.60
 -15   7   6   -1.40    1.50
  15   7  -6    0.50    4.50
  15   7  -6    0.60    4.10
 -13  -7   6   13.70    3.30
  13  -7  -6   10.70    3.30
  13  -7  -6    8.70    3.30
  13   7  -6    4.40    4.70
  13   7  -6    1.30    4.20
 -11  -7   6    0.60    2.40
  11  -7  -6    1.40    2.20
  11  -7  -6    0.10    2.60
  11   7  -6   -0.30    4.00
  -9  -7   6    9.30    3.10
   9  -7  -6    3.90    2.50
   9  -7  -6    6.80    2.70
   9   7  -6    2.60    4.30
   7  -7  -6   -0.40    1.90
  -7  -7   6   -3.50    2.10
   7  -7  -6   -0.30    2.00
   7   7  -6   -1.70    3.70
   5  -7  -6    6.70    2.20
   5  -7  -6    6.50    2.10
  -5  -7   6    6.50    2.60
   5   7  -6    8.00    4.90
   3  -7  -6    0.20    1.60
  -3  -7   6   -2.60    2.20
   3  -7  -6    1.30    1.50
   3   7  -6    3.40    4.20
   1  -7  -6    3.90    1.40
  -1  -7   6    5.00    2.70
   1  -7  -6    4.70    1.50
   1   7  -6    3.60    1.40
   1   7  -6    3.70    3.90
   1  -7   6    0.60    2.70
   1   7   6    2.20    4.40
  -1   7  -6    1.00    1.60
  -1   7  -6   -1.20    3.70
   3  -7   6   12.30    3.30
  -3   7  -6    1.60    3.80
   3   7   6    6.20    5.00
   5  -7   6   21.30    4.20
  -5   7  -6   18.20    5.40
   5   7   6   15.50    6.10
   7  -7   6    3.90    3.10
   7   7   6   -1.90    4.40
  -7   7  -6   -1.80    3.30
   9  -7   6    1.90    3.10
  -9   7  -6    6.10    4.20
   9   7   6    7.10    5.40
 -11  -7  -6    2.30    1.50
  11  -7   6    0.00    3.30
 -11  -7  -6    1.60    1.40
 -11   7  -6    5.00    4.20
  11   7   6    5.50    5.00
 -13  -7  -6   -0.50    1.60
 -13  -7  -6    1.10    1.70
  13  -7   6   -1.10    3.20
  13   7   6    3.30    5.50
 -13   7  -6   -0.20    3.30
 -15  -7  -6    3.10    2.10
 -15  -7  -6    4.50    2.20
  15  -7   6    0.40    3.40
  15   7   6    9.50    6.00
 -15   7  -6    5.90    4.00
 -17  -7  -6    0.80    2.20
  17  -7   6    6.80    4.30
 -17  -7  -6    1.70    2.10
 -17   7  -6    0.80    3.40
  17   7   6  -10.50    4.30
 -19  -7  -6    0.50    2.40
  19  -7   6    6.60    4.20
  19   7   6   -4.70    4.80
 -19   7  -6   -0.50    3.40
 -21  -7  -6    1.50    2.60
  21  -7   6   -7.70    3.50
  21   7   6    1.30    5.20
 -21   7  -6   -2.30    2.90
 -23  -7  -6    1.40    3.00
 -23   7  -6   -1.90    3.30
  23   7   6   -0.30    5.50
  18  -8  -6   12.40    4.40
 -18  -8   6    4.20    3.30
 -18  -8   6    9.70    3.70
  18   8  -6    9.30    5.70
  18   8  -6    4.00    5.30
 -16  -8   6    0.90    2.60
 -16  -8   6   -5.10    2.50
  16  -8  -6    0.30    3.20
  16  -8  -6    0.70    3.10
  16   8  -6   -2.10    4.40
 -14  -8   6    3.90    2.90
  14  -8  -6    0.80    3.10
  14  -8  -6    5.90    3.20
  14   8  -6    8.20    5.30
  12  -8  -6   -1.70    2.60
 -12  -8   6    2.60    2.90
  12  -8  -6    0.20    2.90
  12   8  -6   -0.10    4.70
 -10  -8   6    1.40    2.80
  10  -8  -6    0.50    2.40
  10  -8  -6    3.50    2.90
  10   8  -6    4.50    4.80
   8  -8  -6    0.60    2.20
  -8  -8   6   -1.00    2.30
   8  -8  -6   -0.90    2.30
   8   8  -6   -1.30    4.60
   6  -8  -6    1.90    2.10
  -6  -8   6   -2.30    2.20
   6  -8  -6    4.50    2.40
   6   8  -6   -0.40    4.20
   4  -8  -6    1.40    1.80
   4  -8  -6    1.20    2.00
  -4  -8   6   -2.10    2.30
   4   8  -6    2.80    5.10
  -2  -8   6    8.20    3.20
   2  -8  -6    3.40    1.80
   2  -8  -6    3.40    1.70
   2   8  -6    4.40    4.60
   0  -8  -6    0.70    1.40
   0  -8  -6    0.70    1.30
   0  -8   6    0.20    2.60
   0   8  -6    6.30    4.90
   2  -8   6    3.60    3.00
  -2   8  -6    2.10    4.70
   4  -8   6   -2.00    2.80
   4   8   6   -0.10    5.70
  -4   8  -6    0.00    4.20
   6  -8   6    2.20    3.20
   6   8   6    3.20    5.90
  -6   8  -6   -0.40    3.90
   8  -8   6   -0.50    2.90
   8   8   6    1.20    5.90
  -8   8  -6   -1.90    1.40
  -8   8  -6    0.70    3.70
  10  -8   6    0.80    3.40
 -10   8  -6    2.10    2.00
 -10   8  -6    1.80    3.80
  10   8   6    3.20    5.40
 -12  -8  -6   -0.60    1.40
  12  -8   6   -2.80    3.20
 -12  -8  -6   -0.90    1.40
 -12   8  -6    1.20    2.30
 -12   8  -6   -2.80    3.30
  12   8   6    2.10    5.70
  14  -8   6   -2.00    3.40
 -14  -8  -6   -0.60    1.80
 -14  -8  -6    0.50    1.80
  14   8   6    8.30    6.10
 -14   8  -6    2.40    2.60
 -14   8  -6   -0.30    3.50
 -16  -8  -6   19.50    3.20
  16  -8   6   15.60    5.40
 -16  -8  -6   21.90    3.30
 -16   8  -6   23.40    4.40
 -16   8  -6   24.10    5.90
  16   8   6   10.20    6.70
  42   0  -7    0.70    5.50
 -42   0   7    6.00    5.50
 -40   0   7    1.80    4.80
  40   0  -7   -0.40    5.00
  38   0  -7   -1.70    4.70
 -38   0   7    2.70    4.70
  36   0  -7    4.90    4.90
 -36   0   7   11.30    4.70
 -34   0   7    0.60    4.40
  34   0  -7   -1.10    4.20
  32   0  -7   -4.70    3.90
 -32   0   7   -2.30    3.80
 -30   0   7   -0.40    3.70
  30   0  -7   -6.40    3.40
 -28   0   7   -2.30    3.30
  28   0  -7    3.90    4.30
 -26   0   7    0.10    3.60
  26   0  -7   -1.40    1.30
  26   0  -7   -1.10    3.50
  24   0  -7    5.00    4.00
 -24   0   7   -3.50    3.20
  24   0  -7    2.30    1.60
 -22   0   7    3.50    3.10
  22   0  -7   -3.20    3.00
  22   0  -7   -0.50    1.50
 -22   0   7   -1.40    3.40
 -20   0   7   -0.40    3.10
  20   0  -7    2.20    3.50
 -20   0   7    0.60    2.40
 -18   0   7   -3.30    2.60
 -18   0   7   -0.10    2.10
  18   0  -7   -0.10    2.80
 -16   0   7    3.60    3.10
  16   0  -7    4.30    3.30
 -16   0   7    2.20    2.10
 -14   0   7   -3.00    1.70
 -14   0   7   -1.80    2.40
  14   0  -7   -0.40    2.50
 -12   0   7   -2.80    2.30
 -12   0   7   -0.80    1.90
  12   0  -7    2.30    2.60
  12   0  -7   -2.10    1.70
 -10   0   7   -5.00    1.60
 -10   0   7   -1.20    2.20
  10   0  -7   -1.40    1.90
  10   0  -7   -1.20    1.00
  10   0  -7   -2.20    2.50
   8   0  -7   -0.30    0.90
  -8   0   7   -0.10    2.40
   8   0  -7   -0.20    1.70
   8   0  -7   -2.40    2.40
   6   0  -7   -0.50    2.50
   6   0  -7   -3.90    1.50
  -6   0   7   -2.20    2.30
   4   0  -7    0.10    1.90
  -4   0   7    2.70    2.50
   4   0  -7    0.60    2.70
  -2   0   7    3.30    2.60
   2   0  -7    0.00    1.90
   2   0  -7    0.10    2.60
  -2   0   7    0.30    1.00
   0   0   7   -2.10    2.20
   0   0  -7   -1.40    2.30
   0   0   7   -2.70    1.00
   2   0   7   -0.70    1.30
   2   0   7   -1.10    2.50
   2   0   7   -0.30    1.80
   4   0   7   -1.60    1.70
   4   0   7   -2.00    2.20
   4   0   7   -0.30    1.50
   6   0   7   -0.80    1.70
   6   0   7    5.40    2.90
   8   0   7    1.70    1.90
   8   0   7    1.70    2.80
  10   0   7    1.50    2.70
  10   0   7    1.80    1.90
  12   0   7   -1.80    2.60
  12   0   7    1.50    2.00
  14   0   7   -2.50    1.80
  14   0   7   -0.20    2.70
  16   0   7   -0.60    3.00
  18   0   7   -1.20    3.00
  20   0   7    1.90    3.40
 -20   0  -7   -0.40    2.40
  22   0   7    0.40    3.50
 -22   0  -7    2.70    2.60
  24   0   7    1.40    3.70
  26   0   7    2.20    4.00
  28   0   7    2.80    4.20
  30   0   7    0.30    4.20
  32   0   7    0.60    4.20
  34   0   7   -0.60    4.50
  36   0   7   -5.80    4.20
  38   0   7    0.10    4.80
  41  -1  -7   -1.00    4.80
 -41   1   7   -7.80    4.30
  41   1  -7   -0.30    5.10
  39  -1  -7    3.20    5.50
 -39   1   7    4.80    5.40
  39   1  -7   -0.50    5.10
  37  -1  -7   17.00    6.70
 -37  -1   7    2.50    4.50
 -37   1   7   -0.50    4.70
  37   1  -7   -0.20    4.60
 -35  -1   7    4.00    4.60
  35  -1  -7   -5.60    4.20
  35   1  -7    7.90    5.10
 -35   1   7    1.30    4.50
  33  -1  -7   19.70    5.90
 -33  -1   7    9.90    5.00
  33   1  -7    8.50    5.30
 -33   1   7   17.90    5.90
  31  -1  -7   25.80    6.20
 -31  -1   7   28.30    6.20
 -31   1   7   24.00    6.20
  31   1  -7   29.30    6.30
 -29  -1   7   13.70    4.80
  29  -1  -7    7.30    4.80
  29   1  -7   12.80    5.40
  29   1  -7   12.90    2.90
 -29   1   7   11.60    4.90
  27  -1  -7   18.80    5.60
 -27  -1   7   26.60    5.70
 -27   1   7   24.90    6.10
  27   1  -7   16.00    5.00
  27   1  -7   26.80    3.50
  25  -1  -7   11.10    4.40
 -25  -1   7   23.00    4.60
 -25  -1   7    8.40    4.10
  25   1  -7   17.50    3.00
 -25   1   7   12.50    4.50
  25   1  -7   25.20    5.70
 -23  -1   7   32.50    5.30
  23  -1  -7   36.40    2.60
 -23  -1   7   39.20    5.40
  23  -1  -7   36.60    6.40
  23   1  -7   37.10    4.10
  23   1  -7   33.70    5.90
 -23   1   7   42.40    6.60
 -21  -1   7   50.89    5.60
  21  -1  -7   42.40    5.40
  21  -1  -7   58.99    7.10
 -21  -1   7   38.10    5.60
 -21   1   7   40.90    6.00
  21   1  -7   48.80    4.60
  21   1  -7   44.30    6.40
 -19  -1   7   33.20    5.20
 -19  -1   7   44.50    5.40
  19  -1  -7   39.20    4.60
  19  -1  -7   37.60    6.00
 -19   1   7   35.30    5.20
  19   1  -7   41.30    6.00
 -17  -1   7   21.90    3.80
  17  -1  -7   18.90    4.20
 -17  -1   7   17.60    4.30
  17  -1  -7   25.20    3.70
 -17   1   7   19.70    4.50
  17   1  -7   20.40    4.30
 -15  -1   7   17.40    3.50
  15  -1  -7   16.60    4.30
 -15  -1   7   14.60    3.80
  15  -1  -7   18.40    3.40
  15   1  -7   11.30    3.50
 -15   1   7   17.90    3.90
 -13  -1   7   18.80    3.40
  13  -1  -7   12.40    2.90
 -13  -1   7   16.80    3.80
  13  -1  -7    8.50    3.20
  13   1  -7   18.70    4.10
 -13   1   7   20.50    4.40
 -11  -1   7    6.50    2.50
  11  -1  -7    1.10    2.10
 -11  -1   7    6.90    3.00
  11  -1  -7    3.00    3.00
  11   1  -7    3.20    0.80
  11   1  -7    7.00    3.20
 -11   1   7    5.90    3.00
  -9  -1   7   21.00    3.60
  -9  -1   7   15.80    3.50
   9  -1  -7   21.50    3.70
   9  -1  -7   22.60    3.50
   9   1  -7   15.70    3.90
  -9   1   7   22.30    4.10
   7  -1  -7   55.79    5.90
  -7  -1   7   56.29    5.60
  -7  -1   7   53.89    4.80
   7  -1  -7   62.39    5.20
   7   1  -7   42.40    5.10
  -7   1   7   63.49    6.00
   5  -1  -7  351.56   12.20
   5  -1  -7  373.66   11.50
  -5  -1   7  367.06   12.40
   5  -1  -7  381.56   12.50
  -5  -1   7  360.66   13.30
   5  -1  -7  337.87   13.00
  -5   1   7  369.16   13.20
   5   1  -7  370.86   13.60
   3  -1  -7  417.66   13.80
  -3  -1   7  462.15   15.60
   3  -1  -7  450.75   15.30
  -3  -1   7  455.95   14.30
   3  -1  -7  477.05   14.50
   3   1  -7  458.45   15.50
  -3   1   7  459.65   12.70
  -3   1   7  455.45   15.30
  -3   1   7  467.15   12.90
  -1  -1   7   53.49    5.50
   1  -1  -7   29.80    3.50
  -1  -1   7   36.40    3.80
   1  -1  -7   44.70    5.10
  -1   1   7   45.40    4.90
  -1   1   7   43.60    3.70
  -1   1   7   34.00    2.90
  -1  -1  -7   68.79    5.90
   1  -1   7   74.49    5.20
   1  -1   7   61.09    5.90
  -1  -1  -7   70.69    5.10
   1   1   7   54.79    5.30
   1   1   7   77.39    4.00
   1   1   7   77.09    4.50
   3  -1   7   19.40    3.10
   3  -1   7   20.60    3.60
  -3  -1  -7   23.00    3.40
   3   1   7   21.10    2.30
   3   1   7   17.80    2.80
   3   1   7   19.10    3.50
   5  -1   7   40.30    5.10
   5  -1   7   35.10    4.00
   5   1   7   39.10    4.10
   5   1   7   32.00    2.70
   5   1   7   36.10    4.60
   7  -1   7   68.39    5.00
   7  -1   7   66.79    5.20
   7  -1   7   67.19    6.10
   7   1   7   61.99    4.90
   7   1   7   57.79    5.60
   9  -1   7    8.20    2.50
   9  -1   7   10.00    2.70
   9  -1   7    9.10    3.40
   9   1   7    7.40    2.80
   9   1   7   11.30    3.30
  11  -1   7   36.80    5.20
  11  -1   7   26.10    3.70
 -11  -1  -7   26.90    3.30
  11  -1   7   26.80    3.60
  11   1   7   29.10    4.60
  11   1   7   30.00    4.40
  13  -1   7  121.59   11.10
 -13  -1  -7  120.09    6.50
  13  -1   7  105.49    7.70
  13  -1   7  109.79    6.60
  13   1   7  116.39    7.80
  15  -1   7   30.00    4.10
  15  -1   7   23.50    4.70
 -15  -1  -7   30.30    4.00
  15   1   7   31.40    5.20
 -17  -1  -7    4.00    2.40
 -17  -1  -7   -0.50    1.50
  17  -1   7    2.50    3.10
  17  -1   7    0.90    2.20
  17   1   7   -0.30    2.90
  19  -1   7    1.00    3.40
 -19  -1  -7    0.40    2.40
  19  -1   7   -1.90    2.40
  19   1   7    1.50    3.30
  21  -1   7   35.40    5.90
 -21  -1  -7   34.10    4.70
  21   1   7   29.80    5.40
 -23  -1  -7    3.30    3.10
  23  -1   7    5.00    4.30
  23   1   7    2.30    3.60
  25  -1   7    3.50    4.00
  25   1   7    2.40    4.10
  27  -1   7    2.20    3.80
  27   1   7    3.70    4.40
  29  -1   7    4.80    5.10
  29   1   7    4.10    4.50
  31  -1   7    5.60    5.10
  31   1   7    2.00    4.20
  33  -1   7    0.80    4.60
  33   1   7   -6.30    4.10
  35  -1   7    7.50    5.70
  35   1   7    4.00    5.10
  37  -1   7    4.10    5.40
  37   1   7    7.50    5.30
  39  -1   7    1.10    5.00
  39   1   7    8.90    5.70
  42  -2  -7   -0.80    4.90
  42   2  -7   -1.20    4.90
 -42   2   7   -2.40    4.60
  40  -2  -7   10.50    6.10
  40   2  -7   -3.20    4.60
 -40   2   7    2.10    4.80
  38  -2  -7   -3.70    4.50
 -38   2   7    1.40    4.70
  38   2  -7    8.80    5.30
  36  -2  -7    5.00    5.00
 -36   2   7    4.00    4.90
  36   2  -7    0.70    4.60
  34  -2  -7   43.20    8.40
 -34   2   7   27.30    6.90
  34   2  -7   26.60    6.30
  32  -2  -7    7.00    4.70
  32   2  -7   -0.60    4.30
 -32   2   7    7.30    4.90
  32   2  -7    5.20    4.30
  30  -2  -7   15.50    5.40
 -30  -2   7    6.40    4.20
 -30   2   7   14.80    5.30
  30   2  -7   11.40    3.30
 -30   2   7   12.10    3.10
  30   2  -7    9.60    4.90
  28  -2  -7   -2.10    3.40
 -28  -2   7    1.10    3.30
 -28  -2   7    0.70    3.50
 -28   2   7    3.00    2.30
  28   2  -7   -2.80    3.50
 -28   2   7   -1.50    3.90
  28   2  -7    2.60    2.30
 -26  -2   7   28.70    5.20
 -26  -2   7   15.40    4.70
  26  -2  -7   27.00    6.20
  26   2  -7   17.10    3.50
 -26   2   7   24.50    3.50
 -26   2   7   16.80    5.00
  26   2  -7   24.00    5.70
 -24  -2   7    0.80    3.00
  24  -2  -7    5.10    3.90
 -24  -2   7    6.30    3.50
  24  -2  -7    2.20    4.00
  24   2  -7    2.80    3.60
 -24   2   7    9.10    4.20
  24   2  -7    4.30    2.60
 -24   2   7    6.80    2.40
  22  -2  -7   -1.30    3.30
 -22  -2   7    2.00    4.80
  22  -2  -7   -1.60    2.90
 -22  -2   7   -1.90    2.70
  22   2  -7   -1.80    2.20
 -22   2   7   -4.20    2.90
  22   2  -7    0.60    3.10
 -22   2   7    0.10    1.80
  22   2  -7   -3.30    1.80
  20  -2  -7    2.60    2.70
 -20  -2   7    3.10    3.00
  20  -2  -7   -2.80    3.00
 -20  -2   7    3.20    3.30
  20   2  -7   -0.80    2.00
 -20   2   7    1.10    1.70
  20   2  -7   -1.30    3.10
 -20   2   7    2.80    3.20
  20   2  -7    1.70    2.30
 -18  -2   7    0.90    2.90
 -18  -2   7    6.20    2.90
  18  -2  -7    3.20    2.80
 -18  -2   7    1.30    1.10
  18  -2  -7    7.90    3.70
  18   2  -7    4.20    3.40
  18   2  -7    5.90    2.20
  18   2  -7    7.80    2.70
 -18   2   7   -0.30    3.10
 -16  -2   7    0.60    1.10
 -16  -2   7    4.10    2.90
  16  -2  -7    4.70    3.40
  16  -2  -7    3.50    2.10
 -16  -2   7    3.60    2.70
  16  -2  -7    6.90    3.00
  16   2  -7    2.90    1.80
  16   2  -7    3.00    3.00
 -16   2   7    6.30    3.40
 -14  -2   7    4.40    2.50
  14  -2  -7    0.60    1.00
 -14  -2   7    6.40    2.90
  14  -2  -7    5.90    2.70
 -14  -2   7    1.10    1.30
  14  -2  -7    8.10    3.20
  14   2  -7    3.80    3.00
 -14   2   7    9.30    3.60
  14   2  -7   12.70    2.10
  12  -2  -7    0.90    2.40
  12  -2  -7   -1.30    1.20
 -12  -2   7   -1.00    2.10
  12  -2  -7   -1.50    1.90
 -12  -2   7    0.60    1.20
 -12  -2   7    1.20    2.40
 -12   2   7   -4.90    2.30
  12   2  -7   -2.90    2.20
  12   2  -7   -0.90    1.10
 -10  -2   7    2.90    2.70
 -10  -2   7    2.40    2.30
  10  -2  -7    5.30    2.50
  10  -2  -7    4.30    2.00
  10  -2  -7    0.80    2.40
 -10  -2   7    0.70    1.30
 -10   2   7    2.80    1.00
 -10   2   7    0.80    2.60
  10   2  -7    1.20    2.70
  10   2  -7    4.50    1.10
  -8  -2   7    7.40    2.80
   8  -2  -7    6.70    2.50
  -8  -2   7    9.70    2.70
   8  -2  -7    5.50    2.10
   8  -2  -7    6.10    2.90
  -8  -2   7   -0.40    1.10
   8   2  -7    8.80    3.30
  -8   2   7    1.80    2.50
  -6  -2   7    3.80    2.30
   6  -2  -7    7.70    2.40
  -6  -2   7    4.10    2.80
  -6  -2   7   -0.40    0.80
   6  -2  -7    4.80    2.20
   6  -2  -7    3.70    2.60
  -6   2   7   10.80    3.10
   6   2  -7    6.80    3.10
   4  -2  -7   40.00    4.80
  -4  -2   7   33.50    3.80
   4  -2  -7   33.90    3.70
  -4  -2   7   34.70    4.70
   4  -2  -7   30.50    3.70
  -4   2   7   35.40    4.00
  -4   2   7   34.90    4.50
  -4   2   7   30.90    4.10
   4   2  -7   31.30    4.30
   2  -2  -7    5.80    2.70
   2  -2  -7    2.50    2.00
  -2  -2   7   -0.10    0.80
  -2  -2   7    1.50    1.90
   2  -2  -7    0.30    1.90
  -2  -2   7    1.90    1.00
  -2  -2   7    4.40    2.70
  -2   2   7    2.70    2.10
  -2   2   7    3.20    1.90
  -2   2   7    2.30    2.30
   0  -2   7  138.69    7.10
   0  -2  -7  150.98    7.10
   0  -2   7  154.38    8.10
   0  -2  -7  164.98    7.90
   0  -2  -7  152.18    6.90
   0  -2   7  152.58    5.20
   0   2   7  133.59    7.00
   0   2   7  161.18    8.00
   2  -2   7    9.00    3.00
  -2  -2  -7    8.80    2.50
  -2  -2  -7   12.50    2.50
   2  -2   7    7.30    2.60
  -2  -2  -7   13.50    3.30
   2   2   7   11.70    2.90
   2   2   7   10.40    2.80
   4  -2   7   28.70    3.80
   4  -2   7   40.40    5.00
  -4  -2  -7   31.10    3.50
  -4  -2  -7   36.20    3.60
   4   2   7   32.50    4.30
   4   2   7   27.60    4.00
   6  -2   7  121.19    7.60
  -6  -2  -7  117.29    6.10
   6  -2   7  121.59    6.80
  -6  -2  -7  114.79    6.30
  -6  -2  -7  121.09    5.80
   6   2   7  117.59    7.00
   6   2   7  122.29    7.10
   8  -2   7  156.58    8.80
  -8  -2  -7  152.58    7.10
   8  -2   7  145.79    7.70
   8   2   7  150.48    7.90
   8   2   7  150.78    8.10
  10  -2   7   10.90    3.60
  10  -2   7    6.30    2.30
  10  -2   7    3.60    2.50
 -10  -2  -7    4.50    2.30
  10   2   7   -0.40    1.50
  10   2   7    7.40    3.10
  10   2   7    6.20    2.90
  12  -2   7    0.50    2.10
  12  -2   7   -0.30    2.10
  12  -2   7    0.10    2.50
 -12  -2  -7   -1.60    1.80
  12   2   7    3.00    2.80
  12   2   7   -3.00    2.50
  12   2   7    1.10    1.70
  14  -2   7   69.39    7.50
  14  -2   7   64.59    5.50
 -14  -2  -7   70.79    5.90
  14  -2   7   54.69    5.50
  14   2   7   54.09    5.70
  14   2   7   55.39    5.90
  14   2   7   72.99    7.40
 -16  -2  -7   47.60    5.20
  16  -2   7   52.29    5.40
  16  -2   7   45.00    6.40
  16  -2   7   36.20    4.90
  16   2   7   37.20    5.80
  16   2   7   49.30    5.60
  18  -2   7    6.20    3.60
  18  -2   7    1.80    2.80
 -18  -2  -7    2.70    2.50
  18   2   7   11.10    4.60
  18   2   7    9.80    3.70
  20  -2   7   31.90    4.50
  20  -2   7   33.70    6.70
  20   2   7   29.70    5.40
  20   2   7   35.00    6.40
  22  -2   7   -5.80    2.90
  22  -2   7    2.80    2.90
  22   2   7    4.10    3.80
  22   2   7    3.20    3.80
  24  -2   7   44.40    5.70
  24  -2   7   40.80    7.00
  24   2   7   54.79    8.50
  24   2   7   51.19    6.80
  26  -2   7   43.70    7.60
  26   2   7   38.30    6.40
  26   2   7   29.40    6.50
  28  -2   7    3.80    4.90
  28   2   7    3.70    4.00
  28   2   7    3.40    4.80
  30  -2   7    4.50    4.50
  30   2   7    0.80    4.10
  30   2   7   11.50    5.90
  32  -2   7    8.00    5.40
  32   2   7   12.30    6.00
  32   2   7    5.10    5.00
  34  -2   7   -1.00    4.50
  34   2   7   -1.40    5.30
  34   2   7   -0.20    4.30
  36  -2   7   -3.60    4.60
  36   2   7    9.20    5.30
  36   2   7    3.00    5.60
  38  -2   7    2.20    4.80
  38   2   7    5.50    5.10
  38   2   7   -4.10    4.90
 -39   3   7    0.10    4.70
  39   3  -7   -0.10    4.50
  39   3  -7    3.30    4.40
 -39   3   7    0.20    1.80
 -37   3   7   -0.60    1.70
  37   3  -7    2.60    4.40
  37   3  -7    6.50    4.90
 -37   3   7   -0.70    4.70
  35   3  -7   14.30    5.10
 -35   3   7   18.50    6.30
 -35   3   7   20.50    2.70
  35   3  -7   16.40    5.80
  33  -3  -7    8.80    5.10
  33   3  -7   18.90    4.30
 -33   3   7   13.30    2.20
  33   3  -7   17.40    5.50
 -33   3   7    7.60    5.40
  33   3  -7   12.70    4.60
 -31  -3   7    9.40    5.20
  31  -3  -7    6.50    5.00
  31   3  -7   14.70    4.10
  31   3  -7   18.30    5.00
 -31   3   7   -0.50    4.00
  31   3  -7   10.10    4.50
 -31   3   7   13.50    2.00
  29  -3  -7   -0.10    4.10
 -29  -3   7    0.50    3.50
  29   3  -7    2.10    4.10
  29   3  -7   -0.30    2.80
  29   3  -7    2.70    3.60
 -29   3   7    2.70    4.20
 -29   3   7    0.80    1.30
 -27  -3   7   11.70    4.20
  27  -3  -7   12.60    5.10
  27   3  -7   15.00    4.70
 -27   3   7   17.20    1.70
  27   3  -7   16.00    3.90
  27   3  -7   16.80    4.30
 -27   3   7   18.40    5.70
 -25  -3   7   36.10    5.60
  25  -3  -7   36.10    6.40
  25  -3  -7   39.10    5.80
  25   3  -7   40.30    5.40
 -25   3   7   37.40    6.60
  25   3  -7   38.60    6.20
  25   3  -7   37.00    5.20
 -23  -3   7   16.20    4.50
  23  -3  -7   18.70    4.40
 -23  -3   7    9.20    3.80
  23  -3  -7   32.00    6.10
  23   3  -7   22.00    4.30
  23   3  -7   19.70    3.90
  23   3  -7   15.70    4.50
 -23   3   7   16.60    4.60
  21  -3  -7    0.80    3.30
 -21  -3   7    1.60    3.00
 -21  -3   7   -1.20    2.80
  21  -3  -7    5.40    3.70
  21   3  -7   -0.60    2.30
 -21   3   7    0.30    3.20
  21   3  -7   -1.40    2.80
  21   3  -7    3.90    2.70
 -19  -3   7   12.90    3.40
  19  -3  -7   14.00    4.00
 -19  -3   7   10.90    3.60
  19  -3  -7   14.40    4.50
 -19  -3   7   15.30    4.20
 -19   3   7   13.50    4.20
  19   3  -7   16.90    4.00
  19   3  -7   10.00    4.00
  19   3  -7   11.70    3.00
 -17  -3   7   35.50    4.90
  17  -3  -7   21.80    3.90
 -17  -3   7   28.80    4.10
  17  -3  -7   33.30    4.80
 -17  -3   7   31.40    5.10
  17  -3  -7   24.90    4.60
  17   3  -7   28.70    3.80
  17   3  -7   32.70    4.60
 -17   3   7   30.50    5.20
  17   3  -7   27.10    4.60
 -15  -3   7   11.40    3.00
 -15  -3   7   17.50    3.60
 -15  -3   7   19.60    4.20
  15  -3  -7   19.20    3.70
  15  -3  -7    9.00    3.50
  15  -3  -7   22.40    4.10
  15   3  -7   19.10    3.10
  15   3  -7   17.60    4.00
  15   3  -7   13.50    3.80
  15   3  -7   18.50    3.70
 -15   3   7   20.70    4.50
  13  -3  -7   31.10    4.70
  13  -3  -7   33.00    4.30
 -13  -3   7   32.00    4.10
 -13  -3   7   31.00    4.70
 -13  -3   7   33.10    4.40
  13  -3  -7   40.50    4.50
  13   3  -7   33.90    4.80
  13   3  -7   13.40    3.20
 -13   3   7   28.90    4.40
  13   3  -7   40.50    3.90
 -13   3   7   31.70    4.70
 -11  -3   7    5.60    2.60
 -11  -3   7    2.70    2.30
 -11  -3   7    5.40    2.80
  11  -3  -7    3.80    2.20
  11  -3  -7    2.60    2.40
  11  -3  -7    4.60    2.70
  11   3  -7    8.50    2.10
 -11   3   7   -1.20    1.30
  11   3  -7    5.40    2.90
 -11   3   7    7.60    3.10
  11   3  -7   -0.90    1.60
  -9  -3   7  246.58    9.90
   9  -3  -7  238.38    9.50
  -9  -3   7  241.18    9.70
   9  -3  -7  230.28   10.20
  -9  -3   7  226.18   10.30
   9  -3  -7  225.78    9.60
   9   3  -7  239.48   10.50
  -9   3   7  242.28   10.20
  -7  -3   7    9.20    2.60
   7  -3  -7   10.00    2.60
  -7  -3   7    7.50    2.50
  -7  -3   7    6.50    3.10
   7  -3  -7    6.50    2.60
   7  -3  -7    6.80    2.50
  -7   3   7    7.40    2.30
  -7   3   7    5.00    2.70
   7   3  -7    1.60    1.90
  -5  -3   7    7.50    2.60
   5  -3  -7    8.20    2.50
   5  -3  -7    7.00    2.30
  -5  -3   7    7.00    2.70
  -5  -3   7    8.60    3.10
   5  -3  -7    9.80    2.90
  -5   3   7    8.40    2.70
   5   3  -7    9.00    2.60
  -5   3   7    2.20    2.50
  -3  -3   7   12.00    2.80
  -3  -3   7    9.70    3.20
   3  -3  -7   14.50    2.70
   3  -3  -7   13.30    2.60
   3  -3  -7   11.60    3.10
  -3   3   7    9.40    2.60
  -3   3   7    9.70    2.70
  -3   3   7    8.20    2.90
   3   3  -7    9.20    2.90
   1  -3  -7   71.69    4.90
  -1  -3   7   70.99    5.50
   1  -3  -7   79.09    4.90
  -1  -3   7   95.09    7.50
   1  -3  -7   81.09    5.80
  -1   3   7   62.79    5.40
   1   3  -7   88.69    7.60
  -1   3   7   78.09    5.50
  -1   3   7   66.29    6.30
  -1  -3  -7   75.69    6.10
   1  -3   7   59.49    5.10
   1  -3   7   55.69    5.70
  -1  -3  -7   61.59    4.60
  -1  -3  -7   60.69    4.40
   1   3   7   69.49    5.10
   1   3   7   58.69    6.00
   1   3   7   61.49    5.20
   3  -3   7   95.99    6.20
  -3  -3  -7  101.99    5.40
  -3  -3  -7  100.09    5.50
   3  -3   7   86.69    6.60
   3   3   7   92.59    5.90
   3   3   7   83.29    6.60
   3   3   7   97.09    5.90
  -5  -3  -7   21.50    2.90
   5  -3   7   16.00    3.20
   5  -3   7   21.80    4.20
  -5  -3  -7   17.50    2.90
   5   3   7   17.90    3.20
   5   3   7   21.90    4.40
   5   3   7   22.50    3.40
   7  -3   7   21.20    4.30
  -7  -3  -7   13.10    2.60
   7  -3   7   19.50    3.50
  -7  -3  -7   16.90    3.00
   7   3   7   16.60    3.20
   7   3   7   17.70    3.40
   7   3   7   13.40    3.80
   9  -3   7    4.60    2.60
   9  -3   7    0.80    2.50
  -9  -3  -7    1.60    1.90
  -9  -3  -7   -2.00    1.60
   9   3   7    1.70    2.50
   9   3   7    0.50    2.60
   9   3   7    0.60    2.20
  11  -3   7   38.70    4.30
 -11  -3  -7   40.40    4.40
  11  -3   7   34.50    5.20
 -11  -3  -7   48.20    4.50
  11  -3   7   44.20    5.20
  11   3   7   41.60    4.90
  11   3   7   45.90    6.00
  11   3   7   43.40    4.80
 -13  -3  -7   18.40    3.20
  13  -3   7   14.70    3.40
  13  -3   7   17.80    3.80
  13  -3   7    8.40    3.90
  13   3   7    5.00    3.60
  13   3   7   14.20    3.50
  13   3   7   10.10    3.40
 -15  -3  -7   11.40    2.80
  15  -3   7   15.60    4.50
  15  -3   7    2.60    3.20
  15  -3   7    8.40    3.20
  15   3   7    7.30    3.30
  15   3   7    6.70    3.20
  15   3   7    9.10    4.40
  17  -3   7   26.20    4.60
  17  -3   7   29.50    5.30
 -17  -3  -7   29.90    4.10
  17  -3   7   26.10    4.20
  17   3   7   24.80    5.70
  17   3   7   39.30    5.30
  19  -3   7   16.00    4.70
  19  -3   7   16.10    5.90
 -19  -3  -7   16.00    3.50
  19  -3   7   20.10    4.10
  19   3   7   10.00    4.80
  19   3   7   19.30    4.20
 -21  -3  -7   68.49   10.00
  21  -3   7   68.29    6.60
  21  -3   7   59.19    7.60
  21   3   7   59.49    6.80
  21   3   7   65.19    8.60
  23  -3   7    3.50    3.80
  23  -3   7    1.50    3.00
  23   3   7   -4.50    3.00
  23   3   7   -0.20    4.10
  25  -3   7   38.40    7.10
  25  -3   7   30.30    5.10
  25   3   7   31.10    7.10
  25   3   7   48.10    6.50
  27  -3   7    5.40    3.80
  27  -3   7    4.90    4.30
  27   3   7    2.10    3.90
  27   3   7    1.20    4.50
  29  -3   7   -0.90    4.30
  29   3   7    1.40    3.90
  29   3   7    3.30    5.20
  31  -3   7   12.20    5.80
  31   3   7   16.60    5.30
  31   3   7   16.20    6.20
  33  -3   7   -3.50    4.10
  33   3   7    0.60    5.10
  33   3   7    2.70    4.30
  35  -3   7   -1.70    4.90
  35   3   7   -2.70    4.10
  35   3   7    4.90    5.70
  37  -3   7   14.00    7.30
  37   3   7    3.70    5.80
  37   3   7   -4.50    3.90
  38   4  -7   -4.10    3.90
 -38   4   7   -2.70    4.60
  38   4  -7    0.40    3.90
  36   4  -7    2.80    4.20
  36   4  -7    0.90    3.40
  36   4  -7    1.10    4.10
 -36   4   7   -2.20    4.00
  34   4  -7    0.70    3.20
  34   4  -7    3.80    4.20
 -34   4   7    5.90    4.40
  34   4  -7    4.20    4.40
 -32  -4   7    7.10    4.70
  32   4  -7   -3.30    3.00
  32   4  -7   -0.40    3.70
  32   4  -7   -1.60    3.50
 -32   4   7   -2.60    3.80
 -30  -4   7   -1.50    3.90
  30   4  -7   -8.00    3.20
 -30   4   7    5.60    4.30
  30   4  -7    2.50    3.70
  30   4  -7    0.60    3.30
 -28  -4   7    0.70    3.60
  28   4  -7   -3.10    3.00
  28   4  -7    0.70    3.30
  28   4  -7   -2.30    3.10
 -28   4   7    4.30    3.80
 -26  -4   7   26.70    5.40
  26  -4  -7   15.90    4.80
  26   4  -7   15.20    4.40
 -26   4   7   17.00    5.00
  26   4  -7   16.90    4.70
  26   4  -7   26.10    5.10
 -24  -4   7   27.90    5.20
  24  -4  -7   39.70    6.20
  24   4  -7   40.50    5.70
  24   4  -7   19.00    4.70
  24   4  -7   36.60    5.70
 -24   4   7   38.80    6.50
 -22  -4   7   59.89    6.70
  22  -4  -7   64.49    6.90
  22   4  -7   63.39    6.70
 -22   4   7   63.09    7.40
  22   4  -7   58.29    6.80
  22   4  -7   63.39    7.40
 -20  -4   7    0.70    2.90
  20  -4  -7    1.30    3.30
 -20  -4   7   -0.50    2.60
  20   4  -7    1.80    2.90
  20   4  -7    1.60    3.10
 -20   4   7   -2.00    2.90
  20   4  -7   -1.00    2.70
 -18  -4   7    1.80    2.80
  18  -4  -7    3.60    3.20
 -18  -4   7   -3.20    2.10
  18  -4  -7   -1.40    4.00
  18   4  -7    2.20    3.10
 -18   4   7    1.70    3.10
  18   4  -7   -2.00    2.30
  18   4  -7   -5.70    2.70
  16  -4  -7   46.60    8.70
  16  -4  -7   34.40    4.80
 -16  -4   7   27.70    4.10
 -16  -4   7   43.30    5.10
  16  -4  -7   33.20    4.80
  16   4  -7   43.60    5.10
  16   4  -7   37.30    5.70
 -16   4   7   38.70    5.40
  16   4  -7   33.60    5.10
  14  -4  -7    4.20    2.90
 -14  -4   7    7.80    2.70
 -14  -4   7   10.50    5.40
  14  -4  -7   -0.80    2.50
  14  -4  -7    8.70    3.50
 -14  -4   7    3.30    2.80
  14   4  -7    5.60    3.20
  14   4  -7    7.50    2.90
 -14   4   7    6.30    3.10
  14   4  -7    3.20    3.40
 -12  -4   7    4.20    2.50
  12  -4  -7    0.50    2.50
  12  -4  -7    8.40    2.80
 -12  -4   7    5.70    2.80
 -12  -4   7    5.70    2.80
  12  -4  -7    5.00    2.90
 -12   4   7    8.20    2.90
  12   4  -7    1.00    2.30
  12   4  -7    7.10    3.10
  12   4  -7   -1.70    3.00
 -12   4   7    7.50    3.10
  12   4  -7    8.80    2.80
  10  -4  -7    5.70    2.40
 -10  -4   7    9.40    2.70
  10  -4  -7    7.10    2.70
 -10  -4   7    3.10    2.60
 -10  -4   7    4.90    2.80
  10  -4  -7    6.60    3.00
 -10   4   7    5.10    2.70
 -10   4   7    6.60    2.70
  10   4  -7    4.60    3.10
  10   4  -7    1.40    2.40
  10   4  -7    7.30    2.50
   8  -4  -7  196.68    8.40
  -8  -4   7  210.58    9.60
   8  -4  -7  186.08    9.00
  -8  -4   7  194.78    8.90
  -8  -4   7  193.48    8.60
   8  -4  -7  182.98    8.50
  -8   4   7  183.78    8.60
  -8   4   7  181.28    8.60
   8   4  -7  191.68    9.00
   6  -4  -7   16.90    3.00
  -6  -4   7   16.90    3.90
  -6  -4   7   17.90    3.30
   6  -4  -7   14.30    3.20
   6  -4  -7   11.00    2.70
   6   4  -7   12.60    3.30
  -6   4   7   16.10    3.10
  -6   4   7   15.20    3.20
   4  -4  -7    6.30    2.20
  -4  -4   7    6.40    2.90
   4  -4  -7    7.70    2.70
  -4  -4   7    7.80    2.80
   4  -4  -7    6.30    2.30
   4   4  -7    3.40    2.40
  -4   4   7    6.60    2.30
  -4   4   7    2.60    2.20
   2  -4  -7    1.80    1.90
   2  -4  -7    1.20    2.00
   2  -4  -7    1.00    2.10
  -2  -4   7   -0.10    2.50
  -2  -4   7    0.10    2.20
  -2   4   7    3.00    3.30
   2   4  -7    5.20    2.40
  -2   4   7    0.30    2.00
  -2   4   7   -2.70    1.70
   0  -4   7    7.30    2.70
   0  -4  -7    3.10    2.40
   0  -4  -7    7.90    2.30
   0  -4   7    4.60    3.00
   0  -4  -7    6.70    2.10
   0   4   7    9.40    3.70
   0   4   7    3.80    2.50
   0   4  -7    2.40    2.20
   0   4   7    5.40    2.20
  -2  -4  -7   50.19    5.00
  -2  -4  -7   42.60    3.90
   2  -4   7   45.20    4.80
   2  -4   7   45.20    5.30
  -2  -4  -7   39.50    3.70
   2   4   7   42.00    5.90
   2   4   7   48.20    4.30
   2   4   7   44.40    4.20
  -4  -4  -7    5.90    2.00
  -4  -4  -7    6.60    2.40
   4  -4   7    8.10    3.20
   4  -4   7    6.90    2.80
   4   4   7    4.80    2.10
   4   4   7    5.70    3.50
   4   4   7    9.20    2.50
  -4   4  -7   -0.10    1.20
  -6  -4  -7   -2.10    1.80
   6  -4   7    1.10    2.40
   6  -4   7    3.20    3.10
  -6  -4  -7    3.60    2.00
   6   4   7    0.00    1.80
   6   4   7    2.40    3.10
   6   4   7    3.90    2.30
   8  -4   7   -1.80    2.30
   8  -4   7    5.10    2.90
  -8  -4  -7    3.90    2.00
  -8  -4  -7    0.60    1.90
   8   4   7    0.70    1.90
   8   4   7    2.40    2.20
   8   4   7    3.40    3.50
 -10  -4  -7   10.10    2.70
  10  -4   7    3.60    3.00
 -10  -4  -7    4.40    2.20
  10  -4   7    7.10    3.60
  10   4   7    4.70    2.20
  10   4   7    9.60    2.60
  10   4   7   11.10    4.40
  12  -4   7   21.20    4.40
 -12  -4  -7   20.60    3.40
  12  -4   7   20.20    4.50
 -12  -4  -7   20.30    3.20
  12   4   7   15.50    5.00
  12   4   7   23.50    3.60
  12   4   7   23.90    3.50
  14  -4   7   36.30    5.90
  14  -4   7   55.19    5.70
  14  -4   7   42.00    5.70
 -14  -4  -7   49.70    4.80
  14   4   7   52.19    7.30
  14   4   7   48.60    5.10
  14   4   7   47.90    4.90
  16  -4   7    9.00    3.80
  16  -4   7    4.30    3.50
 -16  -4  -7   10.80    3.00
  16   4   7   10.30    3.40
  16   4   7    9.60    4.40
  18  -4   7    3.00    3.60
 -18  -4  -7    9.90    3.10
  18  -4   7   23.30    4.80
  18   4   7    8.50    4.70
  18   4   7   15.20    3.60
  20  -4   7   12.80    4.70
 -20  -4  -7    9.60    3.30
  20   4   7   14.00    3.80
  20   4   7    9.50    5.30
  22  -4   7   -2.10    3.50
 -22  -4  -7   -2.20    2.50
  22   4   7   -2.00    2.90
  22   4   7    0.00    4.50
  24  -4   7    0.80    6.50
  24   4   7    4.10    5.20
  24   4   7    3.00    3.50
  26   4   7   15.30    6.30
  26   4   7    9.10    3.80
  28   4   7    5.00    5.80
  28   4   7   12.50    4.40
  30   4   7    2.80    5.50
  30   4   7    1.00    3.60
  32   4   7   -1.90    5.20
  32   4   7   -0.50    3.70
  34   4   7    5.50    6.00
  34   4   7    9.00    4.70
  35   5  -7    5.10    4.90
  35   5  -7   -0.10    3.70
 -35   5   7   -0.70    4.00
  35   5  -7   -1.00    3.80
 -33  -5   7    1.40    4.50
  33   5  -7   -2.50    4.20
 -33   5   7    2.90    4.30
  33   5  -7    4.40    4.50
  33   5  -7    1.80    3.60
 -31  -5   7   -5.90    3.60
  31   5  -7    0.10    4.00
  31   5  -7   -4.90    3.20
 -31   5   7    6.00    4.50
  31   5  -7    1.90    3.40
 -29  -5   7   15.30    5.30
  29   5  -7   19.70    4.80
 -29   5   7   21.90    5.80
  29   5  -7    6.80    4.60
  29   5  -7   15.80    5.20
  27  -5  -7   10.20    4.40
 -27  -5   7   -1.00    3.70
  27   5  -7    3.10    3.90
  27   5  -7    1.80    3.50
 -27   5   7    0.30    3.60
  27   5  -7    4.40    4.00
  25  -5  -7   -4.00    3.50
 -25  -5   7   -1.30    3.30
  25   5  -7    1.80    3.30
  25   5  -7    2.70    3.80
 -25   5   7    1.20    3.50
  25   5  -7    4.60    4.10
 -23  -5   7    1.40    3.50
  23  -5  -7    7.60    4.20
 -23   5   7   10.80    4.30
  23   5  -7    3.00    4.10
  23   5  -7   13.30    4.20
  23   5  -7   13.70    4.00
 -21  -5   7    0.60    2.80
  21  -5  -7    1.40    3.30
 -21  -5   7    1.50    3.20
  21   5  -7   -1.40    2.80
  21   5  -7    3.20    3.50
  21   5  -7    4.50    3.70
 -21   5   7    1.90    3.60
 -19  -5   7   -1.50    2.80
  19  -5  -7    7.10    3.70
 -19  -5   7    1.00    2.60
  19   5  -7    1.20    2.80
  19   5  -7   -2.20    2.80
  19   5  -7   -0.50    3.30
 -19   5   7    3.10    3.40
  17  -5  -7    0.40    2.70
 -17  -5   7    3.40    2.70
  17  -5  -7   -2.00    2.80
 -17  -5   7   -1.50    2.60
 -17   5   7   -1.90    2.60
  17   5  -7    1.20    3.00
  17   5  -7   -0.10    3.40
  15  -5  -7   10.50    3.60
 -15  -5   7   10.20    3.20
  15  -5  -7   14.70    3.50
 -15  -5   7   12.10    3.30
  15   5  -7   13.50    4.50
 -15   5   7    6.70    3.20
  15   5  -7    6.60    3.50
  13  -5  -7   -0.30    2.80
 -13  -5   7    7.40    3.20
  13  -5  -7    1.70    2.50
 -13  -5   7    8.80    3.00
  13   5  -7    2.30    3.70
 -13   5   7    3.10    2.90
  13   5  -7   16.00    4.00
  11  -5  -7    3.70    2.40
  11  -5  -7    3.80    2.70
 -11  -5   7    7.30    2.80
 -11  -5   7    0.70    2.60
 -11   5   7    3.10    2.50
  11   5  -7    4.60    2.90
  11   5  -7   -0.60    3.10
   9  -5  -7  193.88    8.90
   9  -5  -7  186.18    8.60
  -9  -5   7  201.18    9.30
  -9   5   7  192.08    8.40
   9   5  -7  191.78   11.40
  -9   5   7  199.38    8.70
   7  -5  -7   16.80    3.20
   7  -5  -7   28.40    3.60
  -7  -5   7   24.30    3.80
  -7   5   7   25.80    3.50
  -7   5   7   26.10    3.50
   7   5  -7   21.50    4.60
   7   5  -7   23.80    5.10
   5  -5  -7    3.40    2.10
  -5  -5   7    1.80    2.50
   5  -5  -7    2.90    2.20
  -5   5   7    3.70    2.20
   5   5  -7    0.80    2.50
  -5   5   7    2.70    2.00
   5   5  -7    9.80    3.90
   3  -5  -7    7.50    2.50
  -3  -5   7    7.40    3.00
   3  -5  -7    6.10    2.10
  -3   5   7   11.70    2.60
   3   5  -7    3.90    3.20
   3   5  -7    1.20    3.30
  -3   5   7    3.90    2.00
   1  -5  -7   11.00    2.40
   1  -5  -7   10.20    2.50
  -1  -5   7   14.30    3.30
  -1   5   7    9.40    2.20
  -1   5   7   16.10    2.60
  -1   5   7   12.40    4.80
   1  -5   7    0.70    2.50
  -1  -5  -7    2.90    2.00
  -1  -5  -7    1.60    1.70
   1   5   7   -0.80    3.40
   1   5   7    1.20    1.60
   1   5   7    4.70    1.90
  -3  -5  -7   41.30    3.80
  -3  -5  -7   49.70    3.90
   3  -5   7   43.40    5.00
   3   5   7   43.70    3.30
   3   5   7   55.39    7.30
   3   5   7   48.40    3.60
   5  -5   7   83.59    6.70
  -5  -5  -7   91.29    5.10
  -5  -5  -7   85.19    5.10
   5   5   7   94.69    9.90
   5   5   7   85.99    4.40
   5   5   7   96.09    4.50
   7  -5   7   -0.90    2.60
  -7  -5  -7   -2.90    1.70
  -7  -5  -7   -0.10    1.70
   7   5   7   -0.50    1.50
   7   5   7   -5.00    3.10
   7   5   7    0.90    1.50
   9  -5   7   11.70    3.70
  -9  -5  -7    6.60    2.40
  -9  -5  -7    7.40    2.30
   9   5   7    9.90    4.90
   9   5   7   10.50    2.10
   9   5   7    8.50    2.10
 -11  -5  -7    2.50    2.00
  11  -5   7    4.20    3.20
 -11  -5  -7    0.50    2.10
  11   5   7   -2.90    1.60
  11   5   7   -0.90    1.60
  11   5   7    5.70    4.50
  13  -5   7    1.40    3.30
 -13  -5  -7    2.40    2.30
 -13  -5  -7    7.00    2.80
  13   5   7    8.60    2.30
  13   5   7    4.60    4.70
  13   5   7    7.10    2.20
 -15  -5  -7   48.40    4.90
 -15  -5  -7   50.59    5.10
  15  -5   7   42.10    6.00
  15   5   7   43.40    4.10
  15   5   7   48.60    4.30
  15   5   7   62.39    9.20
 -17  -5  -7   29.80    4.30
  17  -5   7   34.20    6.00
  17   5   7   36.20    4.00
  17   5   7   36.20    7.20
  19  -5   7   18.40    5.00
 -19  -5  -7   16.80    3.70
  19   5   7    8.80    5.30
  19   5   7    9.50    2.80
 -21  -5  -7   -1.60    2.50
  21   5   7    3.30    4.70
  21   5   7   -1.20    2.20
 -23  -5  -7   -4.10    2.50
  23   5   7    7.00    2.90
  23   5   7   -4.50    4.30
  25   5   7   -0.80    2.40
  25   5   7   -5.20    4.20
  27   5   7    2.40    5.30
  27   5   7    2.90    2.90
  29   5   7    1.90    2.90
  29   5   7    0.30    5.40
  31   5   7    2.30    5.40
  31   5   7    5.30    3.50
 -30  -6   7   -4.10    3.90
 -30   6   7    0.70    4.10
  30   6  -7    7.00    5.00
  30   6  -7   -3.00    2.60
  30   6  -7   -1.70    4.30
 -28  -6   7   -1.30    3.80
  28  -6  -7   -5.10    6.40
  28   6  -7   -1.20    4.10
 -28   6   7    0.00    3.80
  28   6  -7    6.30    3.20
  28   6  -7   -1.80    4.00
  26  -6  -7    8.40    4.80
 -26  -6   7   12.60    4.60
  26   6  -7    9.00    5.00
  26   6  -7    7.50    3.50
 -26   6   7   16.20    4.90
  26   6  -7    1.40    4.50
  24  -6  -7    7.90    4.40
 -24  -6   7    3.60    3.70
  24   6  -7    3.50    4.20
 -24   6   7    3.10    3.80
  24   6  -7   -1.50    3.80
 -22  -6   7    6.50    3.80
  22  -6  -7    2.40    3.80
  22   6  -7    2.50    4.40
 -22   6   7    0.80    3.20
  22   6  -7    1.10    3.90
 -20  -6   7    5.40    3.40
  20  -6  -7    4.70    3.60
 -20  -6   7    2.00    2.90
  20   6  -7   -2.60    4.00
 -20   6   7    0.80    3.10
  20   6  -7   -1.00    3.80
  18  -6  -7   -4.20    3.00
 -18  -6   7   -1.60    2.60
 -18  -6   7    3.70    3.20
 -18   6   7    3.80    3.00
  18   6  -7    2.70    3.90
  18   6  -7   -4.50    3.70
 -16  -6   7   44.80    5.40
  16  -6  -7   35.90    5.10
  16  -6  -7   44.90    5.80
 -16  -6   7   34.30    4.90
 -16   6   7   42.10    5.00
  16   6  -7   39.80    6.40
  16   6  -7   49.80    7.70
  14  -6  -7   59.99    6.40
  14  -6  -7   71.49    6.60
 -14  -6   7   56.19    6.00
 -14  -6   7   68.29    6.20
 -14   6   7   63.39    5.60
  14   6  -7   79.69    8.20
  14   6  -7   56.49    8.00
  12  -6  -7   85.09    6.40
  12  -6  -7   89.49    6.90
 -12  -6   7   72.79    6.40
 -12  -6   7   82.59    6.80
  12   6  -7   78.59    9.10
 -12   6   7   69.29    5.80
  10  -6  -7    8.00    2.80
 -10  -6   7    6.80    3.10
  10  -6  -7    4.10    2.90
 -10   6   7    4.30    2.10
  10   6  -7    8.70    4.40
 -10   6   7    6.10    2.40
   8  -6  -7   16.70    3.50
  -8  -6   7   19.20    3.90
   8  -6  -7   16.60    3.20
  -8   6   7   18.20    2.70
  -8   6   7   22.90    2.80
   8   6  -7    6.90    4.30
  -6  -6   7   10.10    3.10
   6  -6  -7   12.60    2.80
   6  -6  -7    7.80    2.60
   6   6  -7   15.30    5.30
  -6   6   7   13.20    2.00
  -6   6   7   14.70    2.10
   4  -6  -7    7.40    2.40
  -4  -6   7    6.80    3.10
   4  -6  -7    7.40    2.30
   4   6  -7    3.90    3.90
   2  -6  -7    1.80    2.00
   2  -6  -7   -0.20    1.70
  -2  -6   7    1.70    2.60
   2   6  -7   -0.30    3.30
   0  -6   7    3.80    3.00
   0  -6  -7    4.20    2.00
   0  -6  -7    1.00    1.70
   0   6  -7   -3.90    2.90
   0   6   7   -1.60    3.70
  -2  -6  -7   67.79    4.30
  -2  -6  -7   72.69    4.60
   2  -6   7   76.59    6.50
  -2   6  -7   79.69    8.90
   2   6   7   70.39    9.50
   4  -6   7  166.18    9.20
  -4  -6  -7  152.28    6.50
  -4  -6  -7  161.58    6.50
  -4   6  -7  137.69   10.60
   4   6   7  159.08   12.00
   6  -6   7   56.49    6.10
  -6  -6  -7   51.69    3.90
  -6  -6  -7   50.49    4.10
   6   6   7   41.40    7.60
  -6   6  -7   40.20    7.00
  -8  -6  -7    1.00    1.90
  -8  -6  -7   -0.60    1.70
   8  -6   7    1.60    3.00
  -8   6  -7   -4.00    3.00
   8   6   7    2.30    4.40
 -10  -6  -7   25.40    3.30
  10  -6   7   25.50    5.00
 -10  -6  -7   32.80    3.50
  10   6   7   32.90    7.10
  12  -6   7    6.50    3.70
 -12  -6  -7    2.60    2.20
 -12  -6  -7    1.00    2.10
  12   6   7   -2.40    4.30
 -14  -6  -7    1.80    2.30
 -14  -6  -7    2.90    2.30
  14  -6   7    0.30    3.30
  14   6   7    3.60    4.90
 -16  -6  -7    0.40    2.20
  16  -6   7   -3.60    3.40
 -16  -6  -7    2.90    2.30
  16   6   7   -1.20    4.40
  18  -6   7    0.20    3.80
 -18  -6  -7    4.80    2.80
  18   6   7    2.80    4.70
[truncated: 592,785 more chars]
