# Supplementary material for: (E)-2-{[(2-Amino­phen­yl)imino]­meth­yl}-5-(benz­yl­oxy)phenol and (Z)-3-benz­yl­oxy-6-{[(5-chloro-2-hy­droxy­phen­yl)amino]­methyl­idene}cyclo­hexa-2,4-dien-1-one
Source: Acta Crystallogr E Crystallogr Commun. 2018 Apr 27;74(Pt 5):737–42. doi: 10.1107/S2056989018005662 (PMC5947499; doi:10.1107/S2056989018005662)
Supplement: Supplementary file 2 [file e-74-00737-Isup2.hkl]

#
# h,k,l, Fc-squared, Fo-squared, sigma(Fo-squared), status flag
#
data_I
_shelx_title '.res in C2/c'
_shelx_refln_list_code          4
_shelx_F_calc_maximum      371.94
_exptl_crystal_F_000      1344.00
_reflns_d_resolution_high  0.7697

loop_
 _space_group_symop_operation_xyz
 'x, y, z'
 '-x, y, -z+1/2'
 'x+1/2, y+1/2, z'
 '-x+1/2, y+1/2, -z+1/2'
 '-x, -y, -z'
 'x, -y, z-1/2'
 '-x+1/2, -y+1/2, -z'
 'x+1/2, -y+1/2, z-1/2'

_cell_length_a    35.1343
_cell_length_b     7.2564
_cell_length_c    13.1450
_cell_angle_alpha  90.000
_cell_angle_beta   95.553
_cell_angle_gamma  90.000

_shelx_F_squared_multiplier     1.000

loop_
 _refln_index_h
 _refln_index_k
 _refln_index_l
 _refln_F_squared_calc
 _refln_F_squared_meas
 _refln_F_squared_sigma
 _refln_observed_status
  10   0   0       4887.72       4448.32        95.08 o
  12   0   0       6552.01       6406.19       130.76 o
  14   0   0       2340.35       2458.09        93.97 o
  16   0   0      11644.28      11696.46       224.58 o
  18   0   0      24730.42      28166.49       487.93 o
  20   0   0        106.04         54.00        37.31 o
  22   0   0        874.57        832.83        77.38 o
  24   0   0       1207.94       1193.73        75.31 o
  26   0   0        706.67        799.88        47.50 o
  28   0   0         47.94         59.67        23.95 o
  30   0   0        580.24        516.02       149.17 o
  32   0   0        418.68        471.02       114.69 o
  34   0   0        748.27        684.06        75.24 o
  36   0   0        219.78        210.02        74.62 o
  38   0   0          5.64        -27.41        55.96 o
  40   0   0         11.81        -38.36        38.36 o
  42   0   0         60.96         11.26        48.59 o
  44   0   0        109.66         13.82        76.00 o
   9   1   0       2963.15       2930.22        39.69 o
  11   1   0       2723.44       2444.05        36.85 o
  13   1   0          8.72         -8.53         8.53 o
  15   1   0       2708.47       2799.07        40.92 o
  17   1   0         49.85         30.00        10.38 o
  19   1   0       1300.86       1412.56        46.27 o
  21   1   0       3124.79       3307.46        70.55 o
  23   1   0        200.92        224.34        25.15 o
  25   1   0          8.10          2.13        12.09 o
  27   1   0       1618.32       1663.98        69.21 o
  29   1   0        780.95        669.50        51.73 o
  31   1   0        180.19        146.74        26.89 o
  33   1   0         96.16         54.89        29.27 o
  35   1   0          0.43         15.98        29.44 o
  37   1   0        154.80        178.97        51.06 o
  39   1   0         54.88         37.39        38.15 o
  41   1   0         98.87        121.08        44.88 o
  43   1   0          0.12         -6.44        39.98 o
  45   1   0         26.16        -25.52        46.42 o
   6   2   0        403.34        375.09        20.44 o
   8   2   0        852.40        774.15        18.17 o
  10   2   0       9577.42       9368.10        86.05 o
  12   2   0       3920.93       3822.81        42.61 o
  14   2   0       1327.48       1495.43        29.53 o
  16   2   0          0.01          8.01         6.29 o
  18   2   0       2019.67       2035.97        34.12 o
  20   2   0          7.35         -9.74         9.74 o
  22   2   0        163.32        141.40        14.50 o
  24   2   0        251.38        233.30        19.95 o
  26   2   0       1541.86       1566.38        43.30 o
  28   2   0       2251.49       2314.49        59.95 o
  30   2   0        838.61        724.60        42.61 o
  32   2   0        263.89        151.08        29.09 o
  34   2   0         13.05         36.17        28.51 o
  36   2   0          1.51         13.48        32.93 o
  38   2   0          9.18        -29.17        32.74 o
  40   2   0          0.31         49.02        39.59 o
  42   2   0          2.88         24.68        41.38 o
  44   2   0          3.86        -14.24        40.22 o
   1   3   0       2921.99       2763.31        63.03 o
   3   3   0        221.18        230.20        12.66 o
   5   3   0         13.36          0.35         8.31 o
   7   3   0       1706.20       1593.74        24.00 o
   9   3   0       1890.86       1785.92        25.03 o
  11   3   0       4034.89       4090.01        42.56 o
  13   3   0        168.73        194.45        14.88 o
  15   3   0       2334.85       2423.70        33.66 o
  17   3   0        176.06        156.34        11.97 o
  19   3   0        217.76        181.05        12.74 o
  21   3   0        313.38        316.71        17.98 o
  23   3   0        122.17        125.26        12.43 o
  25   3   0        415.70        415.18        19.23 o
  27   3   0         10.46          1.07        14.94 o
  29   3   0        582.12        579.68        41.10 o
  31   3   0         45.23         39.79        24.41 o
  33   3   0         71.58         74.09        32.42 o
  35   3   0          1.76         18.48        25.90 o
  37   3   0         53.54         46.80        29.00 o
  39   3   0         14.43         16.04        31.62 o
  41   3   0         79.12         82.74        35.57 o
  43   3   0          0.06        -16.87        37.87 o
   0   4   0         92.86         80.79        27.15 o
   2   4   0       1530.34       1644.34        83.72 o
   4   4   0       8746.90       9544.43       114.21 o
   6   4   0         64.25         49.56        10.98 o
   8   4   0       1575.23       1601.39        25.62 o
  10   4   0        916.46        921.49        22.32 o
  12   4   0        160.28        157.07        12.72 o
  14   4   0         79.80         73.95         9.90 o
  16   4   0         10.67         14.07         7.17 o
  18   4   0          2.42         -7.00         7.00 o
  20   4   0       2352.53       2311.05        36.30 o
  22   4   0       3389.70       3582.61        45.63 o
  24   4   0         28.99         38.69        12.20 o
  26   4   0        120.09        116.80        17.90 o
  28   4   0        129.07        133.52        19.96 o
  30   4   0          0.22        -18.31        18.31 o
  32   4   0         29.57        -10.26        25.74 o
  34   4   0          3.88        -24.08        24.08 o
  36   4   0         61.39        104.05        32.17 o
  38   4   0         81.45        108.11        35.23 o
  40   4   0         13.33         -3.60        36.81 o
   1   5   0         55.92         83.77        23.76 o
   3   5   0         66.93         31.85        23.47 o
   5   5   0        193.84        184.63        29.58 o
   7   5   0       1298.22       1318.78        38.90 o
   9   5   0        460.61        442.11        18.61 o
  11   5   0       1314.36       1414.47        28.86 o
  13   5   0          1.81         -1.39        10.07 o
  15   5   0        219.05        258.51        16.56 o
  17   5   0          5.82         -5.28        11.22 o
  19   5   0        395.20        393.62        19.73 o
  21   5   0        264.52        289.11        17.69 o
  23   5   0        102.33         92.75        18.91 o
  25   5   0        939.68        913.84        37.18 o
  27   5   0         24.28         20.42        16.47 o
  29   5   0         27.39         35.34        20.26 o
  31   5   0         75.79         73.53        25.06 o
  33   5   0          0.11        -23.65        23.65 o
  35   5   0         37.31         24.12        28.35 o
  37   5   0          5.85         12.64        29.73 o
   0   6   0        110.68        116.08        51.13 o
   2   6   0        229.01        329.06        54.03 o
   4   6   0        828.96        901.95        77.58 o
   6   6   0        325.92        279.77        39.00 o
   8   6   0        502.42        558.33        22.47 o
  10   6   0         66.66         59.41        13.30 o
  12   6   0          1.84         -4.92        10.67 o
  14   6   0         88.02        100.18        14.63 o
  16   6   0         78.52        111.61        17.87 o
  18   6   0        335.77        316.67        34.09 o
  20   6   0         47.98         51.03        15.00 o
  22   6   0        134.13        121.93        21.78 o
  24   6   0          3.52        -13.33        19.57 o
  26   6   0         74.34         80.71        20.72 o
  28   6   0          2.07        -11.79        19.04 o
  30   6   0          7.85         -0.48        15.20 o
  32   6   0          0.59         -7.23        19.31 o
  34   6   0          3.43        -17.30        22.37 o
   1   7   0          0.03         -8.29        32.24 o
   3   7   0          1.02        -11.38        30.77 o
   5   7   0          2.01         -8.08        26.83 o
   7   7   0        897.01        846.92        35.37 o
   9   7   0       1940.40       1946.14        47.59 o
  11   7   0         33.59         -6.40        15.60 o
  13   7   0          8.75         -8.73         8.73 o
  15   7   0          0.68         10.13        12.32 o
  17   7   0        169.44        156.66        21.11 o
  19   7   0          8.56        -11.39        16.26 o
  21   7   0          0.79          8.45        15.18 o
  23   7   0         25.45         31.57        20.04 o
  25   7   0          4.78         -4.85        17.07 o
  27   7   0         15.18         14.33        24.51 o
  29   7   0         30.87          1.85        21.79 o
   0   8   0          8.83        -44.22        44.22 o
   2   8   0          8.27         17.46        58.73 o
   4   8   0         11.55        -12.44        35.18 o
   6   8   0        194.01        262.73        47.36 o
   8   8   0         38.98         -0.35        19.66 o
  10   8   0        104.85        111.97        22.67 o
  12   8   0          2.37         15.25        19.43 o
  14   8   0          0.32          6.26        19.79 o
  16   8   0         18.46          2.32        24.28 o
  18   8   0          4.04        -15.02        22.42 o
  20   8   0         95.51         94.37        21.13 o
  22   8   0          9.89         12.87        17.86 o
  24   8   0        149.21        130.55        21.55 o
   1   9   0         92.36        241.67        59.51 o
   3   9   0         24.97         24.87        62.87 o
   5   9   0        119.73        114.52        17.11 o
   7   9   0         29.58         37.91        18.35 o
   9   9   0        128.79        153.75        25.24 o
  11   9   0         65.51         67.42        37.20 o
  13   9   0         11.46         47.86        22.67 o
 -45   1   1          0.00        -12.62        40.23 o
 -43   1   1          0.45        -38.90        40.36 o
 -41   1   1          3.09        -14.70        37.66 o
 -39   1   1          4.87        -32.57        32.57 o
 -37   1   1         73.74         46.50        45.67 o
 -35   1   1          4.90          0.68        27.20 o
 -33   1   1         28.46         23.72        29.05 o
 -31   1   1         31.20         23.32        16.27 o
 -29   1   1        163.73         54.06        27.78 o
 -27   1   1          5.00         -2.11        11.84 o
 -25   1   1        537.73        522.38        27.40 o
 -23   1   1         64.16         55.23        16.37 o
 -21   1   1         17.70          5.80         6.84 o
 -19   1   1         45.87         41.07         9.42 o
 -17   1   1       2407.20       2678.09        39.64 o
 -15   1   1       3096.15       3400.16        41.23 o
 -13   1   1        856.52        743.36        18.49 o
 -11   1   1        115.05        103.55         8.48 o
  -9   1   1       2444.29       2140.14        30.60 o
  -7   1   1        164.33        128.99        30.38 o
  -3   1   1        361.68         15.25        33.86 o
   5   1   1        351.93         91.11        74.89 o
   7   1   1        355.77        323.03        62.87 o
   9   1   1       5614.34       5426.70        57.54 o
  11   1   1        588.95        616.47        19.93 o
  13   1   1         14.32         -3.09        10.92 o
  15   1   1       6763.28       7578.92        89.28 o
  17   1   1       2737.08       3143.14        56.30 o
  19   1   1        380.31        389.64        41.32 o
  21   1   1          1.80         -7.87        14.01 o
  23   1   1         11.20         -6.07        11.41 o
  25   1   1       2410.18       2235.56       132.66 o
  27   1   1       1028.23       1065.50        60.10 o
  29   1   1         22.38        -18.51        19.35 o
  31   1   1         32.64         17.14        28.80 o
  33   1   1        397.06        275.51        55.20 o
  35   1   1         13.58        -13.92        40.47 o
  37   1   1          6.95        -37.55        37.55 o
  39   1   1          1.39        -23.21        35.01 o
  41   1   1         31.49         26.05        38.97 o
  43   1   1        106.98        169.61        50.24 o
 -44   2   1          0.03         22.42        41.28 o
 -42   2   1          0.13         17.88        39.84 o
 -40   2   1          1.82         47.11        38.42 o
 -38   2   1         22.73         38.86        37.72 o
 -36   2   1          8.57         21.25        37.98 o
 -34   2   1        216.91        188.77        35.56 o
 -32   2   1        184.39        126.15        27.40 o
 -30   2   1        326.10        381.22        51.58 o
 -28   2   1       2236.20       2254.54        54.69 o
 -26   2   1          5.42         30.50        12.20 o
 -24   2   1        160.90        165.90        14.66 o
 -22   2   1          8.13          9.88        10.21 o
 -20   2   1        260.81        211.19        14.17 o
 -18   2   1        494.59        492.70        17.46 o
 -16   2   1        186.62        205.19        10.03 o
 -14   2   1         16.69         14.41         6.32 o
 -12   2   1       4307.04       4428.06        39.78 o
 -10   2   1      11403.35      11294.16        86.09 o
  -8   2   1         27.20         15.49         5.67 o
   2   2   1         41.25         18.28         9.15 o
   6   2   1        600.00        668.82        46.98 o
  10   2   1       2963.30       2916.17        35.35 o
  12   2   1        557.95        650.80        25.71 o
  14   2   1       3135.26       3290.31        52.24 o
  16   2   1         33.93         28.82         9.86 o
  18   2   1       1241.47       1244.11        36.99 o
  20   2   1        156.31        164.40        15.79 o
  22   2   1         37.93         36.69        13.40 o
  24   2   1          4.28         -1.20        13.30 o
  26   2   1          0.08         -5.50        18.85 o
  28   2   1        214.54        190.87        26.35 o
  30   2   1        164.45         99.07        24.86 o
  32   2   1       1133.06       1005.23        69.23 o
  34   2   1         16.12          0.43        31.51 o
  36   2   1          7.05         66.79        37.00 o
  38   2   1         11.85         19.31        36.21 o
  40   2   1          0.62        -12.19        34.72 o
  42   2   1         38.34         50.16        42.57 o
  44   2   1          0.00        -12.87        40.21 o
 -43   3   1          0.51          3.95        38.83 o
 -41   3   1         25.89          0.55        33.69 o
 -39   3   1         21.57         -0.95        32.46 o
 -37   3   1         25.65         15.91        26.84 o
 -35   3   1          1.28         60.00        26.80 o
 -33   3   1        184.34        152.19        29.39 o
 -31   3   1        267.95        259.10        31.71 o
 -29   3   1         45.76         29.35        18.89 o
 -27   3   1         98.99        118.46        18.01 o
 -25   3   1        980.94        946.43        30.80 o
 -23   3   1        559.12        598.88        19.28 o
 -21   3   1        147.56        178.17        12.34 o
 -19   3   1        413.84        445.91        16.75 o
 -17   3   1        266.73        254.18        11.33 o
 -15   3   1         12.29          0.33         6.10 o
 -13   3   1       1564.01       1559.24        22.51 o
 -11   3   1       4024.20       4138.21        40.47 o
  -9   3   1         67.51         83.88         8.33 o
  -7   3   1       6629.54       6964.41        67.02 o
  -5   3   1        583.81        667.43        28.61 o
  -3   3   1       1702.28       1711.65        29.28 o
  -1   3   1        729.04        763.16        65.00 o
   1   3   1          4.97         18.85         9.73 o
   3   3   1       2226.30       2410.45        41.18 o
   5   3   1       1113.89       1132.93        19.51 o
   7   3   1       1798.64       1889.00        29.99 o
   9   3   1        822.47        819.89        18.67 o
  11   3   1      11431.76      12176.73       112.81 o
  13   3   1        250.72        284.76        13.39 o
  15   3   1       1145.27       1178.72        24.35 o
  17   3   1          0.77          1.48         9.30 o
  19   3   1         65.01         43.74        11.09 o
  21   3   1         11.86          9.79        11.36 o
  23   3   1        155.22        185.33        18.45 o
  25   3   1       1125.42       1123.93        41.61 o
  27   3   1        481.86        485.21        30.87 o
  29   3   1       1646.92       1706.21       171.04 o
  31   3   1        224.81        144.92        28.77 o
  33   3   1        253.67        290.85        34.61 o
  35   3   1          0.38        -23.38        23.38 o
  37   3   1         42.32         36.34        28.81 o
  39   3   1         36.22         43.62        34.36 o
  41   3   1         22.52         16.94        34.96 o
 -40   4   1         12.95          6.74        35.95 o
 -38   4   1          6.51         -1.86        43.48 o
 -36   4   1        147.99        165.79        50.26 o
 -34   4   1          3.90          0.02        36.50 o
 -32   4   1        243.30        253.52        31.04 o
 -30   4   1        104.15        141.65        25.88 o
 -28   4   1        168.61        213.90        22.85 o
 -26   4   1         29.95         42.92        16.31 o
 -24   4   1         44.51         31.15        15.14 o
 -22   4   1       2832.04       2723.34        40.90 o
 -20   4   1        803.42        724.35        20.91 o
 -18   4   1       1007.85       1000.05        22.20 o
 -16   4   1         35.65         20.80         7.57 o
 -14   4   1       1238.48       1332.29        24.05 o
 -12   4   1        480.33        523.17        19.12 o
 -10   4   1       3898.96       3711.35        46.18 o
  -8   4   1        575.76        620.50        26.50 o
  -6   4   1       1148.08       1088.09        27.32 o
  -4   4   1       1956.96       1909.19        59.38 o
  -2   4   1        339.05        271.70        35.30 o
   0   4   1        242.42        224.41        27.52 o
   2   4   1       4311.69       4561.66        99.09 o
   4   4   1       2673.23       2851.20        62.26 o
   6   4   1       2019.06       2180.21        32.71 o
   8   4   1          8.98          7.81         7.99 o
  10   4   1        492.17        501.50        19.99 o
  12   4   1        263.73        264.58        16.69 o
  14   4   1        380.02        341.72        15.70 o
  16   4   1        463.77        432.64        15.14 o
  18   4   1        595.74        610.07        20.34 o
  20   4   1       3008.53       3087.04        45.07 o
  22   4   1       2122.66       2136.08        40.98 o
  24   4   1          0.26         -6.84        11.81 o
  26   4   1         68.16         82.70        15.79 o
  28   4   1         68.48         76.71        19.47 o
  30   4   1         91.04         44.34        24.32 o
  32   4   1        194.71        249.11        35.52 o
  34   4   1         10.01         22.07        27.71 o
  36   4   1         50.24         65.69        31.40 o
  38   4   1        119.85        121.68        35.90 o
  40   4   1         69.77         57.85        44.90 o
 -37   5   1        207.62        259.49        40.18 o
 -35   5   1         30.61          4.99        24.84 o
 -33   5   1         16.21         52.12        24.60 o
 -31   5   1        286.69        327.58        33.10 o
 -29   5   1          2.31        -19.28        19.28 o
 -27   5   1        230.93        202.26        21.47 o
 -25   5   1          4.42         11.46        17.55 o
 -23   5   1         33.11         19.03        14.35 o
 -21   5   1       1936.26       1935.31        41.24 o
 -19   5   1       2799.41       2868.68        42.77 o
 -17   5   1        729.80        789.44        22.36 o
 -15   5   1        934.21        917.69        26.17 o
 -13   5   1        515.20        482.92        18.24 o
 -11   5   1          0.00         -6.36        11.28 o
  -9   5   1       1121.35       1102.50        25.46 o
  -7   5   1         75.09         61.61        10.01 o
  -5   5   1          0.39        -18.74        18.74 o
  -3   5   1         10.16         15.81        21.32 o
  -1   5   1        237.32        265.27        28.87 o
   1   5   1          0.48          8.57        19.47 o
   3   5   1       1865.12       1840.59        66.06 o
   5   5   1       5921.27       6133.51        83.11 o
   7   5   1        734.89        699.43        26.18 o
   9   5   1        112.23        121.60        11.34 o
  11   5   1        362.85        380.20        18.05 o
  13   5   1        368.43        350.59        18.61 o
  15   5   1        644.82        695.80        25.09 o
  17   5   1        111.97        101.39        15.87 o
  19   5   1        272.03        305.94        18.98 o
  21   5   1        273.24        244.37        16.98 o
  23   5   1        171.08        159.01        17.45 o
  25   5   1        177.88        174.09        21.37 o
  27   5   1          7.74         -9.73        17.25 o
  29   5   1          3.30         -8.42        17.83 o
  31   5   1         16.10        -22.29        22.29 o
  33   5   1         41.67         67.19        28.96 o
  35   5   1         10.06        -25.99        25.99 o
  37   5   1         16.37         63.31        31.60 o
 -34   6   1         37.16         14.16        21.90 o
 -32   6   1         24.67         28.06        22.67 o
 -30   6   1         17.03         20.73        16.80 o
 -28   6   1          2.05         -3.85        13.63 o
 -26   6   1          6.76          5.48        18.49 o
 -24   6   1         58.96         17.99        17.61 o
 -22   6   1         32.79         27.33        15.47 o
 -20   6   1         29.28         27.29        13.82 o
 -18   6   1          4.83          9.68        16.44 o
 -16   6   1          4.60         -7.80        14.02 o
 -14   6   1        144.49        150.04        15.85 o
 -12   6   1        275.59        285.16        17.08 o
 -10   6   1       2114.14       2098.22        40.74 o
  -8   6   1       1655.19       1620.53        56.64 o
  -6   6   1       1311.27       1368.35        68.08 o
  -4   6   1         75.01         55.79        29.19 o
  -2   6   1        277.65        274.69        44.82 o
   0   6   1          4.14          5.53        26.38 o
   2   6   1        828.24        888.48        58.32 o
   4   6   1         88.27         77.53        28.40 o
   6   6   1         69.08         31.60        26.65 o
   8   6   1       1156.66       1028.19        43.55 o
  10   6   1       2325.04       2284.21        56.47 o
  12   6   1        619.39        606.21        25.16 o
  14   6   1        779.55        760.33        44.09 o
  16   6   1          1.32          0.79        15.41 o
  18   6   1        381.05        411.67        28.04 o
  20   6   1        248.14        260.23        19.97 o
  22   6   1        996.44       1085.82        64.50 o
  24   6   1         15.69         18.55        20.07 o
  26   6   1          2.87         26.70        22.20 o
  28   6   1          0.43         15.36        20.19 o
  30   6   1          3.47        -14.05        14.05 o
  32   6   1         24.64          9.66        31.12 o
  34   6   1        163.14        232.87        31.44 o
 -29   7   1          8.90          9.72        21.36 o
 -27   7   1          0.03         24.16        19.87 o
 -25   7   1         19.15          3.59        17.81 o
 -23   7   1         39.85         33.25        16.64 o
 -21   7   1          1.81         12.62        16.95 o
 -19   7   1        235.03        245.54        21.09 o
 -17   7   1        152.17        108.41        19.66 o
 -15   7   1        499.89        516.38        25.32 o
 -13   7   1          5.70         13.17        16.39 o
 -11   7   1         55.28         52.80        17.11 o
  -9   7   1        330.30        279.36        24.76 o
  -7   7   1         15.52         -7.49        28.25 o
  -5   7   1         35.32         90.09        34.10 o
  -3   7   1         18.57         -6.20        46.29 o
  -1   7   1         71.40         77.72        39.56 o
   1   7   1          2.91         13.82        50.44 o
   3   7   1         30.58         12.94        28.80 o
   5   7   1        258.31        195.86        39.26 o
   7   7   1        334.21        377.06        22.51 o
   9   7   1        135.80        168.21        20.15 o
  11   7   1         59.54         60.08        17.93 o
  13   7   1        264.22        283.68        17.79 o
  15   7   1          3.85          8.96        16.58 o
  17   7   1          2.13          4.31        16.47 o
  19   7   1          0.10          1.76        17.41 o
  21   7   1         11.09        -14.31        14.31 o
  23   7   1         18.10         38.38        21.02 o
  25   7   1          3.50         -9.08        25.09 o
  27   7   1         11.27         12.22        20.29 o
  29   7   1         95.04        102.41        33.99 o
 -24   8   1         29.59         48.11        20.70 o
 -22   8   1         38.99         32.39        18.95 o
 -20   8   1         62.85         89.22        22.60 o
 -18   8   1          3.62         -0.60        25.49 o
 -16   8   1          4.27        -11.23        26.10 o
 -14   8   1        205.57        167.63        34.31 o
 -12   8   1         83.52         68.77        20.61 o
 -10   8   1          2.89        -11.44        16.29 o
  -8   8   1          7.02          5.61        13.89 o
  -6   8   1        125.60         93.27        43.84 o
  -4   8   1         12.83        -25.73        36.78 o
  -2   8   1         21.97         29.02        40.33 o
   0   8   1         67.66         28.63        41.45 o
   2   8   1          4.84        -14.55        41.31 o
   4   8   1         40.09         -2.76        37.13 o
   6   8   1         21.23         32.11        15.06 o
   8   8   1        237.65        236.63        24.20 o
  10   8   1         95.06        107.74        21.97 o
  12   8   1        305.27        311.60        29.98 o
  14   8   1        129.50        121.99        26.04 o
  16   8   1         69.74         60.58        24.29 o
  18   8   1        117.22        181.07        41.18 o
  20   8   1        167.25        158.53        25.80 o
  22   8   1        121.07        195.40        39.58 o
 -13   9   1         40.21         69.70        24.17 o
 -11   9   1        274.40        324.10        42.50 o
  -9   9   1         39.70         69.39        26.33 o
  -7   9   1         60.56         64.99        17.75 o
  -5   9   1         34.71        -11.15        41.83 o
  -3   9   1         22.01         67.52        53.20 o
  -1   9   1          1.27         12.69        43.47 o
   1   9   1         39.49         50.24        45.37 o
   3   9   1        120.83        234.62       127.13 o
   5   9   1          5.92         -8.11        18.50 o
   7   9   1         31.22         16.91        22.04 o
   9   9   1          6.83        -19.55        19.55 o
  11   9   1          0.13         31.87        21.95 o
  13   9   1         19.70         39.72        23.68 o
 -44   0   2          0.47         46.25        53.32 o
 -42   0   2         14.39        -44.19        45.64 o
 -40   0   2         28.77         91.89        52.13 o
 -38   0   2         49.89         12.32        44.82 o
 -36   0   2         22.78        -36.85        36.85 o
 -34   0   2          4.58        -13.06        38.94 o
 -32   0   2       1725.65       1730.08       100.52 o
 -30   0   2         16.12         65.98        38.50 o
 -28   0   2        487.78        433.36        41.20 o
 -26   0   2        152.89        172.93        29.22 o
 -24   0   2        897.92        924.28        50.51 o
 -22   0   2        279.39        289.13        30.16 o
 -20   0   2        631.69        698.77        42.04 o
 -18   0   2       2014.00       2090.27        67.57 o
 -16   0   2       2648.05       2755.14        52.37 o
 -14   0   2        404.49        415.84        29.92 o
 -12   0   2        124.31        100.13        12.42 o
 -10   0   2        769.51        666.79        22.30 o
  -8   0   2        920.42        904.60        31.88 o
  -6   0   2      29778.18      27915.67       457.78 o
  -4   0   2        177.02         61.47        36.55 o
   2   0   2       4200.80       3658.06       285.97 o
   4   0   2       6745.64       6407.80       160.74 o
   6   0   2       2967.60       2847.48        62.81 o
   8   0   2       8412.52       7919.94       216.95 o
  10   0   2       4417.23       4350.21        95.80 o
  12   0   2       1712.84       1818.36        47.66 o
  14   0   2        837.26        899.87        37.15 o
  16   0   2         10.42         11.66        16.30 o
  18   0   2          5.40        -11.15        15.33 o
  20   0   2         66.18         98.03        21.51 o
  22   0   2       1033.18       1139.14       103.75 o
  24   0   2         89.13         99.80        24.06 o
  26   0   2          2.18         10.24        20.65 o
  28   0   2          2.19         14.10        23.12 o
  30   0   2        582.55        609.06        58.74 o
  32   0   2        759.97        815.15       106.40 o
  34   0   2        223.87        247.35        81.53 o
  36   0   2         67.97          8.29        63.57 o
  38   0   2          3.78         -1.38        66.33 o
  40   0   2          0.73        -49.75        49.75 o
  42   0   2         19.06         46.98        73.24 o
  44   0   2         81.51        172.73        88.44 o
 -45   1   2         37.96         23.02        43.86 o
 -43   1   2          0.00        -39.78        39.78 o
 -41   1   2          0.01        -39.10        39.10 o
 -39   1   2         58.36         94.03        40.06 o
 -37   1   2          8.87         23.38        30.77 o
 -35   1   2        287.63        291.99        40.06 o
 -33   1   2        258.79        269.14        37.41 o
 -31   1   2         12.65         10.14        18.79 o
 -29   1   2       1533.19       1614.62        48.49 o
 -27   1   2        558.67        551.88        30.56 o
 -25   1   2       1332.99       1264.19        30.44 o
 -23   1   2         76.56         68.70        13.42 o
 -21   1   2         59.88         61.43        10.78 o
 -19   1   2        544.22        583.05        25.95 o
 -17   1   2      15930.05      17171.81       167.27 o
 -15   1   2        951.49       1014.57        26.38 o
 -13   1   2        173.59        170.90        15.93 o
 -11   1   2        673.16        723.31        18.19 o
  -9   1   2       2673.98       2548.71        35.76 o
  -7   1   2        542.93        390.33        26.54 o
  -1   1   2        674.78        374.48        30.40 o
   3   1   2        202.71        107.36        32.20 o
   7   1   2       3597.10       3210.10        71.20 o
   9   1   2       4803.92       4759.82        63.58 o
  11   1   2         40.94         37.16        10.17 o
  13   1   2        552.82        642.45        21.93 o
  15   1   2      18315.53      19939.19       249.66 o
  17   1   2         15.52          2.22         7.27 o
  19   1   2       1074.05       1022.85        45.67 o
  21   1   2         11.73          0.03         7.19 o
  23   1   2        225.08        167.17        56.66 o
  25   1   2       3314.16       3505.76        94.72 o
  27   1   2       1095.28       1139.63        80.18 o
  29   1   2         12.38        -14.17        14.17 o
  31   1   2        401.27        361.63        52.14 o
  33   1   2        172.92        179.99        52.10 o
  35   1   2         57.14         88.44        46.90 o
  37   1   2          2.69        -24.20        43.94 o
  39   1   2         31.39         31.86        49.72 o
  41   1   2          0.91         11.71        38.52 o
  43   1   2        131.72        106.66        46.43 o
 -44   2   2        119.64        170.34        51.15 o
 -42   2   2          0.72         32.54        40.69 o
 -40   2   2          5.67         71.72        40.06 o
 -38   2   2         33.60        114.91        41.05 o
 -36   2   2         42.54         52.41        35.88 o
 -34   2   2         91.98         68.43        29.52 o
 -32   2   2       1066.11        992.03        49.13 o
 -30   2   2        824.57        851.34        36.73 o
 -28   2   2       1451.07       1443.72        59.55 o
 -26   2   2         31.43         26.16        12.47 o
 -24   2   2        176.51        177.70        15.08 o
 -22   2   2       1181.96       1118.25        27.66 o
 -20   2   2        140.88        105.33        12.04 o
 -18   2   2        408.01        409.52        20.76 o
 -16   2   2         49.86         55.37        11.99 o
 -14   2   2       2571.20       2709.43        33.31 o
 -12   2   2       7838.22       7990.44        66.26 o
 -10   2   2        563.92        522.45        12.99 o
  -8   2   2        196.30        188.72         8.11 o
  -6   2   2       9725.17       8897.93        84.81 o
  -4   2   2       5610.51       5323.30        65.34 o
  -2   2   2       3191.10       3251.35        39.29 o
   0   2   2        333.44        328.79        13.58 o
   2   2   2         96.38         42.04         9.41 o
   6   2   2        395.53        314.54        13.90 o
   8   2   2       4220.32       4126.78        66.85 o
  10   2   2        491.00        511.71        15.11 o
  12   2   2       3254.33       3386.63        46.28 o
  14   2   2       2177.55       2411.08        42.85 o
  16   2   2         64.83         22.49        11.51 o
  18   2   2        299.11        350.05        27.32 o
  20   2   2         15.41         14.51        16.65 o
  22   2   2        644.19        701.50        28.93 o
  24   2   2         47.83         21.85        14.58 o
  26   2   2       1675.43       1810.36        64.58 o
  28   2   2        997.61        921.97        46.44 o
  30   2   2        164.00        139.87        37.10 o
  32   2   2        389.84        411.15        46.77 o
  34   2   2         29.54         35.06        33.03 o
  36   2   2        117.01        199.60        54.48 o
  38   2   2          0.09        -12.28        43.16 o
  40   2   2          7.44         32.45        43.80 o
  42   2   2         49.39         10.43        39.78 o
 -43   3   2          6.31         49.73        41.18 o
 -41   3   2          2.51          9.07        33.83 o
 -39   3   2          0.12        -21.80        30.85 o
 -37   3   2         27.91         30.95        30.91 o
 -35   3   2          9.54         27.00        25.94 o
 -33   3   2         14.92         -4.49        19.72 o
 -31   3   2         22.64         14.83        19.92 o
 -29   3   2         16.15          9.24        21.11 o
 -27   3   2         41.09         75.35        16.65 o
 -25   3   2         11.21          0.54        12.87 o
 -23   3   2       1714.60       1650.86        35.46 o
 -21   3   2        682.03        640.11        23.59 o
 -19   3   2        594.46        547.26        16.56 o
 -17   3   2         30.39         18.26         7.50 o
 -15   3   2         29.59         16.78         6.80 o
 -13   3   2        361.22        474.45        12.90 o
 -11   3   2        603.78        709.88        16.31 o
  -9   3   2       2282.88       2096.59        24.62 o
  -7   3   2      10803.67      11019.33        88.40 o
  -5   3   2       2478.42       2631.54        32.68 o
  -3   3   2          1.23          4.50         8.03 o
  -1   3   2         79.16         63.36        10.00 o
   1   3   2        655.92        658.18        23.24 o
   3   3   2       1307.31       1463.29        23.06 o
   5   3   2       1191.86       1309.41        26.36 o
   7   3   2         12.65          0.77         6.53 o
   9   3   2        526.85        642.75        24.47 o
  11   3   2       3473.78       3845.62        61.90 o
  13   3   2        898.24       1088.59        23.17 o
  15   3   2       5023.50       5346.82        62.64 o
  17   3   2          1.23          8.02         9.90 o
  19   3   2          4.18          4.35         9.54 o
  21   3   2        668.82        596.71        32.32 o
  23   3   2         63.71         28.42        15.82 o
  25   3   2        540.52        599.66        31.53 o
  27   3   2         27.56         26.19        19.54 o
  29   3   2        109.01        145.18        30.25 o
  31   3   2         19.67         -7.46        25.38 o
  33   3   2         15.22         26.64        26.94 o
  35   3   2         65.31         22.35        29.25 o
  37   3   2          9.80         -9.32        30.66 o
  39   3   2          0.86        -28.78        31.45 o
  41   3   2          6.92         17.02        38.17 o
 -40   4   2        101.08        109.81        42.65 o
 -38   4   2         42.76         41.39        52.46 o
 -36   4   2         87.51         49.35        27.95 o
 -34   4   2        194.25        263.08        32.72 o
 -32   4   2         24.01          9.31        22.21 o
 -30   4   2         13.00          8.51        21.82 o
 -28   4   2       1118.16       1039.21        44.46 o
 -26   4   2         76.62         66.22        16.71 o
 -24   4   2        856.68        826.81        31.14 o
 -22   4   2          0.07          7.01        10.96 o
 -20   4   2        148.88        134.50        12.47 o
 -18   4   2        134.45        123.40         9.93 o
 -16   4   2          3.93          3.81         6.81 o
 -14   4   2       1411.77       1466.21        25.44 o
 -12   4   2       1367.02       1355.12        28.21 o
 -10   4   2        611.37        611.16        18.86 o
  -8   4   2        688.42        720.83        17.09 o
  -6   4   2          4.34         -4.92         9.15 o
  -4   4   2        716.47        743.86        42.16 o
  -2   4   2        558.29        477.68        33.71 o
   0   4   2          2.11          8.96        14.16 o
   2   4   2          5.04         -4.77        13.56 o
   4   4   2       1228.88       1226.35        23.00 o
   6   4   2        860.66        882.90        27.55 o
   8   4   2       2486.83       2497.97        39.87 o
  10   4   2         60.42         50.00        11.08 o
  12   4   2         23.03          9.61        13.30 o
  14   4   2          1.44         -6.21         6.95 o
  16   4   2         10.51          1.02         7.55 o
  18   4   2        145.37        116.33        12.40 o
  20   4   2        613.45        601.81        24.53 o
  22   4   2        120.77         89.74        16.66 o
  24   4   2         16.83        -15.18        15.18 o
  26   4   2         86.74         56.44        25.68 o
  28   4   2         24.31         14.61        20.26 o
  30   4   2          0.86         21.84        26.22 o
  32   4   2        202.89        198.84        39.91 o
  34   4   2        111.57        105.78        33.50 o
  36   4   2         14.09         61.82        31.01 o
  38   4   2         66.33         47.12        32.36 o
  40   4   2         45.25         41.95        39.32 o
 -37   5   2        201.81        270.39        35.73 o
 -35   5   2         33.40         -3.35        39.86 o
 -33   5   2         27.22         40.68        24.70 o
 -31   5   2         41.70         34.06        22.61 o
 -29   5   2          0.51          0.23        17.33 o
 -27   5   2         51.39         66.98        18.25 o
 -25   5   2         90.64         80.08        17.42 o
 -23   5   2          9.41         39.91        14.67 o
 -21   5   2       2425.42       2509.21        40.67 o
 -19   5   2       1343.02       1283.11        30.40 o
 -17   5   2         27.15         35.50         9.51 o
 -15   5   2        147.54        152.66        14.03 o
 -13   5   2        119.60        124.74        13.99 o
 -11   5   2       1181.97       1164.64        29.82 o
  -9   5   2        422.36        375.46        26.69 o
  -7   5   2          0.01         -0.64         8.92 o
  -5   5   2        534.63        528.80        54.61 o
  -3   5   2       1687.89       1796.85        64.43 o
  -1   5   2        429.77        403.24        37.00 o
   1   5   2        928.01        914.15        84.15 o
   3   5   2          1.89          6.00         9.49 o
   5   5   2        440.94        390.09        17.16 o
   7   5   2          7.70         13.94         9.35 o
   9   5   2        307.35        312.50        17.70 o
  11   5   2        107.59        111.87        14.23 o
  13   5   2         21.14         21.80        13.18 o
  15   5   2         24.77         41.68        13.43 o
  17   5   2        408.63        364.59        21.53 o
  19   5   2       3056.54       3187.63        59.24 o
  21   5   2        519.80        492.01        21.77 o
  23   5   2         26.31          9.74        13.95 o
  25   5   2         17.58         11.26        14.74 o
  27   5   2         58.60         68.79        22.42 o
  29   5   2          1.91         19.95        25.35 o
  31   5   2         12.63          5.44        24.33 o
  33   5   2          3.12          5.02        26.13 o
  35   5   2         76.64         98.43        30.86 o
  37   5   2         62.26         74.77        31.34 o
 -34   6   2          3.29         25.19        24.63 o
 -32   6   2         30.63         86.93        26.66 o
 -30   6   2          0.14         11.23        17.59 o
 -28   6   2        169.73        121.14        19.00 o
 -26   6   2        186.60        226.07        33.80 o
 -24   6   2         54.15         41.54        18.52 o
 -22   6   2         28.17         21.24        15.76 o
 -20   6   2          5.17         -1.39        12.99 o
 -18   6   2        267.36        308.49        17.14 o
 -16   6   2          6.02          8.75        13.93 o
 -14   6   2        447.09        478.67        24.71 o
 -12   6   2          0.29        -12.15        12.15 o
 -10   6   2        525.09        531.90        26.82 o
  -8   6   2       1034.21       1020.81        72.25 o
  -6   6   2        891.43        974.91        62.01 o
  -4   6   2        539.43        576.54        87.51 o
  -2   6   2         33.25        106.44        34.18 o
   0   6   2        100.64        105.35        32.57 o
   2   6   2        243.12        233.85        36.08 o
   4   6   2        658.04        686.57        55.17 o
   6   6   2       1005.40       1059.14        55.75 o
   8   6   2        190.52        196.85        14.65 o
  10   6   2          0.38         -3.55        11.20 o
  12   6   2          0.01         -8.83        11.81 o
  14   6   2        312.10        353.33        24.89 o
  16   6   2         32.98         57.87        17.51 o
  18   6   2        560.20        573.67        32.75 o
  20   6   2         16.15         27.04        15.02 o
  22   6   2         18.07         -0.30        15.86 o
  24   6   2        133.06        125.72        21.46 o
  26   6   2         76.18         46.17        23.82 o
  28   6   2         23.68        -16.48        34.90 o
  30   6   2          1.04         -1.09        15.53 o
  32   6   2         13.75         26.04        20.88 o
  34   6   2          4.12         11.41        20.66 o
 -29   7   2        128.22        129.21        26.30 o
 -27   7   2         86.41         86.35        22.60 o
 -25   7   2         31.38         50.41        19.49 o
 -23   7   2        102.24        111.01        20.07 o
 -21   7   2         18.07         35.96        15.57 o
 -19   7   2          2.16        -11.09        11.09 o
 -17   7   2         15.79         34.54        16.02 o
 -15   7   2          5.37         17.76        12.58 o
 -13   7   2          2.66         15.89        17.16 o
 -11   7   2        140.29        112.20        19.17 o
  -9   7   2         56.35         69.77        14.38 o
  -7   7   2        187.02        201.29        40.01 o
  -5   7   2          0.43          0.74        31.43 o
  -3   7   2        156.76        192.41        44.82 o
  -1   7   2          2.90         56.58        36.63 o
   1   7   2         90.46         90.97        41.00 o
   3   7   2          5.96         -2.72        28.08 o
   5   7   2         37.75         32.97        13.31 o
   7   7   2        383.74        387.07        26.28 o
   9   7   2         12.00          3.43        16.07 o
  11   7   2        203.36        217.58        26.70 o
  13   7   2          5.45         -9.10        19.78 o
  15   7   2         63.51         54.66        18.06 o
  17   7   2         68.29        128.34        21.48 o
  19   7   2         49.85         52.02        21.54 o
  21   7   2          0.47        -10.02        15.68 o
  23   7   2         12.86          1.61        17.29 o
  25   7   2         38.66         26.56        22.10 o
  27   7   2         91.28         70.78        27.14 o
  29   7   2          1.58         15.99        25.04 o
 -22   8   2          4.11         -6.05        15.24 o
 -20   8   2         53.49         37.77        16.21 o
 -18   8   2         31.30         43.82        19.36 o
 -16   8   2         62.75         80.94        23.38 o
 -14   8   2         80.58         99.25        22.48 o
 -12   8   2        119.06         94.00        21.32 o
 -10   8   2          0.25         -6.68        22.41 o
  -8   8   2        320.24        304.61        33.31 o
  -6   8   2         30.18         17.04        62.87 o
  -4   8   2          0.17         20.69        38.59 o
  -2   8   2          5.23         22.11        38.11 o
   0   8   2          6.77          2.59        38.36 o
   2   8   2         60.48         75.99        45.24 o
   4   8   2         65.74         80.85        21.94 o
   6   8   2        309.06        257.68        27.85 o
   8   8   2        157.94        163.32        32.22 o
  10   8   2         16.68        -11.43        28.29 o
  12   8   2        120.65        119.75        24.82 o
  14   8   2         12.47          9.66        20.74 o
  16   8   2         81.93         85.58        16.89 o
  18   8   2        117.54        102.30        29.84 o
  20   8   2         14.55         44.37        24.89 o
  22   8   2         56.51         64.78        24.89 o
 -11   9   2          2.38          8.34        20.00 o
  -9   9   2        158.94        143.31        23.00 o
  -7   9   2          2.61        -15.18        29.32 o
  -5   9   2          5.48        -35.58        43.53 o
  -3   9   2         23.50         35.46        45.89 o
  -1   9   2          2.75          7.70        45.24 o
   1   9   2          0.37         -5.80        18.83 o
   3   9   2          0.00        -13.92        15.35 o
   5   9   2         20.12         18.78        18.42 o
   7   9   2         84.86         58.45        22.22 o
   9   9   2          0.17         -2.52        20.53 o
  11   9   2         20.79          2.88        23.34 o
 -45   1   3         73.51        119.81        48.37 o
 -43   1   3          3.25        -36.65        36.65 o
 -41   1   3          0.00        -35.58        35.58 o
 -39   1   3         15.26        -22.70        32.90 o
 -37   1   3         36.89         60.64        39.84 o
 -35   1   3         77.12         82.89        31.58 o
 -33   1   3          0.59         -7.29        26.07 o
 -31   1   3         53.43         53.29        23.92 o
 -29   1   3       1657.15       1714.94        50.71 o
 -27   1   3        612.42        613.86        33.58 o
 -25   1   3        280.02        309.10        21.33 o
 -23   1   3        779.22        735.54        26.33 o
 -21   1   3       2352.70       2500.65        41.72 o
 -19   1   3       1380.01       1421.88        33.46 o
 -17   1   3        155.01        174.92        15.18 o
 -15   1   3        277.81        313.99        18.35 o
 -13   1   3         13.19          1.48         8.30 o
 -11   1   3        129.39        134.99        10.49 o
  -9   1   3       1373.43       1286.28        31.00 o
  -7   1   3      22757.19      21710.60       232.09 o
   1   1   3        163.89         80.94        25.43 o
   3   1   3        193.99         87.91        24.94 o
   5   1   3        556.78        563.61        25.30 o
   7   1   3        246.41        164.31        13.12 o
   9   1   3         72.06         61.41        11.90 o
  11   1   3          2.91         -1.14        11.28 o
  13   1   3        518.40        478.78        19.49 o
  15   1   3       1916.75       2196.82        45.55 o
  17   1   3        144.82        162.04        17.51 o
  19   1   3         35.63          6.21         8.96 o
  21   1   3        124.07         64.69        22.88 o
  23   1   3         49.03          8.73        13.60 o
  25   1   3       1516.28       1542.85        55.45 o
  27   1   3          3.95        -14.11        14.11 o
  29   1   3        875.18        945.44        82.17 o
  31   1   3         77.01         62.84        33.45 o
  33   1   3         52.11        122.26        47.32 o
  35   1   3          8.21        -28.87        46.29 o
  37   1   3         12.15         -8.29        53.89 o
  39   1   3          0.51        -43.84        43.84 o
  41   1   3          0.83        -36.44        63.57 o
  43   1   3         16.12         20.77        50.31 o
 -44   2   3          0.50        -16.62        39.11 o
 -42   2   3          7.53         21.74        42.01 o
 -40   2   3          2.92         33.01        38.99 o
 -38   2   3         20.60         21.53        49.64 o
 -36   2   3          2.55         48.88        37.15 o
 -34   2   3          7.02        -25.69        25.69 o
 -32   2   3        554.32        516.26        38.17 o
 -30   2   3        253.70        223.93        25.88 o
 -28   2   3       1287.08       1318.55        46.07 o
 -26   2   3        195.44        204.37        16.98 o
 -24   2   3        531.11        549.35        22.40 o
 -22   2   3         83.68         84.51        12.39 o
 -20   2   3         20.93          7.42         9.43 o
 -18   2   3          4.51         -2.45         7.84 o
 -16   2   3        356.82        333.93        14.94 o
 -14   2   3        168.37        200.43        10.85 o
 -12   2   3        213.23        198.70         9.09 o
 -10   2   3       3898.29       3780.10        38.30 o
  -8   2   3       1808.25       1735.88        31.49 o
  -6   2   3       2318.42       2142.72        25.84 o
  -4   2   3        495.61        523.42        13.86 o
  -2   2   3       9202.40       8956.99        87.06 o
   0   2   3        231.27        230.46        12.46 o
   2   2   3         49.55         62.56        13.61 o
   4   2   3         26.85         20.11         9.27 o
   6   2   3       3459.67       3347.82        39.08 o
   8   2   3       4908.19       5100.94        57.30 o
  10   2   3       2649.22       2928.11        44.69 o
  12   2   3        235.80        228.02        20.80 o
  14   2   3        651.19        629.95        29.56 o
  16   2   3          0.11         -7.57        11.97 o
  18   2   3         55.42         76.84        15.47 o
  20   2   3         11.56         -2.15        13.87 o
  22   2   3        420.83        372.92        47.47 o
  24   2   3        807.99        743.17        44.26 o
  26   2   3       2797.35       2828.29        76.32 o
  28   2   3        419.38        472.58        69.38 o
  30   2   3       1066.39       1015.71        99.39 o
  32   2   3          7.27         68.15        58.73 o
  34   2   3         17.11        -32.88        32.88 o
  36   2   3         67.77         49.75        43.97 o
  38   2   3          3.31        -15.83        42.46 o
  40   2   3         11.01        -17.36        67.02 o
  42   2   3          0.50        -45.05        45.05 o
 -43   3   3         49.11        127.06        47.03 o
 -41   3   3         32.62         63.89        39.62 o
 -39   3   3         44.95         13.51        32.92 o
 -37   3   3          0.61         28.16        22.34 o
 -35   3   3         37.97         66.11        17.73 o
 -33   3   3        165.51        170.37        20.64 o
 -31   3   3        965.56        972.53        36.21 o
 -29   3   3         62.13         38.86        18.06 o
 -27   3   3        116.11        100.47        17.88 o
 -25   3   3        393.82        388.66        21.90 o
 -23   3   3       2886.72       2909.24        47.18 o
 -21   3   3       2461.30       2458.57        41.27 o
 -19   3   3         21.02          2.61         9.29 o
 -17   3   3        346.66        359.38        15.33 o
 -15   3   3        196.31        220.36        13.50 o
 -13   3   3       2352.99       2405.54        30.12 o
 -11   3   3        190.23        173.47         8.55 o
  -9   3   3        693.07        830.50        14.83 o
  -7   3   3       8059.84       8541.17        65.69 o
  -5   3   3       4152.24       4333.57        38.21 o
  -3   3   3       5580.85       5467.25        46.96 o
  -1   3   3        785.00        753.87        14.43 o
   1   3   3       2452.66       2501.33        30.15 o
   3   3   3       1875.45       1931.88        26.20 o
   5   3   3         66.15         72.26        10.84 o
   7   3   3        484.88        510.57        16.09 o
   9   3   3        310.28        302.39        15.07 o
  11   3   3        270.25        270.61        11.12 o
  13   3   3        273.67        261.41        19.19 o
  15   3   3       1282.61       1341.34        37.01 o
  17   3   3          0.14          8.42        10.45 o
  19   3   3        814.39        806.11        31.13 o
  21   3   3       1165.52       1141.24        37.65 o
  23   3   3         18.67         12.29        15.32 o
  25   3   3         45.76         37.57        19.95 o
  27   3   3         66.10         86.25        30.73 o
  29   3   3       1213.60       1061.81        58.51 o
  31   3   3          2.62          0.91        26.25 o
  33   3   3         28.88         27.56        30.24 o
  35   3   3          4.44         29.63        30.77 o
  37   3   3         29.46         25.27        38.24 o
  39   3   3         15.37        -30.50        35.38 o
  41   3   3         22.80          8.44        40.89 o
 -40   4   3         45.60         54.01        40.04 o
 -38   4   3          9.97         65.75        28.47 o
 -36   4   3         38.42        -22.91        22.91 o
 -34   4   3         71.42         79.00        27.66 o
 -32   4   3         45.19         24.90        24.09 o
 -30   4   3         19.77        -11.02        20.97 o
 -28   4   3        266.98        244.95        23.74 o
 -26   4   3          7.66         16.70        15.00 o
 -24   4   3        922.79        914.05        33.05 o
 -22   4   3       4513.40       4602.57        61.35 o
 -20   4   3        206.02        222.45        16.39 o
 -18   4   3          9.97         16.03         8.18 o
 -16   4   3        130.04        129.74        10.20 o
 -14   4   3         80.37         92.48         8.43 o
 -12   4   3       4001.90       4039.33        39.87 o
 -10   4   3        430.39        416.56        13.40 o
  -8   4   3        467.55        508.33        18.10 o
  -6   4   3        992.70       1114.70        25.29 o
  -4   4   3       4259.36       4486.24        56.99 o
  -2   4   3        226.52        197.33        20.26 o
   0   4   3        818.52        801.83        16.60 o
   2   4   3       1884.76       1798.19        29.85 o
   4   4   3         48.96         57.66         9.64 o
   6   4   3        112.23         75.54        12.28 o
   8   4   3        768.24        708.96        37.25 o
  10   4   3       1306.37       1221.88        32.80 o
  12   4   3       1713.12       1796.13        29.74 o
  14   4   3         72.44         58.68         8.64 o
  16   4   3        267.50        301.49        15.16 o
  18   4   3         51.04         37.85        12.67 o
  20   4   3        185.86        136.50        17.91 o
  22   4   3       1064.07       1011.90        46.97 o
  24   4   3          8.83         -3.11        17.31 o
  26   4   3          7.63          4.43        19.73 o
  28   4   3         14.70        -14.57        23.11 o
  30   4   3        254.68        178.70        36.15 o
  32   4   3         48.78        130.32        35.23 o
  34   4   3          0.00        -30.44        30.44 o
  36   4   3         15.53         46.47        35.08 o
  38   4   3         68.58         44.48        35.31 o
 -37   5   3         14.47         45.01        26.90 o
 -35   5   3         44.45         45.17        26.56 o
 -33   5   3         14.68         30.71        24.19 o
 -31   5   3         75.13         72.57        24.66 o
 -29   5   3         23.47         21.76        18.85 o
 -27   5   3         70.05         82.32        24.87 o
 -25   5   3         23.06        -11.70        14.84 o
 -23   5   3         73.83         91.82        16.83 o
 -21   5   3        622.64        614.85        25.65 o
 -19   5   3        275.41        257.19        16.37 o
 -17   5   3         64.39         63.33        10.26 o
 -15   5   3        528.55        482.17        18.78 o
 -13   5   3        448.01        413.49        19.85 o
 -11   5   3        196.25        213.02        17.66 o
  -9   5   3       1468.90       1504.30        33.23 o
  -7   5   3       1913.74       1829.42        36.58 o
  -5   5   3        910.93        920.93        52.06 o
  -3   5   3        311.86        310.05        71.17 o
  -1   5   3         18.10         22.68        12.80 o
   1   5   3        484.85        508.43        17.63 o
   3   5   3        463.67        477.10        18.81 o
   5   5   3        287.60        263.18        16.32 o
   7   5   3         43.01         57.45        11.60 o
   9   5   3        153.29        194.74        21.11 o
  11   5   3        169.55        136.38        22.59 o
  13   5   3        108.92         96.06        22.97 o
  15   5   3        322.67        334.55        27.71 o
  17   5   3        637.50        606.60        26.28 o
  19   5   3       2165.12       2226.88        36.67 o
  21   5   3         22.60         -1.03        11.47 o
  23   5   3         11.43          9.31        13.03 o
  25   5   3        237.44        245.17        24.54 o
  27   5   3         24.74         29.00        18.87 o
  29   5   3         95.43         82.47        30.19 o
  31   5   3          0.04         -0.93        32.68 o
  33   5   3         57.65         44.91        31.91 o
  35   5   3         86.77        107.24        36.70 o
 -34   6   3         53.58         33.23        24.17 o
 -32   6   3         90.42         95.30        24.77 o
 -30   6   3          2.31        -16.80        18.61 o
 -28   6   3         65.95         54.87        18.75 o
 -26   6   3         66.10         70.54        17.24 o
 -24   6   3         21.55         -1.95        17.10 o
 -22   6   3        251.72        206.29        27.56 o
 -20   6   3        327.46        291.58        20.54 o
 -18   6   3        255.83        231.69        16.83 o
 -16   6   3        623.01        611.66        30.57 o
 -14   6   3         18.43          9.44         9.57 o
 -12   6   3       3820.09       3801.76        54.80 o
 -10   6   3       1016.72        964.05        50.47 o
  -8   6   3        563.03        523.14        38.20 o
  -6   6   3         58.08         18.86        25.96 o
  -4   6   3        463.20        365.21        50.78 o
  -2   6   3        127.78        181.93        41.04 o
   0   6   3        135.12        123.39        32.32 o
   2   6   3        221.83        217.22        19.60 o
   4   6   3       4029.89       4044.71        51.74 o
   6   6   3       3960.98       4071.69        56.13 o
   8   6   3        116.76         81.22        15.14 o
  10   6   3         87.61         80.03        16.41 o
  12   6   3          6.96         24.89        16.42 o
  14   6   3        400.53        371.05        29.60 o
  16   6   3         36.85         37.17        20.03 o
  18   6   3        333.20        294.87        21.78 o
  20   6   3         51.52         29.17        17.55 o
  22   6   3          4.69          6.74        17.27 o
  24   6   3         77.41         26.32        19.99 o
  26   6   3         21.30         48.94        25.41 o
  28   6   3          3.57        -27.02        27.02 o
  30   6   3         24.60          4.23        44.36 o
  32   6   3         13.06         14.71        19.85 o
 -29   7   3          0.81        -13.64        22.01 o
 -27   7   3         58.69         98.84        23.84 o
 -25   7   3          0.13         -5.42        17.95 o
 -23   7   3         91.41         65.15        19.64 o
 -21   7   3         62.87        103.49        18.84 o
 -19   7   3        336.60        337.20        22.00 o
 -17   7   3        118.37         85.39        21.94 o
 -15   7   3        443.48        456.60        20.83 o
 -13   7   3          8.60         30.30        17.50 o
 -11   7   3        239.35        278.28        31.59 o
  -9   7   3          3.10         -0.33        12.95 o
  -7   7   3          4.38        -12.96        28.32 o
  -5   7   3         21.75         40.40        36.52 o
  -3   7   3        310.87        310.05        52.27 o
  -1   7   3          0.03        -12.59        36.11 o
   1   7   3         96.65         76.78        20.94 o
   3   7   3        476.50        501.50        26.71 o
   5   7   3          1.83         17.62        15.14 o
   7   7   3         59.64         28.25        16.69 o
   9   7   3        452.49        419.95        23.36 o
  11   7   3         81.90         57.70        14.26 o
  13   7   3         10.67          1.48        15.70 o
  15   7   3         17.82         30.10        17.33 o
  17   7   3         16.29         -2.93        18.78 o
  19   7   3        433.43        454.15        33.61 o
  21   7   3        116.15        114.71        23.17 o
  23   7   3        223.13        232.92        26.10 o
  25   7   3         18.19          7.40        24.21 o
  27   7   3          0.09          8.41        27.14 o
 -22   8   3        203.84        201.56        23.48 o
 -20   8   3         55.29         74.16        22.57 o
 -18   8   3         89.06         72.57        17.03 o
 -16   8   3        206.37        249.86        22.79 o
 -14   8   3         65.31         75.00        22.32 o
 -12   8   3        236.86        240.80        30.78 o
 -10   8   3        214.60        203.80        37.80 o
  -8   8   3         26.91          5.82        16.16 o
  -6   8   3          6.86        -39.38        39.38 o
  -4   8   3          7.34        -28.28        36.40 o
  -2   8   3         12.36          4.75        40.03 o
   0   8   3         27.81         17.37        19.35 o
   2   8   3          8.50          0.57        14.83 o
   4   8   3        152.14        146.34        21.53 o
   6   8   3         23.08         19.82        22.57 o
   8   8   3         22.00         25.33        23.26 o
  10   8   3          9.67         15.87        20.98 o
  12   8   3          0.65         39.45        22.66 o
  14   8   3        153.27        149.11        27.12 o
  16   8   3         72.66         54.57        20.47 o
  18   8   3         10.57         34.92        22.55 o
  20   8   3          1.99         -1.87        15.82 o
 -11   9   3          0.48        -16.63        23.93 o
  -9   9   3          7.62          9.35        18.84 o
  -7   9   3          0.22         13.27        16.35 o
  -5   9   3         32.38        -23.17        44.07 o
  -3   9   3         59.86         62.93        16.41 o
  -1   9   3         17.36         40.38        15.96 o
   1   9   3         18.15         34.91        33.11 o
   3   9   3          3.54         -2.81        23.35 o
   5   9   3          2.39        -18.87        18.87 o
   7   9   3          3.56         -6.07        21.33 o
   9   9   3         88.97         87.31        24.93 o
 -44   0   4         67.29         51.71        52.45 o
 -42   0   4          0.40         39.91        48.59 o
 -40   0   4          0.00        -40.47        40.47 o
 -38   0   4        279.56        253.22        57.65 o
 -36   0   4          0.26         23.31        42.15 o
 -34   0   4        418.52        304.37        59.58 o
 -32   0   4       1417.79       1415.81        99.87 o
 -30   0   4         25.48         15.70        36.55 o
 -28   0   4        821.80        889.96       133.35 o
 -26   0   4         20.12         47.20        23.74 o
 -24   0   4        316.95        317.51        24.03 o
 -22   0   4       1381.56       1254.38        48.27 o
 -20   0   4       7246.35       7790.10       117.34 o
 -18   0   4       4583.54       5064.83        84.31 o
 -16   0   4        179.81        205.67        35.30 o
 -14   0   4       3153.32       3086.06       108.63 o
 -12   0   4       2002.81       2182.68        57.44 o
 -10   0   4       2159.54       2077.28        46.32 o
  -8   0   4        374.75        331.97        22.63 o
  -6   0   4       8024.07       7725.91       106.80 o
  -4   0   4      74343.49      73051.12       735.14 o
  -2   0   4     138338.94     136027.44      1355.83 o
   0   0   4      91113.52      91488.80      1025.21 o
   2   0   4      11316.37      11346.66       297.10 o
   4   0   4       3286.02       3079.00        75.16 o
   6   0   4        645.78        481.88        31.15 o
   8   0   4          3.65         -5.46        16.92 o
  10   0   4       1431.90       1400.53        51.26 o
  12   0   4        556.11        587.99        40.12 o
  14   0   4      13414.06      14067.91       263.92 o
  16   0   4       5443.29       6276.07       143.57 o
  18   0   4       2948.94       2947.65        74.31 o
  20   0   4         71.12         96.95        22.68 o
  22   0   4        732.48        728.33        43.76 o
  24   0   4       1933.95       1900.17        67.14 o
  26   0   4       1518.81       1549.95        66.03 o
  28   0   4        319.32        251.44        44.16 o
  30   0   4        250.01        186.55        73.24 o
  32   0   4        104.65         56.66        62.18 o
  34   0   4          8.37         34.55        62.18 o
  36   0   4          1.57         48.36        63.57 o
  38   0   4          4.87        -22.11        66.33 o
  40   0   4        282.23        362.05       100.88 o
  42   0   4        106.52        110.55        82.91 o
 -43   1   4         18.28         18.94        41.92 o
 -41   1   4          1.06         -9.11        37.44 o
 -39   1   4          0.01        -33.43        33.43 o
 -37   1   4         65.04        127.78        36.55 o
 -35   1   4        156.26        111.68        34.05 o
 -33   1   4         31.60         -4.31        34.70 o
 -31   1   4       2185.92       2219.02        76.62 o
 -29   1   4          1.59         -3.45        15.59 o
 -27   1   4       1806.62       1866.56        47.89 o
 -25   1   4         10.14         -6.42        12.55 o
 -23   1   4        512.59        554.01        28.67 o
 -21   1   4        135.16        163.12        15.03 o
 -19   1   4         49.18         24.85        10.50 o
 -17   1   4       1509.79       1579.49        45.44 o
 -15   1   4         42.28         48.91        12.29 o
 -13   1   4        686.67        648.75        23.01 o
 -11   1   4        516.95        535.14        22.35 o
  -9   1   4        414.73        437.08        23.96 o
  -7   1   4       4772.82       4432.18        52.56 o
  -5   1   4        238.82        234.02        12.38 o
  -3   1   4        697.49        718.72        14.82 o
  -1   1   4       1000.99        881.09        15.46 o
   1   1   4        193.12        225.93        14.52 o
   3   1   4       8648.50       7831.80        86.41 o
   5   1   4       3622.04       3764.38        50.59 o
   7   1   4       1030.11       1013.30        23.25 o
   9   1   4        153.23        168.07        15.83 o
  11   1   4        341.40        324.21        18.13 o
  13   1   4       2931.73       2792.29        46.44 o
  15   1   4        704.14        713.18        26.20 o
  17   1   4        194.83        138.98        17.30 o
  21   1   4        368.67        356.85        31.05 o
  23   1   4       1601.44       1579.14        53.44 o
  25   1   4         68.17         54.79        16.89 o
  27   1   4        652.57        656.99        42.29 o
  29   1   4        414.25        437.12        58.24 o
  31   1   4         14.32         32.47        40.06 o
  33   1   4         51.25         40.24        49.06 o
  35   1   4         20.45         -2.46        43.94 o
  37   1   4         14.28          5.23        45.80 o
  39   1   4        141.27        165.34        78.07 o
  41   1   4          1.27         39.16        51.35 o
 -44   2   4          0.18         31.43        42.36 o
 -42   2   4          5.50        -26.05        36.29 o
 -40   2   4          0.06         23.90        36.65 o
 -38   2   4        223.72        284.71        50.82 o
 -36   2   4        105.62        105.43        40.63 o
 -34   2   4          0.06        -19.30        19.30 o
 -32   2   4       1227.94       1283.68        54.33 o
 -30   2   4        646.91        657.91        31.97 o
 -28   2   4        253.54        279.08        22.13 o
 -26   2   4          0.17         -0.17        12.69 o
 -24   2   4          7.13        -10.00        12.01 o
 -22   2   4       1074.75       1094.64        29.20 o
 -20   2   4         38.26         38.64        11.34 o
 -18   2   4        166.21        210.51        13.00 o
 -16   2   4        863.21        912.09        24.00 o
 -14   2   4       2909.46       2997.98        37.27 o
 -12   2   4       2846.13       2780.91        31.29 o
 -10   2   4       3806.09       3650.26        40.63 o
  -8   2   4        839.38        951.36        20.30 o
  -6   2   4        115.99        125.17         8.98 o
  -4   2   4       3474.49       3544.17        36.31 o
  -2   2   4       7217.19       7264.19        61.47 o
   0   2   4       2585.45       2407.81        29.34 o
   2   2   4        102.74        165.36        14.41 o
   4   2   4          9.70         -7.03         7.03 o
   6   2   4        793.79        805.46        21.94 o
   8   2   4      11765.46      12532.92       122.98 o
  10   2   4       8765.72       8885.31       102.58 o
  12   2   4       5095.10       5703.80        75.34 o
  14   2   4          0.02          2.19        10.89 o
  16   2   4        639.94        673.37        27.40 o
  18   2   4        943.44        827.16        33.61 o
  20   2   4         63.09         40.98        15.66 o
  22   2   4          0.96         -5.46        20.18 o
  24   2   4        130.36        152.06        50.82 o
  26   2   4       4239.27       4534.50       116.31 o
  28   2   4        951.92       1081.09        87.43 o
  30   2   4        256.14        187.79        55.66 o
  32   2   4         51.98         -1.11        30.89 o
  34   2   4         53.44         37.02        43.81 o
  36   2   4          2.50         -9.99        41.98 o
  38   2   4          2.28        -26.87        41.98 o
  40   2   4          0.07          5.00        50.36 o
  42   2   4          7.64        -14.23        48.13 o
 -41   3   4          6.58         51.96        40.28 o
 -39   3   4         52.25         30.19        32.41 o
 -37   3   4         66.23        140.44        24.65 o
 -35   3   4         50.76         50.43        18.45 o
 -33   3   4         51.53         43.54        17.93 o
 -31   3   4         93.96         66.46        16.85 o
 -29   3   4         12.02          9.06        14.29 o
 -27   3   4       1083.81       1088.90        32.58 o
 -25   3   4        368.52        368.34        22.45 o
 -23   3   4         50.08         50.24        13.85 o
 -21   3   4         21.47         15.34        10.77 o
 -19   3   4          4.11         -0.49         9.67 o
 -17   3   4        237.68        251.22        14.81 o
 -15   3   4       1313.51       1343.79        24.82 o
 -13   3   4        734.55        829.38        19.84 o
 -11   3   4         65.43         50.22         7.96 o
  -9   3   4        963.02        845.69        18.67 o
  -7   3   4        571.39        578.28        13.68 o
  -5   3   4       2709.87       2629.23        31.89 o
  -3   3   4       2623.40       2598.63        30.45 o
  -1   3   4         28.69         37.89         9.19 o
   1   3   4       2027.90       2038.82        31.82 o
   3   3   4         79.52         97.28        10.25 o
   5   3   4       1367.76       1404.71        35.61 o
   7   3   4       2418.01       2294.17        31.15 o
   9   3   4       1441.50       1519.04        27.27 o
  11   3   4         38.43         36.85         8.92 o
  13   3   4        201.04        197.39        14.44 o
  15   3   4        437.95        470.27        28.36 o
  17   3   4          0.35         -3.18        12.27 o
  19   3   4        432.93        461.40        27.91 o
  21   3   4          0.51          0.39        14.57 o
  23   3   4         37.06         23.47        16.22 o
  25   3   4         96.06         72.80        21.90 o
  27   3   4         14.96         24.92        29.98 o
  29   3   4        294.66        201.38        34.70 o
  31   3   4         80.82         44.97        28.15 o
  33   3   4         12.25         13.74        30.92 o
  35   3   4        100.87         83.82        38.10 o
  37   3   4         34.41         22.17        45.94 o
  39   3   4          0.90        -11.28        51.84 o
 -40   4   4        214.57        307.86        50.54 o
 -38   4   4          2.40         18.02        27.61 o
 -36   4   4          7.04         14.14        24.58 o
 -34   4   4         13.28         30.94        24.21 o
 -32   4   4          0.30         -0.83        22.37 o
 -30   4   4         28.89          7.05        21.49 o
 -28   4   4        174.96        184.68        24.90 o
 -26   4   4         41.83         13.92        15.98 o
 -24   4   4       1367.10       1489.51        46.94 o
 -22   4   4       2616.10       2824.54        50.40 o
 -20   4   4         23.11         27.15        12.54 o
 -18   4   4        233.78        216.22        14.18 o
 -16   4   4         12.46         15.27         8.97 o
 -14   4   4        391.77        355.32        15.47 o
 -12   4   4        385.85        439.01        15.87 o
 -10   4   4       1412.16       1396.57        21.21 o
  -8   4   4        400.68        384.78        12.95 o
  -6   4   4       1486.49       1602.10        21.85 o
  -4   4   4        719.52        798.77        19.41 o
  -2   4   4       1182.45       1133.66        21.73 o
   0   4   4       2052.43       2089.74        29.39 o
   2   4   4        171.83        201.94        17.07 o
   4   4   4       1022.24       1052.45        29.06 o
   6   4   4       1102.37       1118.68        31.22 o
   8   4   4        141.04        138.62        12.77 o
  10   4   4          8.32          0.28         9.46 o
  12   4   4        706.03        712.27        18.03 o
  14   4   4        537.34        544.89        18.49 o
  16   4   4        204.59        175.02        15.24 o
  18   4   4        550.35        542.14        24.13 o
  20   4   4       1146.05       1274.20        40.71 o
  22   4   4        673.76        672.78        33.92 o
  24   4   4        182.54        166.18        24.63 o
  26   4   4         22.46          1.42        21.69 o
  28   4   4         89.91        132.15        36.15 o
  30   4   4        114.97         61.82        40.17 o
  32   4   4          0.27        -29.03        29.03 o
  34   4   4          9.78          9.82        31.33 o
  36   4   4        253.50        305.40        49.33 o
  38   4   4         22.62         24.93        44.81 o
 -37   5   4         60.06         52.70        26.97 o
 -35   5   4         31.91          9.13        24.87 o
 -33   5   4         16.21         25.78        23.82 o
 -31   5   4          1.89         28.16        23.09 o
 -29   5   4         17.42          8.85        19.92 o
 -27   5   4        274.71        255.14        24.49 o
 -25   5   4         65.91         40.37        17.64 o
 -23   5   4        263.88        262.94        22.22 o
 -21   5   4        314.64        300.52        20.42 o
 -19   5   4        238.72        248.59        18.13 o
 -17   5   4        518.38        519.57        27.49 o
 -15   5   4         75.36         88.98        10.95 o
 -13   5   4         89.95         66.65        10.58 o
 -11   5   4        470.75        437.48        17.80 o
  -9   5   4        162.60        148.69        11.95 o
  -7   5   4        134.15        133.01         8.68 o
  -5   5   4        154.77        159.50        15.52 o
  -3   5   4          0.77          4.25        18.38 o
  -1   5   4        155.61        145.21        13.06 o
   1   5   4         52.78         55.06        10.85 o
   3   5   4         13.21         22.83        10.51 o
   5   5   4        209.55        174.90        20.36 o
   7   5   4        129.18        126.86        15.38 o
   9   5   4        115.14        122.66        16.62 o
  11   5   4          8.27         -3.26        15.24 o
  13   5   4          3.81         -9.54        18.49 o
  15   5   4         86.40        104.21        17.41 o
  17   5   4        491.18        474.56        31.06 o
  19   5   4         18.98         32.91        14.90 o
  21   5   4         84.59         81.50        16.63 o
  23   5   4          0.94        -15.71        15.84 o
  25   5   4        125.20         87.89        23.71 o
  27   5   4         60.61         37.40        24.49 o
  29   5   4          0.03         21.99        33.11 o
  31   5   4          7.47        -16.00        44.22 o
  33   5   4         56.44         56.60        32.87 o
  35   5   4         21.67         39.57        52.65 o
 -34   6   4          2.20        -20.65        22.41 o
 -32   6   4         15.51         -8.84        21.63 o
 -30   6   4          3.71        -17.97        21.84 o
 -28   6   4         59.42         45.28        19.54 o
 -26   6   4        113.42        159.88        20.71 o
 -24   6   4          9.74         22.27        18.20 o
 -22   6   4          4.51          1.64        16.60 o
 -20   6   4         77.97         67.71        16.67 o
 -18   6   4          5.38         -6.15        12.29 o
 -16   6   4          0.07         26.31        12.08 o
 -14   6   4          6.98         -0.17        10.85 o
 -12   6   4        123.30        125.12        12.57 o
 -10   6   4          4.37         -3.41         7.79 o
  -8   6   4        357.22        391.36        25.13 o
  -6   6   4        763.67        781.32        35.43 o
  -4   6   4         18.56         -1.27        10.71 o
  -2   6   4         39.94         29.72        24.73 o
   0   6   4        151.92        137.22        16.13 o
   2   6   4        232.45        237.16        22.25 o
   4   6   4       1315.13       1424.15        55.82 o
   6   6   4        997.16       1054.91        34.82 o
   8   6   4         78.02         77.68        16.58 o
  10   6   4          4.32         37.06        18.20 o
  12   6   4        241.23        217.17        28.07 o
  14   6   4          7.49         -9.88        18.25 o
  16   6   4        288.89        266.99        15.89 o
  18   6   4          0.39         -8.84        20.94 o
  20   6   4         77.32         68.22        33.11 o
  22   6   4        151.09        128.98        27.33 o
  24   6   4        162.91        165.49        28.44 o
  26   6   4          9.12          8.37        24.37 o
  28   6   4         23.63         11.82        41.46 o
  30   6   4         18.06          3.75        33.97 o
  32   6   4          5.74          3.56        22.19 o
 -29   7   4         20.78         48.86        26.93 o
 -27   7   4          0.92        -18.32        20.33 o
 -25   7   4          1.77         19.16        19.70 o
 -23   7   4          0.66         13.22        18.22 o
 -21   7   4         30.86         49.63        18.22 o
 -19   7   4          6.78         13.77        14.86 o
 -17   7   4        194.38        206.86        17.59 o
 -15   7   4          0.10          6.55        10.35 o
 -13   7   4        490.65        413.69        27.91 o
 -11   7   4       1029.50       1096.36        34.19 o
  -9   7   4        200.42        202.52        16.42 o
  -7   7   4         58.92         52.43        11.59 o
  -5   7   4          9.55        -15.50        15.50 o
  -3   7   4          6.84          8.25        13.27 o
  -1   7   4         28.72         27.24        14.91 o
   1   7   4         45.38         35.63        22.28 o
   3   7   4          1.35         -1.51        16.46 o
   5   7   4       1129.39       1067.42        47.34 o
   7   7   4        975.70        884.66        26.12 o
   9   7   4         54.80         43.53        13.75 o
  11   7   4         99.33         94.98        19.80 o
  13   7   4          0.15        -15.48        15.48 o
  15   7   4        338.06        419.85        46.14 o
  17   7   4         15.68          0.87        10.30 o
  19   7   4         57.80         37.27        20.04 o
  21   7   4         13.83          4.36        20.84 o
  23   7   4         30.26         44.26        25.29 o
  25   7   4         38.75         56.58        28.53 o
  27   7   4         26.17         31.92        32.32 o
 -22   8   4         47.86         40.74        17.35 o
 -20   8   4          6.72         13.58        20.51 o
 -18   8   4         25.38         17.08        17.24 o
 -16   8   4         22.30         53.11        33.89 o
 -14   8   4          3.89        -14.79        14.79 o
 -12   8   4          1.95         -5.63        14.85 o
 -10   8   4         95.31        102.86        24.80 o
  -8   8   4         25.38         19.90        12.70 o
  -6   8   4         50.09         44.73        14.42 o
  -4   8   4         27.05          5.65        45.57 o
  -2   8   4         14.02         -6.28        15.57 o
   0   8   4          3.01          0.64        17.06 o
   2   8   4         64.88         62.18        22.94 o
   4   8   4         35.43         28.72        18.98 o
   6   8   4         21.46         19.28        21.43 o
   8   8   4        121.54         62.07        25.02 o
  10   8   4          2.98         11.99        21.10 o
  12   8   4         92.11         80.86        25.92 o
  14   8   4         73.71        100.49        21.92 o
  16   8   4          8.43          0.30        34.85 o
  18   8   4          0.49        -12.35        12.35 o
  20   8   4          0.58          5.46        18.46 o
  -9   9   4         20.83          2.83        17.27 o
  -7   9   4         41.32         54.71        15.81 o
  -5   9   4         10.31         23.01        13.25 o
  -3   9   4        200.36        194.25        55.56 o
  -1   9   4         45.58         21.22        25.34 o
   1   9   4          6.40          2.50        26.57 o
   3   9   4         98.31        151.28        52.61 o
   5   9   4         18.55         -3.05        22.31 o
   7   9   4          0.35          2.29        27.82 o
 -43   1   5          2.16         12.69        41.67 o
 -41   1   5          0.29        -16.03        75.11 o
 -39   1   5          6.27          0.01        36.44 o
 -37   1   5         58.96          2.03        30.09 o
 -35   1   5         81.49         56.35        32.59 o
 -33   1   5          2.75          4.21        26.92 o
 -31   1   5        739.67        722.50        51.09 o
 -29   1   5         11.55          9.23        16.61 o
 -27   1   5        699.14        707.98        54.95 o
 -25   1   5         65.83         70.75        16.90 o
 -23   1   5        272.87        270.43        19.84 o
 -21   1   5        143.08        149.74        16.69 o
 -19   1   5         24.49         17.20         9.14 o
 -17   1   5         89.82         77.56        12.88 o
 -15   1   5        328.68        373.49        20.56 o
 -13   1   5        207.57        288.41        18.49 o
 -11   1   5         27.60         38.13        12.24 o
  -9   1   5        707.93        725.02        22.26 o
  -7   1   5        132.47         98.96         9.50 o
  -5   1   5       4953.94       5023.92        56.30 o
  -3   1   5       3196.13       3266.93        36.09 o
  -1   1   5       7119.48       7026.84        62.92 o
   1   1   5       1808.82       1631.82        34.47 o
   3   1   5       3264.32       3117.93        39.11 o
   5   1   5       1720.42       1632.63        32.97 o
   7   1   5         51.36         61.08        10.02 o
   9   1   5        164.04        197.35        15.37 o
  11   1   5        211.16        237.27        25.44 o
  13   1   5         22.95         27.43        11.56 o
  15   1   5        686.33        698.10        29.72 o
  17   1   5        582.94        638.16        30.34 o
  19   1   5          4.30        -12.20        12.20 o
  21   1   5        127.61         33.93        30.46 o
  23   1   5       1614.76       1631.61        67.45 o
  25   1   5       1474.34       1583.51        59.68 o
  27   1   5         15.42        -12.80        31.71 o
  29   1   5          1.98        -29.72        29.72 o
  31   1   5        325.78        313.86        85.67 o
  33   1   5          2.25         -0.18        43.94 o
  35   1   5         54.57         24.25        63.57 o
  37   1   5          0.45        -38.88        42.43 o
  39   1   5          2.80        -41.48        73.24 o
  41   1   5         66.67         52.26        80.15 o
 -42   2   5         34.96        -28.03        37.96 o
 -40   2   5         66.23         66.17        39.41 o
 -38   2   5          6.34         24.64        45.00 o
 -36   2   5        144.75         89.65        40.43 o
 -34   2   5         76.79         76.96        39.33 o
 -32   2   5        314.87        302.61        29.49 o
 -30   2   5        143.20        110.82        19.13 o
 -28   2   5        204.29        206.98        21.05 o
 -26   2   5       1930.08       2101.95        43.95 o
 -24   2   5       1113.66       1105.00        38.07 o
 -22   2   5        692.16        683.07        31.11 o
 -20   2   5       1847.25       1880.01        35.13 o
 -18   2   5         18.43         24.45         9.23 o
 -16   2   5        546.29        557.68        18.58 o
 -14   2   5        996.82       1043.92        21.86 o
 -12   2   5         13.43         -2.20         7.18 o
 -10   2   5       8253.08       8472.54        77.08 o
  -8   2   5       4480.98       4348.07        48.43 o
  -6   2   5      11762.13      12251.43       106.45 o
  -4   2   5        961.52        892.09        19.87 o
  -2   2   5       2230.91       2339.80        31.10 o
   0   2   5        881.18        832.68        16.73 o
   2   2   5       1319.55       1323.29        22.67 o
   4   2   5          0.78         11.39         7.68 o
   6   2   5        314.67        332.81        14.12 o
   8   2   5        794.52        861.63        26.96 o
  10   2   5         20.30         14.44         9.00 o
  12   2   5         17.18         12.83        10.05 o
  14   2   5         45.01         39.21        13.46 o
  16   2   5       1139.35       1181.50        35.81 o
  18   2   5         15.30        -11.49        12.66 o
  20   2   5         45.08         41.86        16.66 o
  22   2   5        229.50        183.79        23.05 o
  24   2   5         42.58         26.95        38.00 o
  26   2   5        517.69        472.71        61.76 o
  28   2   5        525.10        493.38        49.00 o
  30   2   5        103.68         81.01        33.12 o
  32   2   5         49.68         87.90        39.86 o
  34   2   5         10.24         -9.03        52.51 o
  36   2   5          0.04         32.66        45.64 o
  38   2   5          3.52         40.93        48.39 o
  40   2   5          1.89          6.56        45.81 o
 -41   3   5         21.91         31.92        38.52 o
 -39   3   5          2.42         14.44        36.65 o
 -37   3   5        112.18        165.48        26.25 o
 -35   3   5          2.67        -16.42        16.42 o
 -33   3   5          0.19          5.50        15.48 o
 -31   3   5        501.07        470.09        32.84 o
 -29   3   5         22.11         17.62        14.23 o
 -27   3   5       1048.25       1062.11        47.20 o
 -25   3   5        324.58        277.23        20.76 o
 -23   3   5         74.97         80.60        15.06 o
 -21   3   5        433.67        400.26        20.92 o
 -19   3   5         36.39         39.38        11.31 o
 -17   3   5        184.59        174.03        12.85 o
 -15   3   5        125.87         95.56        10.10 o
 -13   3   5        574.50        591.86        18.36 o
 -11   3   5          0.12          5.00         7.14 o
  -9   3   5       1959.49       2020.11        31.76 o
  -7   3   5        980.18       1004.75        21.57 o
  -5   3   5       1285.28       1252.53        24.57 o
  -3   3   5       1534.76       1545.87        22.27 o
  -1   3   5         35.09         37.80        10.19 o
   1   3   5        177.86        200.07        10.84 o
   3   3   5       1000.54        984.05        21.00 o
   5   3   5        102.51         68.77         8.75 o
   7   3   5        102.62         77.25         9.52 o
   9   3   5        294.84        319.96        16.03 o
  11   3   5       2571.17       2582.31        46.59 o
  13   3   5        176.71        152.02        14.61 o
  15   3   5          9.79          3.70        11.57 o
  17   3   5         65.24         50.53        14.83 o
  19   3   5         10.92          6.59        14.90 o
  21   3   5        102.61        110.17        19.22 o
  23   3   5        106.80         63.98        19.66 o
  25   3   5        141.76         96.24        28.24 o
  27   3   5       1238.77       1231.72        74.21 o
  29   3   5         35.05        -11.57        40.18 o
  31   3   5        145.28        166.62        35.52 o
  33   3   5         35.80         25.75        29.20 o
  35   3   5        240.76        380.62        74.77 o
  37   3   5          8.24        -14.21        37.69 o
  39   3   5          0.39         28.54        50.60 o
 -40   4   5         14.95         -3.61        34.68 o
 -38   4   5         20.30         41.64        30.43 o
 -36   4   5          3.88        -22.52        22.52 o
 -34   4   5         51.43         21.86        24.00 o
 -32   4   5          0.08        -21.43        21.43 o
 -30   4   5          5.32          7.20        21.55 o
 -28   4   5        100.50        110.39        22.69 o
 -26   4   5          9.77         18.58        23.29 o
 -24   4   5       1579.40       1595.18        49.68 o
 -22   4   5        403.62        344.02        22.46 o
 -20   4   5        225.33        275.87        18.80 o
 -18   4   5        394.01        413.30        23.31 o
 -16   4   5        237.54        250.14        14.80 o
 -14   4   5         20.45          7.97         8.43 o
 -12   4   5        116.54         93.49         9.70 o
 -10   4   5        505.68        502.41        17.42 o
  -8   4   5        252.64        214.36        12.03 o
  -6   4   5       3824.83       4126.05        44.37 o
  -4   4   5        128.00        108.94         9.20 o
  -2   4   5        378.20        385.32        13.58 o
   0   4   5       2376.86       2582.76        32.09 o
   2   4   5        921.16        960.55        25.25 o
   4   4   5         15.52         12.60         9.22 o
   6   4   5          1.46         11.48         5.81 o
   8   4   5       1403.05       1444.53        24.61 o
  10   4   5       1316.19       1368.41        27.07 o
  12   4   5        206.89        210.84        14.27 o
  14   4   5         37.95         41.79        10.59 o
  16   4   5       2318.85       2405.36        44.53 o
  18   4   5       2309.24       2450.36        47.10 o
  20   4   5       1703.64       1804.94        43.90 o
  22   4   5         14.28        -15.01        17.96 o
  24   4   5         18.21         19.02        21.80 o
  26   4   5         58.85         22.20        25.37 o
  28   4   5        134.72         98.71        42.81 o
  30   4   5          3.94          8.86        38.00 o
  32   4   5         71.12         66.77        46.68 o
  34   4   5         20.98         35.03        35.05 o
  36   4   5         60.96         49.51        36.11 o
 -37   5   5          0.01        -23.79        24.24 o
 -35   5   5         56.49         36.36        26.04 o
 -33   5   5         56.23         18.28        25.39 o
 -31   5   5         10.60         42.86        23.85 o
 -29   5   5        114.11         93.77        23.13 o
 -27   5   5         56.68         44.96        20.32 o
 -25   5   5        231.89        261.51        24.26 o
 -23   5   5        385.23        363.42        25.31 o
 -21   5   5        798.72        774.88        32.05 o
 -19   5   5         62.08         78.48        14.91 o
 -17   5   5        123.89        117.31        15.20 o
 -15   5   5        210.57        216.95        17.09 o
 -13   5   5         51.95         43.28        13.04 o
 -11   5   5        428.43        363.71        20.11 o
  -9   5   5        284.82        267.41        14.76 o
  -7   5   5         44.29         47.18         9.32 o
  -5   5   5        479.34        528.87        17.87 o
  -3   5   5          4.38         -1.18         6.15 o
  -1   5   5         12.42         11.00        16.55 o
   1   5   5       1696.68       1713.74        49.22 o
   3   5   5       3621.68       3624.85        75.28 o
   5   5   5          8.20         19.22        16.49 o
   7   5   5         75.72         81.50        22.63 o
   9   5   5        145.13        164.13        42.41 o
  11   5   5          3.94         -9.49         9.49 o
  13   5   5         89.17         79.22        27.39 o
  15   5   5          7.65        -10.59        19.85 o
  17   5   5         23.82         21.00        11.98 o
  19   5   5         34.35         23.85        14.23 o
  21   5   5        160.05        137.49        21.21 o
  23   5   5        131.41         99.02        31.71 o
  25   5   5          0.19         -1.84        28.88 o
  27   5   5          0.10          2.04        26.14 o
  29   5   5          0.52        -31.02        31.02 o
  31   5   5          0.14         29.09        37.46 o
  33   5   5          0.03         -3.09        41.29 o
 -32   6   5         10.40         -7.89        22.25 o
 -30   6   5        132.75         86.69        25.30 o
 -28   6   5          5.14         13.31        20.02 o
 -26   6   5         79.33        104.04        20.14 o
 -24   6   5          0.37        -17.99        17.99 o
 -22   6   5         84.35         84.47        20.39 o
 -20   6   5          3.92         20.32        17.07 o
 -18   6   5          3.33         -1.64        14.31 o
 -16   6   5         14.53          8.87        13.83 o
 -14   6   5         78.27         44.89        15.11 o
 -12   6   5        156.21        176.33        15.77 o
 -10   6   5       1275.79       1274.83        41.05 o
  -8   6   5        966.35        938.73        32.29 o
  -6   6   5        167.05        169.29        15.66 o
  -4   6   5         23.94         22.69        13.85 o
  -2   6   5        259.60        279.20        23.75 o
   0   6   5        587.77        618.87        30.83 o
   2   6   5        303.09        295.99        24.69 o
   4   6   5          0.01         10.20        16.08 o
   6   6   5        120.39        112.67        20.98 o
   8   6   5       1212.12       1203.30       146.28 o
  10   6   5        732.40        690.06        66.53 o
  12   6   5        248.03        263.85        37.53 o
  14   6   5         30.28         27.79        14.49 o
  16   6   5         72.29         29.49        15.41 o
  18   6   5         11.40        -10.11        19.75 o
  20   6   5        584.46        606.02        54.63 o
  22   6   5          9.35        -11.17        20.27 o
  24   6   5         12.61        -21.18        21.18 o
  26   6   5          0.36        -18.33        23.37 o
  28   6   5          2.72         62.18        70.47 o
  30   6   5          4.04         28.90        23.50 o
 -27   7   5         33.05         22.09        25.38 o
 -25   7   5          0.93         31.34        24.41 o
 -23   7   5         12.32         17.74        19.50 o
 -21   7   5         17.35         29.40        17.94 o
 -19   7   5          1.85         11.42        16.45 o
 -17   7   5        175.03        165.93        18.34 o
 -15   7   5          0.02          8.92        11.95 o
 -13   7   5         54.52         64.27        18.75 o
 -11   7   5        233.93        214.03        26.76 o
  -9   7   5         11.06         12.39        14.52 o
  -7   7   5        189.79        169.49        17.94 o
  -5   7   5         13.92         11.60        18.05 o
  -3   7   5          0.86        -17.22        36.33 o
  -1   7   5         61.01         69.03        25.90 o
   1   7   5         76.45         91.12        25.06 o
   3   7   5        229.47        241.19        19.11 o
   5   7   5        202.59        159.21        26.84 o
   7   7   5        176.83        161.99        30.61 o
   9   7   5          0.67         31.13        24.91 o
  11   7   5        178.47        187.60        60.66 o
  13   7   5        142.72        125.62        34.96 o
  15   7   5         42.87         19.45        12.76 o
  17   7   5          0.02        -10.96        24.57 o
  19   7   5          1.67         -8.50        20.89 o
  21   7   5          5.95         12.50        24.55 o
  23   7   5          4.49        -13.75        22.99 o
  25   7   5          2.00         13.09        27.92 o
 -20   8   5         16.85         -6.92        20.86 o
 -18   8   5          0.28        -14.54        20.66 o
 -16   8   5         11.59         15.78        17.47 o
 -14   8   5          0.04         -1.65        20.56 o
 -12   8   5          1.61         -7.10        18.62 o
 -10   8   5          1.85        -14.57        14.57 o
  -8   8   5          4.04        -14.22        14.22 o
  -6   8   5         82.73         95.64        19.79 o
  -4   8   5         38.22         29.11        12.33 o
  -2   8   5        121.00         94.90        29.13 o
   0   8   5          5.26         21.08        26.48 o
   2   8   5          0.45        -18.16        24.51 o
   4   8   5         16.92         -6.80        24.61 o
   6   8   5         15.77         17.02        25.24 o
   8   8   5          1.09          6.07        37.90 o
  10   8   5        117.73        102.54        35.48 o
  12   8   5        323.52        405.12        33.22 o
  14   8   5         28.22         32.27        30.92 o
  16   8   5          3.21         -3.32        12.69 o
  18   8   5        151.82        162.05        21.84 o
  -3   9   5         15.86         -0.48        15.90 o
  -1   9   5         58.59         32.76        30.21 o
   1   9   5          6.58         24.37        28.45 o
 -44   0   6         23.67        -22.52        45.79 o
 -42   0   6          2.29        -46.29        46.29 o
 -40   0   6          1.08         47.24        47.61 o
 -38   0   6          0.42        -37.96        37.96 o
 -36   0   6          0.43        -36.18        36.18 o
 -34   0   6        679.89        734.81        83.20 o
 -32   0   6        319.57        294.81        92.58 o
 -30   0   6         40.81         89.53        41.88 o
 -28   0   6         18.02         45.24        36.98 o
 -26   0   6        533.22        593.21        35.74 o
 -24   0   6        477.78        522.27        31.42 o
 -22   0   6        458.22        500.28        59.84 o
 -20   0   6          4.12         -1.80        13.48 o
 -18   0   6        371.63        355.50        40.80 o
 -16   0   6        571.00        460.65        58.19 o
 -14   0   6        159.25        168.49        25.28 o
 -12   0   6       9849.02       9967.85       144.03 o
 -10   0   6       3067.87       2954.06        62.28 o
  -8   0   6         79.88         84.64        13.71 o
  -6   0   6       9911.77       9538.11       117.29 o
  -4   0   6       9446.59       9525.30       157.02 o
  -2   0   6       2275.22       2204.19        44.07 o
   0   0   6       4611.63       4624.82        85.37 o
   2   0   6       3665.81       3851.45        73.88 o
   4   0   6        818.02        790.05        52.51 o
   6   0   6       4544.84       4959.64       133.35 o
   8   0   6       1078.57       1207.69       106.40 o
  10   0   6        652.34        685.95        69.02 o
  12   0   6          6.56         -2.45        20.45 o
  14   0   6        198.17        172.22        30.54 o
  16   0   6         74.63         97.76        26.22 o
  18   0   6          7.44         38.69        24.88 o
  20   0   6       4719.53       4767.86       256.26 o
  22   0   6       5668.74       5854.80       127.05 o
  24   0   6          1.55          2.81        28.62 o
  26   0   6        313.93        240.44        76.00 o
  28   0   6         72.20         77.38        63.57 o
  30   0   6        266.89        313.68        81.53 o
  32   0   6         79.41         44.22        59.42 o
  34   0   6         12.10         74.62        69.09 o
  36   0   6          6.99         93.97        71.86 o
  38   0   6          6.26         44.22        73.24 o
  40   0   6         38.33         59.42        73.24 o
 -43   1   6          0.49        -17.31        39.28 o
 -41   1   6         41.58         53.13        75.39 o
 -39   1   6         33.35         27.87        38.02 o
 -37   1   6          7.32         -5.19        44.08 o
 -35   1   6        274.18        266.30        41.91 o
 -33   1   6        324.10        354.57        42.97 o
 -31   1   6       1475.81       1394.88       104.91 o
 -29   1   6        235.44        276.26        28.16 o
 -27   1   6         66.32         36.00        24.52 o
 -25   1   6         39.95         31.51        16.11 o
 -23   1   6        233.96        285.81        33.03 o
 -21   1   6        473.08        459.62        19.19 o
 -19   1   6       3145.83       3459.50        56.91 o
 -17   1   6          4.52         23.60        14.66 o
 -15   1   6        941.43        975.57        35.14 o
 -13   1   6       1303.75       1428.31        37.49 o
 -11   1   6        873.42        893.17        32.45 o
  -9   1   6          7.31         12.28        12.49 o
  -7   1   6       4879.88       5195.47        61.16 o
  -5   1   6        291.74        243.95        16.39 o
  -3   1   6         51.85         52.81         9.28 o
  -1   1   6       2599.38       2654.08        37.75 o
   1   1   6       7907.34       7876.46        85.19 o
   3   1   6        634.87        643.94        22.30 o
   5   1   6        330.28        317.24        27.72 o
   7   1   6       2857.25       3142.08        50.66 o
   9   1   6        981.03        961.59        29.46 o
  11   1   6       1312.31       1270.89        37.28 o
  13   1   6       1820.29       2139.68        48.29 o
  15   1   6       2586.92       2697.04        56.37 o
  17   1   6         12.59          9.96        15.17 o
  19   1   6         14.59          5.29        11.59 o
  21   1   6         46.75         52.77        25.78 o
  23   1   6       3392.45       3455.88        97.36 o
  25   1   6       2607.64       2719.44        88.98 o
  27   1   6       1551.53       1431.44       104.87 o
  29   1   6         24.97         25.91        64.26 o
  31   1   6        131.33        182.66        50.78 o
  33   1   6          8.57         33.07        43.47 o
  35   1   6          7.33         -8.98        42.99 o
  37   1   6          2.33        -39.74        39.74 o
  39   1   6          1.27         21.30       143.71 o
 -42   2   6          8.24         30.98        43.02 o
 -40   2   6          6.58          8.44        40.34 o
 -38   2   6         57.36         24.80        38.40 o
 -36   2   6          3.93        -32.93        32.93 o
 -34   2   6        653.91        707.26        73.60 o
 -32   2   6        368.49        358.47        34.38 o
 -30   2   6       1324.22       1377.01        43.74 o
 -28   2   6        210.00        190.92        20.38 o
 -26   2   6         13.04        -11.77        14.09 o
 -24   2   6        153.04        176.29        17.76 o
 -22   2   6          5.20         -8.69        10.92 o
 -20   2   6        107.35         92.48        11.90 o
 -18   2   6         39.73         18.95         9.77 o
 -16   2   6       1218.39       1293.11        26.21 o
 -14   2   6        258.33        280.59        15.69 o
 -12   2   6       2710.59       2853.33        38.53 o
 -10   2   6         77.54         61.48         6.96 o
  -8   2   6       2368.57       2373.05        32.71 o
  -6   2   6        102.20         74.78        12.14 o
  -4   2   6        764.60        776.17        25.40 o
  -2   2   6        890.57        880.06        21.31 o
   0   2   6       1182.57       1096.47        23.91 o
   2   2   6        119.81        146.97        13.47 o
   4   2   6        205.32        213.45        13.91 o
   6   2   6       1491.55       1607.21        31.65 o
   8   2   6        118.87        100.07        11.32 o
  10   2   6        920.60        985.84        30.10 o
  12   2   6         49.85         22.72         9.94 o
  14   2   6        155.16        141.64        16.65 o
  16   2   6        134.04        123.35        17.59 o
  18   2   6       1074.98       1161.73        39.95 o
  20   2   6        294.16        294.92        25.33 o
  22   2   6       1008.70       1111.09        55.18 o
  24   2   6          2.39        -33.05        33.05 o
  26   2   6        600.85        819.92        74.67 o
  28   2   6        287.88        348.85        58.24 o
  30   2   6         84.00         76.35        35.78 o
  32   2   6         56.93         34.52        49.75 o
  34   2   6         21.87         11.05        44.22 o
  36   2   6          4.11         32.95        71.86 o
  38   2   6          0.95         -6.88        69.09 o
 -41   3   6         54.64         48.64        40.34 o
 -39   3   6          1.41         26.93        27.85 o
 -37   3   6         22.58         33.35        21.95 o
 -35   3   6         69.00         70.20        19.80 o
 -33   3   6         26.21         49.21        20.66 o
 -31   3   6          0.08        -13.64        13.64 o
 -29   3   6          7.95         -0.21        16.27 o
 -27   3   6          0.62         10.00        12.77 o
 -25   3   6        532.74        498.76        46.46 o
 -23   3   6          6.84          7.35        13.56 o
 -21   3   6         27.62         23.18        12.83 o
 -19   3   6        680.53        691.40        27.89 o
 -17   3   6         27.02         11.10         9.05 o
 -15   3   6        273.54        236.75        14.51 o
 -13   3   6        729.40        738.79        22.09 o
 -11   3   6        117.19        136.70        12.42 o
  -9   3   6        420.20        388.86        15.95 o
  -7   3   6       1928.94       2069.11        33.12 o
  -5   3   6       1201.38       1094.95        28.08 o
  -3   3   6          1.26         -1.61         6.71 o
  -1   3   6        285.63        295.28        15.14 o
   1   3   6        951.59        992.43        23.57 o
   3   3   6        502.30        501.94        27.81 o
   5   3   6        362.55        383.87        17.99 o
   7   3   6          0.13          0.05         9.38 o
   9   3   6       2138.57       2272.45        43.98 o
  11   3   6          0.89         16.99        10.96 o
  13   3   6          0.88          0.05        11.09 o
  15   3   6        192.51        175.27        18.44 o
  17   3   6         15.26         28.78        14.44 o
  19   3   6         13.96         35.87        16.80 o
  21   3   6          6.26         -7.08        16.07 o
  23   3   6         74.53         43.46        21.45 o
  25   3   6         16.08        -20.72        23.69 o
  27   3   6          6.43        -29.78        30.27 o
  29   3   6        144.95        152.44        40.00 o
  31   3   6        135.79        145.00        42.78 o
  33   3   6        126.84        178.16        38.83 o
  35   3   6          9.11        -34.31        34.31 o
  37   3   6          0.94        -19.44        37.64 o
 -38   4   6         99.54         58.56        36.80 o
 -36   4   6          5.02          7.77        38.89 o
 -34   4   6         13.19         65.13        25.66 o
 -32   4   6         25.96         56.25        25.16 o
 -30   4   6          0.13         28.93        22.68 o
 -28   4   6          0.00         -8.23        20.02 o
 -26   4   6         26.33          3.70        21.18 o
 -24   4   6        140.57        150.59        22.39 o
 -22   4   6        187.41        204.33        20.78 o
 -20   4   6         46.63         17.59        14.27 o
 -18   4   6         38.56         25.64        12.83 o
 -16   4   6         15.85         21.53        11.20 o
 -14   4   6         11.75         -2.75         9.06 o
 -12   4   6          1.80          1.96         8.43 o
 -10   4   6          7.15         -1.54         8.37 o
  -8   4   6        184.08        216.59        13.39 o
  -6   4   6        476.33        441.51        17.97 o
  -4   4   6        299.31        338.63        22.07 o
  -2   4   6       2069.54       2115.01        31.79 o
   0   4   6         93.05        118.28        10.49 o
   2   4   6          7.22         -3.20         7.49 o
   4   4   6        148.39        131.84        12.22 o
   6   4   6         41.29         43.40         9.73 o
   8   4   6         28.62         18.46         8.69 o
  10   4   6          8.07         -4.76         9.20 o
  12   4   6         67.27         64.47        13.94 o
  14   4   6          6.81         -1.67        11.07 o
  16   4   6       2087.06       2121.91        44.38 o
  18   4   6        107.08        105.55        18.47 o
  20   4   6         35.52         15.39        19.23 o
  22   4   6         94.90        106.55        23.73 o
  24   4   6         88.67         68.51        25.81 o
  26   4   6        332.74        304.91        48.42 o
  28   4   6          4.00         -7.91        33.59 o
  30   4   6         24.03        -27.49        36.68 o
  32   4   6         36.93         66.99        46.29 o
  34   4   6         16.78         66.79        38.53 o
  36   4   6         91.24        158.34        56.77 o
 -35   5   6         12.25         -7.66        24.42 o
 -33   5   6          1.05        -10.47        23.23 o
 -31   5   6         49.96         43.18        24.56 o
 -29   5   6         38.58         16.44        25.27 o
 -27   5   6         57.01         36.55        20.47 o
 -25   5   6        362.57        383.22        37.49 o
 -23   5   6        792.68        840.82        52.91 o
 -21   5   6        277.62        290.47        23.07 o
 -19   5   6         44.25         75.81        15.60 o
 -17   5   6         15.87          2.39        12.88 o
 -15   5   6         23.34         29.36        17.40 o
 -13   5   6        235.66        235.46        16.04 o
 -11   5   6        145.00        152.75        14.57 o
  -9   5   6        312.56        320.90        17.46 o
  -7   5   6         73.90         56.24        11.73 o
  -5   5   6         14.45         18.62         9.50 o
  -3   5   6        115.31        129.21        11.18 o
  -1   5   6         11.19         -5.37        11.54 o
   1   5   6        675.73        710.30        24.27 o
   3   5   6       1251.40       1253.11        30.69 o
   5   5   6         27.83         44.52        11.44 o
   7   5   6        704.02        735.41        39.75 o
   9   5   6         67.59         68.48        19.37 o
  11   5   6        395.58        377.67        24.78 o
  13   5   6          5.92          2.99         9.99 o
  15   5   6        139.13        164.13        15.91 o
  17   5   6        482.32        493.68        26.21 o
  19   5   6        743.40        720.17        44.50 o
  21   5   6        257.03        216.82        34.51 o
  23   5   6         38.89         46.21        23.61 o
  25   5   6         13.46         -2.80        24.14 o
  27   5   6         65.63         44.33        32.97 o
  29   5   6          8.52          6.91        35.93 o
  31   5   6         34.48         22.33        35.96 o
  33   5   6        152.36        172.14        87.06 o
 -32   6   6         28.18         32.01        24.38 o
 -30   6   6          8.96         -8.40        24.19 o
 -28   6   6         48.87          9.14        32.96 o
 -26   6   6        115.45        114.53        23.20 o
 -24   6   6         18.80         11.66        20.53 o
 -22   6   6          0.00        -11.17        18.02 o
 -20   6   6        162.87        180.05        22.99 o
 -18   6   6          1.50         -5.68        16.03 o
 -16   6   6        325.26        361.09        23.19 o
 -14   6   6          4.62          7.72        13.12 o
 -12   6   6        523.23        552.26        24.72 o
 -10   6   6        811.24        786.96        26.16 o
  -8   6   6        452.26        405.45        20.76 o
  -6   6   6        160.94        147.03        16.44 o
  -4   6   6          5.90          1.40        11.68 o
  -2   6   6         83.74         92.02        13.90 o
   0   6   6         70.63         75.00        13.96 o
   2   6   6        975.85        985.84        58.43 o
   4   6   6        549.34        700.47        51.02 o
   6   6   6          7.49        -20.08        32.42 o
   8   6   6          5.92         32.32        10.66 o
  10   6   6         67.53         53.08        18.02 o
  12   6   6          0.77          2.72        13.80 o
  14   6   6         90.46         88.27        18.09 o
  16   6   6         23.47          0.32        16.42 o
  18   6   6         24.16         30.57        22.44 o
  20   6   6         83.27         14.18        25.21 o
  22   6   6         46.45         33.88        28.57 o
  24   6   6         32.79         18.26        27.56 o
  26   6   6         39.58         14.14        84.29 o
  28   6   6          9.69          9.39        19.17 o
 -27   7   6          6.48         27.97        25.55 o
 -25   7   6         22.37         26.16        24.28 o
 -23   7   6         46.24         64.97        21.69 o
 -21   7   6         18.95          8.07        25.23 o
 -19   7   6          8.06         33.99        20.29 o
 -17   7   6          2.65         -2.35        14.22 o
 -15   7   6          0.62         -2.61        12.79 o
 -13   7   6        124.14        120.91        25.91 o
 -11   7   6         12.30          7.80        17.98 o
  -9   7   6         70.93         80.10        20.48 o
  -7   7   6          1.48        -15.20        15.20 o
  -5   7   6         88.32         93.39        17.51 o
  -3   7   6          9.49          4.31        14.16 o
  -1   7   6         57.74         57.40        10.70 o
   1   7   6         10.35          9.47        17.11 o
   3   7   6        132.74        103.55        39.06 o
   5   7   6        239.47        265.86        40.25 o
   7   7   6          1.55          4.55        27.77 o
   9   7   6         85.91         62.62        31.29 o
  11   7   6         36.96         32.34        12.92 o
  13   7   6          2.15          3.64        14.11 o
  15   7   6         79.34         56.38        17.69 o
  17   7   6          9.82          4.48        27.12 o
  19   7   6         20.99          7.80        24.79 o
  21   7   6          0.37        -24.79        25.53 o
  23   7   6         33.47         -2.76        28.45 o
 -18   8   6         85.28        107.95        25.98 o
 -16   8   6          0.01        -15.54        18.44 o
 -14   8   6          9.71         59.05        23.15 o
 -12   8   6          0.64          3.12        21.05 o
 -10   8   6         38.81         29.71        20.30 o
  -8   8   6          4.91         -7.49        17.38 o
  -6   8   6         23.66         14.29        18.15 o
  -4   8   6          1.14          8.31        15.59 o
  -2   8   6         39.66         61.16        15.45 o
   0   8   6         10.30         16.01        14.00 o
   2   8   6          6.47         41.67        34.94 o
   4   8   6         39.19        -13.12        29.80 o
   6   8   6          3.71         21.10        31.53 o
   8   8   6          0.23        -10.48        16.16 o
  10   8   6          9.89         26.15        20.83 o
  12   8   6          1.17         -9.92        11.56 o
  14   8   6         38.03          9.59        14.92 o
  16   8   6        245.62        282.42        24.82 o
 -41   1   7          0.41        -37.48        37.48 o
 -39   1   7          6.85         33.69        42.48 o
 -37   1   7         64.42         50.73        44.96 o
 -35   1   7          0.88         21.73        32.31 o
 -33   1   7        173.30        191.36        38.29 o
 -31   1   7        394.87        372.98        43.01 o
 -29   1   7        166.04        164.79        26.04 o
 -27   1   7        378.80        333.39        30.07 o
 -25   1   7        235.09        236.18        34.71 o
 -23   1   7        560.96        507.49        23.24 o
 -21   1   7        642.35        645.52        31.99 o
 -19   1   7        503.31        535.49        30.08 o
 -17   1   7        294.75        293.31        23.14 o
 -15   1   7        230.58        226.67        20.86 o
 -13   1   7        242.29        222.81        22.30 o
 -11   1   7         87.49         57.03        11.99 o
  -9   1   7        269.97        279.50        20.86 o
  -7   1   7        746.83        775.08        30.99 o
  -5   1   7       4698.86       5040.38        61.86 o
  -3   1   7       6245.63       6308.45        65.94 o
  -1   1   7        632.50        549.17        38.08 o
   1   1   7        942.24        987.74        36.34 o
   3   1   7        225.59        280.18        16.93 o
   5   1   7        484.08        491.23        23.53 o
   7   1   7        919.16        894.09        32.81 o
   9   1   7        114.54        127.00        17.79 o
  11   1   7        371.25        396.92        22.48 o
  13   1   7       1412.27       1580.29        46.57 o
  15   1   7        360.69        403.50        30.58 o
  17   1   7         10.15         15.32        13.50 o
  19   1   7          0.47          1.19        19.06 o
  21   1   7        419.93        459.36        41.99 o
  23   1   7         42.81         47.55        28.49 o
  25   1   7         38.29         40.86        39.56 o
  27   1   7         70.59         40.01        39.74 o
  29   1   7         71.55         61.19        46.63 o
  31   1   7          9.58         50.10        44.80 o
  33   1   7          3.14        -40.82        49.06 o
  35   1   7         19.70         78.11        52.52 o
  37   1   7         13.89         80.37        52.27 o
  39   1   7         19.32         65.57        53.89 o
 -42   2   7          2.77        -20.54        38.24 o
 -40   2   7         26.59         34.29        45.86 o
 -38   2   7         48.39         25.17        42.09 o
 -36   2   7         34.31         43.77        38.49 o
 -34   2   7        411.50        446.24        70.33 o
 -32   2   7         43.74         63.44        31.29 o
 -30   2   7        206.24        158.72        22.90 o
 -28   2   7          0.18          7.02        15.59 o
 -26   2   7        315.86        308.12        26.27 o
 -24   2   7         53.91         64.24        15.68 o
 -22   2   7          3.96        -11.52        11.52 o
 -20   2   7         17.45         13.73        11.52 o
 -18   2   7         79.60         51.30        12.59 o
 -16   2   7         53.08         46.31         9.74 o
 -14   2   7         99.27         75.85        14.66 o
 -12   2   7          6.98         -7.43         7.43 o
 -10   2   7         30.82         38.48         7.27 o
  -8   2   7         71.53         66.06        15.46 o
  -6   2   7        101.40         54.57        12.54 o
  -4   2   7        571.73        467.26        18.99 o
  -2   2   7         30.82         27.08         6.64 o
   0   2   7       2081.92       2087.62        39.10 o
   2   2   7        136.46        147.52        14.43 o
   4   2   7        499.02        453.04        22.94 o
   6   2   7       1678.18       1648.69        34.44 o
   8   2   7       2010.87       2088.29        48.59 o
  10   2   7         69.07         64.44        14.86 o
  12   2   7          0.18         -1.00        11.08 o
  14   2   7        863.18        868.77        40.88 o
  16   2   7        755.12        625.77        31.71 o
  18   2   7         87.03         77.20        23.51 o
  20   2   7        408.89        446.60        38.27 o
  22   2   7          0.55         10.08        28.80 o
  24   2   7        593.47        655.69        46.94 o
  26   2   7        548.03        517.05        54.04 o
  28   2   7         38.06         50.25        35.97 o
  30   2   7          1.46         68.36        37.25 o
  32   2   7        109.34        113.97        43.25 o
  34   2   7         12.11        -11.44        37.06 o
  36   2   7         31.67         35.19        43.17 o
  38   2   7          0.19         15.90        39.32 o
 -39   3   7          0.58          9.76        20.49 o
 -37   3   7          6.02         15.87        20.74 o
 -35   3   7        254.81        262.14        28.78 o
 -33   3   7        177.12        188.01        21.74 o
 -31   3   7        147.63        159.61        26.23 o
 -29   3   7          8.88         14.48        13.46 o
 -27   3   7        204.29        225.69        17.31 o
 -25   3   7        445.04        523.89        30.43 o
 -23   3   7        307.88        264.31        23.21 o
 -21   3   7          7.34         13.04        14.14 o
 -19   3   7        179.20        183.89        17.48 o
 -17   3   7        435.21        408.05        19.61 o
 -15   3   7        234.20        242.23        15.28 o
 -13   3   7        443.31        452.62        18.14 o
 -11   3   7         66.48         48.72        10.77 o
  -9   3   7       3292.99       3268.24        48.71 o
  -7   3   7        118.93         92.56        11.39 o
  -5   3   7        134.15        103.79        12.11 o
  -3   3   7        175.14        156.09        12.96 o
  -1   3   7       1020.21       1057.10        40.06 o
   1   3   7        851.34        871.15        25.92 o
   3   3   7       1332.19       1315.91        31.15 o
   5   3   7        276.25        274.06        17.44 o
   7   3   7        216.34        232.49        17.16 o
   9   3   7          0.63         12.30        11.32 o
  11   3   7        580.29        585.63        23.63 o
  13   3   7        200.00        190.79        22.40 o
  15   3   7        125.14        120.99        17.64 o
  17   3   7        401.72        410.73        26.82 o
  19   3   7        257.81        233.29        24.61 o
  21   3   7        916.05        884.69        47.28 o
  23   3   7         20.49         -1.50        23.33 o
  25   3   7        543.34        519.76        50.06 o
  27   3   7         66.83         47.73        28.30 o
  29   3   7         41.46         15.91        34.90 o
  31   3   7        115.18        207.95        45.72 o
  33   3   7         19.26         -2.22        35.44 o
  35   3   7          9.74         -3.23        38.05 o
  37   3   7          4.06         34.24        64.24 o
 -38   4   7         12.43        -29.06        32.68 o
 -36   4   7          9.33          8.75        26.83 o
 -34   4   7         35.31         47.00        27.22 o
 -32   4   7          0.80         -8.49        22.41 o
 -30   4   7         18.05         -7.29        25.88 o
 -28   4   7          1.41         -2.18        20.52 o
 -26   4   7        282.37        279.93        29.16 o
 -24   4   7        417.02        474.57        41.21 o
 -22   4   7        779.30        858.02        39.29 o
 -20   4   7          0.26          2.97        15.10 o
 -18   4   7          5.19         -8.88        14.10 o
 -16   4   7        495.52        512.39        23.70 o
 -14   4   7         69.48         72.74        13.38 o
 -12   4   7         67.88         67.92        11.37 o
 -10   4   7         69.77         77.86        11.11 o
  -8   4   7       2491.96       2642.18        40.44 o
  -6   4   7        205.36        210.54        15.48 o
  -4   4   7         64.95         79.99        11.90 o
  -2   4   7         16.02         12.16         9.82 o
   0   4   7         91.35         76.33        11.34 o
   2   4   7        618.51        615.36        21.92 o
   4   4   7         72.08         71.65        11.07 o
   6   4   7         32.90         20.43        11.52 o
   8   4   7         20.78         25.51        11.68 o
  10   4   7        118.23         98.08        14.59 o
  12   4   7        283.09        295.72        19.86 o
  14   4   7        565.08        664.48        28.66 o
  16   4   7        105.31        123.42        21.84 o
  18   4   7        194.06        175.50        41.18 o
  20   4   7         89.85        160.68        28.09 o
  22   4   7          2.83        -21.58        21.58 o
  24   4   7         16.07         38.68        36.63 o
  26   4   7         36.44        157.98        44.96 o
  28   4   7        150.89        128.02        51.82 o
  30   4   7         16.84         23.66        41.62 o
  32   4   7          3.50        -14.95        41.66 o
  34   4   7        101.42        103.12        51.13 o
 -35   5   7         13.34          8.05        27.84 o
 -33   5   7         47.52         21.64        25.81 o
 -31   5   7          8.49        -12.76        27.26 o
 -29   5   7        185.02        223.15        31.46 o
 -27   5   7          5.37         40.03        21.54 o
 -25   5   7          9.64          9.71        20.04 o
 -23   5   7        119.77        114.23        26.57 o
 -21   5   7         37.45         20.86        16.80 o
 -19   5   7          9.81         12.91        15.63 o
 -17   5   7          0.21         -1.35        14.60 o
 -15   5   7        145.72        148.47        18.19 o
 -13   5   7        120.27         75.47        24.87 o
 -11   5   7         25.70         45.02        14.04 o
  -9   5   7       2420.32       2683.13        51.22 o
  -7   5   7        292.17        336.23        19.68 o
  -5   5   7         60.04         44.73        12.23 o
  -3   5   7         93.03         88.82        14.45 o
  -1   5   7        199.74        170.25        15.23 o
   1   5   7         35.75         26.66        11.24 o
   3   5   7        605.18        638.66        25.84 o
   5   5   7       1099.82       1238.12        30.13 o
   7   5   7          0.04        -10.21        10.21 o
   9   5   7        145.93        124.74        14.32 o
  11   5   7         20.05          8.47        16.17 o
  13   5   7        106.77         77.28        14.99 o
  15   5   7        711.29        662.36        29.47 o
  17   5   7        458.74        469.67        34.16 o
  19   5   7        136.06        187.10        33.71 o
  21   5   7          1.06         -6.26        21.53 o
  23   5   7         15.27         -3.86        49.90 o
  25   5   7         21.21        -30.40        30.40 o
  27   5   7         69.12         37.63        35.16 o
  29   5   7          6.62         18.53        35.30 o
  31   5   7         16.99         56.94        40.59 o
 -30   6   7          0.07        -10.80        22.80 o
 -28   6   7         27.12          0.81        22.34 o
 -26   6   7        165.26        125.99        25.09 o
 -24   6   7          8.32         44.05        24.43 o
 -22   6   7          3.00         35.97        23.24 o
 -20   6   7          2.98         23.09        19.19 o
 -18   6   7         10.77         -0.85        21.11 o
 -16   6   7        537.84        570.34        29.11 o
 -14   6   7        908.25        900.90        39.17 o
 -12   6   7        948.79       1101.32        37.85 o
 -10   6   7         81.41         83.96        15.43 o
  -8   6   7        231.49        254.79        21.19 o
  -6   6   7        149.73        177.05        14.63 o
  -4   6   7        134.69         92.03        18.94 o
  -2   6   7          5.52         10.47        15.12 o
   0   6   7         14.65         14.78        18.75 o
   2   6   7        957.73        997.18        35.83 o
   4   6   7       2092.92       2166.16        55.43 o
   6   6   7        654.70        695.11        36.99 o
   8   6   7          7.87         -0.71        14.59 o
  10   6   7        378.48        402.29        29.52 o
  12   6   7         48.71         27.54        20.94 o
  14   6   7         15.93         28.80        19.32 o
  16   6   7          5.00          1.09        18.91 o
  18   6   7         14.26         39.19        28.09 o
  20   6   7          0.83         22.31        28.94 o
  22   6   7         32.02         -0.10        34.35 o
  24   6   7          0.01         88.44        85.67 o
  26   6   7          1.05        -21.95        49.75 o
 -25   7   7         12.28         25.96        28.77 o
 -23   7   7          6.61         -4.35        23.03 o
 -21   7   7          1.85        -20.64        20.64 o
 -19   7   7         21.76         42.35        19.58 o
 -17   7   7         12.11         20.09        17.91 o
 -15   7   7         17.32         -1.19        14.62 o
 -13   7   7         56.96         39.32        14.30 o
 -11   7   7        110.64         93.69        26.25 o
  -9   7   7         21.53         43.61        27.92 o
  -7   7   7          4.62          0.12        17.12 o
  -5   7   7         97.09         93.67        19.79 o
  -3   7   7         16.59         25.09        16.90 o
  -1   7   7          2.15          8.96        15.63 o
   1   7   7         18.75         22.56        14.90 o
   3   7   7          4.07          2.06        15.27 o
   5   7   7        377.18        380.07        24.52 o
   7   7   7          4.12         24.96        15.56 o
   9   7   7         91.72         53.87        17.00 o
  11   7   7         34.25         49.11        17.29 o
  13   7   7         45.73         25.98        17.91 o
  15   7   7         46.69         15.79        26.45 o
  17   7   7         22.29         45.54        24.48 o
  19   7   7         19.55         39.34        25.73 o
  21   7   7         12.52         -0.57        26.87 o
 -16   8   7         16.76         36.28        25.49 o
 -14   8   7          0.56        -16.28        21.25 o
 -12   8   7         13.71         30.25        23.59 o
 -10   8   7         51.22         43.24        23.07 o
  -8   8   7          0.02         15.71        23.54 o
  -6   8   7          3.79         -4.03        24.33 o
  -4   8   7         26.78         47.05        20.14 o
  -2   8   7         18.91         15.25        17.96 o
   0   8   7         44.00         47.76        18.06 o
   2   8   7          3.49         -6.46        16.02 o
   4   8   7          0.04        -14.11        14.11 o
   6   8   7         21.45         54.88        17.21 o
   8   8   7         11.74         29.34        16.33 o
  10   8   7         22.47         -8.87        23.30 o
  12   8   7         38.78         25.52        18.73 o
 -42   0   8          0.02         -3.38        47.40 o
 -40   0   8         12.02        -43.41        43.41 o
 -38   0   8        106.45         33.75        73.24 o
 -36   0   8         85.08         91.96        90.51 o
 -34   0   8        460.94        540.03       154.08 o
 -32   0   8        175.43        240.40        79.46 o
 -30   0   8        964.34       1165.12       116.08 o
 -28   0   8        465.19        452.42       110.55 o
 -26   0   8        441.91        446.13        47.18 o
 -24   0   8        377.02        422.63        36.16 o
 -22   0   8       1076.43       1208.84        86.37 o
 -20   0   8        383.19        373.84        51.68 o
 -18   0   8         75.30         37.31        25.10 o
 -16   0   8       1003.82        999.50        71.31 o
 -14   0   8        156.55        145.12        36.55 o
 -12   0   8        813.94        721.89        29.85 o
 -10   0   8          1.28         -7.14        16.22 o
  -8   0   8       2353.21       2167.39        74.44 o
  -6   0   8      10877.87      10900.88       186.18 o
  -4   0   8      26437.85      28069.04       407.48 o
  -2   0   8      22150.56      23449.94       334.95 o
   0   0   8       2769.88       2556.31        70.71 o
   2   0   8        217.38        252.02        23.09 o
   4   0   8         20.17          6.76        18.27 o
   6   0   8       2134.61       2249.65        60.74 o
   8   0   8       1105.36       1176.15        61.57 o
  10   0   8          0.04        -18.87        24.87 o
  12   0   8       1020.91       1100.68        60.70 o
  14   0   8       2355.11       2510.67       114.00 o
  16   0   8       3328.78       3629.71       179.64 o
  18   0   8         49.24         12.44        46.98 o
  20   0   8        497.99        664.67        99.49 o
  22   0   8       2140.43       2138.83       149.24 o
  24   0   8       1592.05       1402.44       136.80 o
  26   0   8         41.80         56.66        64.95 o
  28   0   8          7.38         82.91        67.71 o
  30   0   8         21.07         37.31        69.09 o
  32   0   8         82.90        121.60        71.86 o
  34   0   8          0.10         91.20        69.09 o
  36   0   8          2.22         35.93        71.86 o
  38   0   8        153.91        153.39        85.67 o
 -41   1   8          8.33          7.22        42.56 o
 -39   1   8          8.64         20.44        44.23 o
 -37   1   8          0.18        -16.82        32.34 o
 -35   1   8         68.16        105.66        36.90 o
 -33   1   8         47.75          3.28        30.45 o
 -31   1   8        343.14        358.60        42.36 o
 -29   1   8       1035.57       1132.42        88.96 o
 -27   1   8         64.75         59.43        21.85 o
 -25   1   8          7.49        -17.47        17.47 o
 -23   1   8        156.98        189.00        26.36 o
 -21   1   8        104.29         78.66        22.93 o
 -19   1   8         52.10         44.68        17.70 o
 -17   1   8          5.02         -7.70        15.16 o
 -15   1   8        345.78        296.23        23.86 o
 -13   1   8        396.71        344.33        19.20 o
 -11   1   8        568.05        589.33        44.99 o
  -9   1   8        334.03        312.11        22.53 o
  -7   1   8        756.94        794.54        33.98 o
  -5   1   8        506.33        465.79        25.47 o
  -3   1   8        122.71        129.96        12.39 o
  -1   1   8        183.32        195.71        14.30 o
   1   1   8        101.90         87.04         9.75 o
   3   1   8       1340.70       1403.51        34.60 o
   5   1   8        612.14        672.97        26.33 o
   7   1   8        124.10        103.87        15.43 o
   9   1   8        319.62        321.48        24.96 o
  11   1   8        379.93        363.05        42.46 o
  13   1   8         91.60         80.17        17.11 o
  15   1   8        115.05        124.23        20.87 o
  17   1   8        949.20        878.66        43.78 o
  19   1   8       1135.64       1228.44        53.16 o
  21   1   8        601.52        604.19        48.76 o
  23   1   8        150.39        131.12        44.39 o
  25   1   8        552.13        654.43       115.32 o
  27   1   8         49.02         35.24        45.92 o
  29   1   8         42.68        149.93        57.35 o
  31   1   8          0.01        -39.25        39.49 o
  33   1   8          4.33         31.18        47.40 o
  35   1   8         28.95          6.91        80.84 o
  37   1   8        113.08        326.41        72.55 o
 -40   2   8         44.44         25.86        41.40 o
 -38   2   8          6.19         53.22        41.61 o
 -36   2   8          9.52         11.60        38.98 o
 -34   2   8        176.86        155.43        43.84 o
 -32   2   8        533.67        570.95        74.29 o
 -30   2   8         27.96         46.59        22.87 o
 -28   2   8         14.58          7.26        15.64 o
 -26   2   8         31.83         34.31        19.54 o
 -24   2   8          6.94        -12.93        12.93 o
 -22   2   8        221.97        225.31        25.60 o
 -20   2   8        124.19        161.34        17.79 o
 -18   2   8        197.54        189.44        18.97 o
 -16   2   8        279.73        331.03        20.76 o
 -14   2   8        412.51        408.61        18.47 o
 -12   2   8        101.92         88.01        14.21 o
 -10   2   8          7.59          4.29         8.16 o
  -8   2   8          0.95         -6.11         6.96 o
  -6   2   8        378.58        390.91        19.86 o
  -4   2   8        189.94        157.01        17.07 o
  -2   2   8        238.50        262.94        17.29 o
   0   2   8        209.57        196.49        13.80 o
   2   2   8         61.91         61.57        12.73 o
   4   2   8        503.23        486.05        22.93 o
   6   2   8       1266.28       1258.22        33.95 o
   8   2   8        404.24        371.31        21.86 o
  10   2   8         30.15         25.98        14.22 o
  12   2   8          4.32         14.21        14.83 o
  14   2   8          5.38        -13.96        13.96 o
  16   2   8        538.91        559.38        39.08 o
  18   2   8         97.92         69.11        28.52 o
  20   2   8        153.98        136.20        28.24 o
  22   2   8        233.04        284.90        35.17 o
  24   2   8       2545.90       3018.38        86.71 o
  26   2   8        369.64        345.21        51.01 o
  28   2   8        289.31        266.55        47.22 o
  30   2   8         11.87         -5.74        34.09 o
  32   2   8          0.70        -29.80        36.68 o
  34   2   8          6.34        -26.17        37.66 o
  36   2   8          1.20        -38.97        43.58 o
 -39   3   8         24.55         -8.07        32.62 o
 -37   3   8          9.80         -0.55        25.53 o
 -35   3   8         27.17         40.68        20.02 o
 -33   3   8          0.34        -13.48        14.56 o
 -31   3   8          0.91         -3.64        18.75 o
 -29   3   8         12.86        -26.95        26.95 o
 -27   3   8         42.79         47.52        20.51 o
 -25   3   8         25.78         18.69        18.66 o
 -23   3   8          6.48          7.84        16.33 o
 -21   3   8          1.34          7.10        15.34 o
 -19   3   8        357.90        381.80        23.69 o
 -17   3   8        103.22        107.22        23.92 o
 -15   3   8         99.36         83.44        14.05 o
 -13   3   8         44.24         40.69        12.09 o
 -11   3   8        179.55        190.80        18.02 o
  -9   3   8          0.70         -4.46        11.79 o
  -7   3   8        366.84        378.48        21.86 o
  -5   3   8         22.02         19.03         9.08 o
  -3   3   8          1.73          2.78         8.78 o
  -1   3   8       2505.67       2584.30        43.83 o
   1   3   8          1.77          3.13        14.52 o
   3   3   8        159.79        140.47        15.72 o
   5   3   8         41.08         18.21        14.36 o
   7   3   8          3.62         13.90        12.60 o
   9   3   8        102.99         99.57        16.77 o
  11   3   8        135.63        140.48        17.83 o
  13   3   8       1031.38       1075.05        43.26 o
  15   3   8        571.34        567.77        32.00 o
  17   3   8        233.89        192.67        25.04 o
  19   3   8         38.12         55.85        23.71 o
  21   3   8          6.26         28.36        24.35 o
  23   3   8          0.03        -23.50        23.50 o
  25   3   8         10.89         -9.73        25.85 o
  27   3   8         53.14        108.63        32.03 o
  29   3   8          8.16        -53.79        53.79 o
  31   3   8         16.63        -34.49        34.49 o
  33   3   8         29.19         36.36        39.94 o
  35   3   8          2.28        -22.60        37.96 o
 -36   4   8          3.21         17.07        43.94 o
 -34   4   8         72.12         68.14        68.82 o
 -32   4   8          0.04        -19.78        25.89 o
 -30   4   8        113.90        117.37        27.09 o
 -28   4   8        337.88        366.55        43.98 o
 -26   4   8        397.77        394.05        38.67 o
 -24   4   8        260.64        219.77        25.62 o
 -22   4   8        477.53        467.74        31.40 o
 -20   4   8          1.08         21.28        17.62 o
 -18   4   8         18.21          2.36        16.81 o
 -16   4   8         43.75         27.80        15.25 o
 -14   4   8          0.18          3.11        12.77 o
 -12   4   8       1012.51       1058.24        38.94 o
 -10   4   8        154.52        166.28        18.97 o
  -8   4   8         13.71         20.24        12.98 o
  -6   4   8       1890.11       1906.64        41.00 o
  -4   4   8        768.12        738.33        30.03 o
  -2   4   8          4.11          0.80        11.86 o
   0   4   8         23.19         56.24        13.83 o
   2   4   8        184.92        191.90        17.06 o
   4   4   8       1107.89       1129.86        32.77 o
   6   4   8         74.25         61.74        14.43 o
   8   4   8        576.89        538.90        25.60 o
  10   4   8          2.14         -8.64        13.09 o
  12   4   8         25.05          5.13        15.87 o
  14   4   8         32.19         22.95        18.63 o
  16   4   8        564.52        497.09        33.84 o
  18   4   8         79.50         84.96        46.47 o
  20   4   8        708.54        748.78        59.99 o
  22   4   8        110.25        112.11        41.85 o
  24   4   8         14.57         36.20        39.09 o
  26   4   8          1.23         19.53        40.90 o
  28   4   8         95.33        122.12        49.58 o
  30   4   8         30.24         12.44        42.40 o
  32   4   8         23.58         -0.92        43.53 o
 -33   5   8         45.80         19.44        32.17 o
 -31   5   8         49.04         74.94        29.59 o
 -29   5   8          0.12          3.36        34.70 o
 -27   5   8        223.30        256.15        34.46 o
 -25   5   8         98.52        100.25        23.29 o
 -23   5   8         45.98         46.17        21.22 o
 -21   5   8         12.31         24.44        19.53 o
 -19   5   8         67.22         86.61        20.92 o
 -17   5   8         30.53         27.78        19.36 o
 -15   5   8         89.66         67.19        17.08 o
 -13   5   8          0.00         24.64        16.44 o
 -11   5   8        290.10        300.13        23.36 o
  -9   5   8        634.32        618.37        30.08 o
  -7   5   8        327.86        317.92        25.31 o
  -5   5   8        195.56        196.16        19.61 o
  -3   5   8         70.47         61.01        15.52 o
  -1   5   8        767.04        726.66        29.07 o
   1   5   8         43.93         36.38        13.85 o
   3   5   8          1.02         12.26        12.67 o
   5   5   8        136.19        163.27        16.86 o
   7   5   8         29.44         30.37        13.54 o
   9   5   8         51.96         56.62        14.69 o
  11   5   8        212.14        212.11        19.68 o
  13   5   8        552.30        492.10        32.63 o
  15   5   8         92.66         80.57        22.97 o
  17   5   8          1.57        -17.11        18.95 o
  19   5   8          3.36         -7.40        23.04 o
  21   5   8         49.03         11.79        84.29 o
  23   5   8        133.61        176.14        86.37 o
  25   5   8          3.68        -26.39        38.69 o
  27   5   8          0.39         16.15        36.68 o
  29   5   8          0.01        -34.94        34.94 o
 -28   6   8         18.24         10.16        26.58 o
 -26   6   8          1.45         -6.50        27.22 o
 -24   6   8         16.93         -5.37        25.66 o
 -22   6   8          3.73         -9.26        30.24 o
 -20   6   8         39.87         27.89        23.75 o
 -18   6   8          0.10         10.38        21.23 o
 -16   6   8          0.77        -17.20        17.20 o
 -14   6   8         11.99         16.24        17.10 o
 -12   6   8        182.03        204.75        21.72 o
 -10   6   8         39.76         33.72        16.06 o
  -8   6   8          0.16          3.94        15.44 o
  -6   6   8         26.79         14.41        12.85 o
  -4   6   8          7.08         14.43        11.57 o
  -2   6   8        114.41        111.78        16.35 o
   0   6   8        222.48        214.96        24.93 o
   2   6   8        197.87        189.44        23.24 o
   4   6   8        377.89        352.92        27.42 o
   6   6   8        137.67        149.60        26.13 o
   8   6   8          3.00        -17.29        17.29 o
  10   6   8          0.16         -6.57        19.05 o
  12   6   8         19.09         27.48        19.74 o
  14   6   8         12.60         16.25        20.24 o
  16   6   8          3.10        -10.55        26.38 o
  18   6   8         23.87         40.49        31.57 o
  20   6   8        225.16        197.93        62.18 o
  22   6   8         44.09          7.71        35.93 o
  24   6   8          3.41         -7.19        22.51 o
 -23   7   8         15.40         76.29        28.45 o
 -21   7   8         17.95         60.91        25.96 o
 -19   7   8         16.62        -11.49        22.74 o
 -17   7   8          1.75         13.41        22.30 o
 -15   7   8         59.55         15.08        20.73 o
 -13   7   8        354.21        389.88        25.38 o
 -11   7   8        385.32        381.11        38.11 o
  -9   7   8         55.79         12.51        21.79 o
  -7   7   8          7.62         20.76        21.18 o
  -5   7   8         18.64         -8.96        20.94 o
  -3   7   8          0.14          9.26        19.22 o
  -1   7   8         34.51         32.71        23.07 o
   1   7   8          6.68          6.94        19.90 o
   3   7   8        121.95         95.96        20.44 o
   5   7   8        478.94        469.71        31.36 o
   7   7   8        221.99        221.48        25.00 o
   9   7   8          1.66        -19.37        19.37 o
  11   7   8          4.92        -16.28        18.14 o
  13   7   8         33.46         59.22        21.44 o
  15   7   8         11.36        -15.38        19.85 o
  17   7   8          0.00         13.73        24.79 o
  19   7   8          4.88        -21.27        28.95 o
 -12   8   8         37.37         40.84        25.74 o
 -10   8   8         32.18         51.85        24.95 o
  -8   8   8        124.92        167.14        28.26 o
  -6   8   8          5.49         -2.68        21.71 o
  -4   8   8         25.69          9.24        24.01 o
  -2   8   8         11.12          5.97        24.13 o
   0   8   8         80.24         50.68        23.86 o
   2   8   8         34.97         44.40        20.32 o
   4   8   8         89.59         91.61        21.77 o
   6   8   8         46.57         35.82        19.98 o
   8   8   8         25.68         13.23        18.65 o
 -39   1   9          0.26         28.01        40.05 o
 -37   1   9          2.84          7.98        40.00 o
 -35   1   9         41.40         38.05        35.90 o
 -33   1   9         54.14          3.52        31.51 o
 -31   1   9         35.86        -11.83        29.14 o
 -29   1   9         12.05        -31.71        31.71 o
 -27   1   9          0.02          5.76        19.16 o
 -25   1   9         13.27        -19.34        19.34 o
 -23   1   9          0.13         14.10        19.57 o
 -21   1   9         34.16         65.68        27.44 o
 -19   1   9         84.30         89.20        28.22 o
 -17   1   9          2.26         -2.24        12.71 o
 -15   1   9         15.27         18.10        17.59 o
 -13   1   9          0.64         20.28        16.29 o
 -11   1   9        121.61        135.26        20.27 o
  -9   1   9         99.39         81.51        18.17 o
  -7   1   9         48.45         48.79        15.90 o
  -5   1   9        626.69        578.49        31.78 o
  -3   1   9       1657.27       1632.18        37.88 o
  -1   1   9        161.54        163.30        15.23 o
   1   1   9         36.89         39.63         9.71 o
   3   1   9          0.46         -9.51         9.51 o
   5   1   9        246.34        215.46        16.37 o
   7   1   9         62.67         67.60        13.69 o
   9   1   9         30.58         18.03        18.77 o
  11   1   9         90.57         79.11        22.49 o
  13   1   9       1034.63       1167.99        59.90 o
  15   1   9         13.73          9.39        20.81 o
  17   1   9        734.69        695.25        48.75 o
  19   1   9          3.57         55.56        24.51 o
  21   1   9         32.41         12.31        69.78 o
  23   1   9        466.84        517.26        66.44 o
  25   1   9        235.26        215.40        52.52 o
  27   1   9          6.56          8.72        39.56 o
  29   1   9         15.33         27.94        43.94 o
  31   1   9          8.70        -57.37        60.80 o
  33   1   9         13.68         24.12        48.30 o
  35   1   9          5.97        -29.46        49.34 o
 -38   2   9        118.20        110.07        44.19 o
 -36   2   9         28.74         33.47        40.79 o
 -34   2   9         64.47         24.15        38.97 o
 -32   2   9        226.25        280.70        45.33 o
 -30   2   9        124.94         67.65        25.99 o
 -28   2   9         13.14         15.06        22.24 o
 -26   2   9          2.66          8.16        16.69 o
 -24   2   9         21.77         40.79        18.22 o
 -22   2   9         48.71         40.29        20.08 o
 -20   2   9         43.94         12.46        16.08 o
 -18   2   9         25.47         29.90        14.53 o
 -16   2   9        671.37        658.75        25.23 o
 -14   2   9        864.39        953.71        39.93 o
 -12   2   9        170.75        155.81        30.97 o
 -10   2   9         22.41          8.55         9.14 o
  -8   2   9         49.29         60.84        10.96 o
  -6   2   9        658.43        624.35        41.35 o
  -4   2   9        251.51        277.11        21.57 o
  -2   2   9        203.56        244.14        21.57 o
   0   2   9         46.26         46.11        10.25 o
   2   2   9        320.17        330.88        22.54 o
   4   2   9        609.46        647.13        29.73 o
   6   2   9         83.58         61.37        18.18 o
   8   2   9          1.71         -3.81        13.55 o
  10   2   9         63.39         60.63        16.64 o
  12   2   9        353.55        329.43        35.30 o
  14   2   9         51.99         37.48        23.34 o
  16   2   9        114.37        125.06        27.05 o
  18   2   9        452.99        433.86        38.92 o
  20   2   9        473.88        439.30        40.00 o
  22   2   9        575.32        545.72        45.71 o
  24   2   9         87.57         83.28        37.90 o
  26   2   9        112.03         92.34        38.71 o
  28   2   9          5.76        -13.28        33.03 o
  30   2   9         25.10         -4.36        52.49 o
  32   2   9         12.43         55.51        40.93 o
  34   2   9          1.03        -13.45        38.23 o
 -37   3   9          6.58         89.58        75.31 o
 -35   3   9         33.98         -1.35        44.66 o
 -33   3   9          4.25         24.87        44.95 o
 -31   3   9          0.52         -6.97        27.72 o
 -29   3   9        106.67        102.59        34.05 o
 -27   3   9         87.91        120.68        31.18 o
 -25   3   9         61.42         40.27        29.28 o
 -23   3   9          3.30        -15.39        17.38 o
 -21   3   9         50.86         40.91        16.55 o
 -19   3   9         84.67         49.29        16.21 o
 -17   3   9         16.89          0.55        15.84 o
 -15   3   9        101.14        119.67        16.68 o
 -13   3   9         21.16         24.05        16.98 o
 -11   3   9        266.73        243.38        21.56 o
  -9   3   9         59.90         55.08        15.66 o
  -7   3   9        230.25        229.23        20.28 o
  -5   3   9        142.35        142.65        19.52 o
  -3   3   9        650.46        578.06        21.69 o
  -1   3   9       1544.26       1551.32        34.87 o
   1   3   9          1.79        -12.20        12.20 o
   3   3   9          4.89        -10.85        13.61 o
   5   3   9         93.70         59.32        16.84 o
   7   3   9         61.29         57.25        16.61 o
   9   3   9        217.69        266.20        32.06 o
  11   3   9        114.70        119.19        25.75 o
  13   3   9        261.63        204.44        24.90 o
  15   3   9        207.34        238.63        43.80 o
  17   3   9        375.59        369.27        36.71 o
  19   3   9         41.62         24.36        24.24 o
  21   3   9          6.42          2.17        26.18 o
  23   3   9         30.20         29.89        27.33 o
  25   3   9        127.44         95.03        37.90 o
  27   3   9        145.20        134.18        37.71 o
  29   3   9          5.95         -1.23        34.31 o
  31   3   9          9.04        -11.42        37.81 o
  33   3   9         60.60         77.45        42.68 o
 -34   4   9          7.02         50.29        34.54 o
 -32   4   9         30.04         95.41        34.55 o
 -30   4   9          0.00         19.25        31.92 o
 -28   4   9        211.68        216.12        36.42 o
 -26   4   9        318.00        364.06        39.18 o
 -24   4   9        313.05        366.92        38.55 o
 -22   4   9          0.23         26.37        21.93 o
 -20   4   9          7.78        -13.57        20.07 o
 -18   4   9         57.77         43.12        21.62 o
 -16   4   9         18.39         31.47        17.87 o
 -14   4   9          8.81         16.57        20.16 o
 -12   4   9        209.87        239.06        31.31 o
 -10   4   9         77.72         71.64        21.72 o
  -8   4   9        354.50        319.71        29.55 o
  -6   4   9        257.32        225.75        28.66 o
  -4   4   9         18.35          2.23        18.16 o
  -2   4   9        169.52        171.11        19.79 o
   0   4   9       1898.88       1923.80        47.56 o
   2   4   9          6.29         13.61        15.37 o
   4   4   9        134.27        128.01        19.08 o
   6   4   9        470.23        425.79        27.14 o
   8   4   9         13.87        -14.23        14.23 o
  10   4   9        255.30        275.93        24.31 o
  12   4   9         20.11         19.93        18.82 o
  14   4   9        570.27        658.60        41.62 o
  16   4   9        746.52        618.93        53.60 o
  18   4   9        914.71        821.02        72.96 o
  20   4   9          8.98         84.20        64.26 o
  22   4   9          0.52         90.47        43.10 o
  24   4   9          0.16        -18.13        36.04 o
  26   4   9          0.02        -27.84        40.36 o
  28   4   9          0.78          0.31        40.09 o
  30   4   9         13.76        -41.62        41.62 o
 -31   5   9         32.57         37.60        43.90 o
 -29   5   9          0.27        -25.85        25.85 o
 -27   5   9        143.66        122.58        44.68 o
 -25   5   9        208.45        259.93        37.11 o
 -23   5   9        215.92        211.49        31.27 o
 -21   5   9        232.33        171.54        28.40 o
 -19   5   9         89.18         80.26        23.93 o
 -17   5   9         12.02         -8.38        23.46 o
 -15   5   9        169.31        162.58        37.10 o
 -13   5   9        214.96        267.17        31.09 o
 -11   5   9         62.51         68.50        20.67 o
  -9   5   9        182.18        168.46        24.08 o
  -7   5   9        251.70        240.26        26.85 o
  -5   5   9         15.89         27.71        18.65 o
  -3   5   9          1.59        -16.02        16.02 o
  -1   5   9        734.38        757.01        36.02 o
   1   5   9        446.55        495.13        38.32 o
   3   5   9        602.10        636.35        43.28 o
   5   5   9         64.80         67.19        18.52 o
   7   5   9        154.50        124.53        21.33 o
   9   5   9        110.02        107.19        21.04 o
  11   5   9          4.40          9.92        17.34 o
  13   5   9        163.41        140.91        22.64 o
  15   5   9         10.04         29.13        24.89 o
  17   5   9         26.78         59.65        29.65 o
  19   5   9         68.96         76.08        37.48 o
  21   5   9        132.61        186.34        45.62 o
  23   5   9          0.37         15.25        34.84 o
  25   5   9          0.70          8.29        45.60 o
  27   5   9          4.21         13.57        38.39 o
 -26   6   9          7.19         -6.63        32.29 o
 -24   6   9          2.50         27.94        28.09 o
 -22   6   9          4.58         25.86        31.31 o
 -20   6   9          7.11         11.52        24.93 o
 -18   6   9          1.84          8.68        24.61 o
 -16   6   9          5.04        -21.62        21.62 o
 -14   6   9         20.84         31.11        30.52 o
 -12   6   9        927.52       1077.27        58.24 o
 -10   6   9        155.48        211.57        25.44 o
  -8   6   9          0.39        -15.38        15.38 o
  -6   6   9         33.01         -3.76        16.21 o
  -4   6   9         57.55         39.45        17.64 o
  -2   6   9          0.07         -4.80        16.79 o
   0   6   9         26.02         25.15        12.16 o
   2   6   9        175.12        192.47        16.12 o
   4   6   9        220.67        248.23        16.64 o
   6   6   9        950.31       1055.57        49.94 o
   8   6   9          7.74         -7.89        20.54 o
  10   6   9        267.69        284.28        31.73 o
  12   6   9         12.69         29.31        22.79 o
  14   6   9          5.42         31.98        23.62 o
  16   6   9          6.24          1.18        15.80 o
  18   6   9         31.57         21.47        19.85 o
  20   6   9         16.43        149.24        89.82 o
  22   6   9         16.82         -3.39        44.22 o
 -21   7   9          9.12         44.89        27.51 o
 -19   7   9         28.42         21.77        24.85 o
 -17   7   9         71.14         92.83        37.57 o
 -15   7   9          1.65         40.76        25.93 o
 -13   7   9          6.54        -12.47        18.37 o
 -11   7   9          4.29         -2.41        18.00 o
  -9   7   9          0.44         17.17        23.23 o
  -7   7   9         25.48         30.19        23.24 o
  -5   7   9         55.24         49.83        28.52 o
  -3   7   9         33.53         44.70        22.95 o
  -1   7   9          8.65        -12.17        20.18 o
   1   7   9         45.70         32.37        21.66 o
   3   7   9         18.18         20.07        20.07 o
   5   7   9        200.65        211.03        26.68 o
   7   7   9         63.43         50.14        22.09 o
   9   7   9          1.51         -7.73        19.36 o
  11   7   9          2.11         13.23        21.60 o
  13   7   9         36.51         42.06        26.89 o
  15   7   9         20.45         -7.59        23.80 o
  -4   8   9          0.16          6.16        22.72 o
  -2   8   9          3.38         39.37        23.30 o
 -38   0  10         38.48         32.61        52.10 o
 -36   0  10         22.50         60.17        50.13 o
 -34   0  10          6.46         46.78        84.29 o
 -32   0  10          0.01         -5.75        42.96 o
 -30   0  10        129.90        202.29        56.45 o
 -28   0  10        129.31         68.68        45.80 o
 -26   0  10          0.20         -7.06        51.13 o
 -24   0  10        337.30        361.36       100.18 o
 -22   0  10         99.18         69.74        43.47 o
 -20   0  10        102.55        132.16        42.46 o
 -18   0  10         26.64        -12.18        33.70 o
 -16   0  10        303.44        428.48        64.95 o
 -14   0  10         11.18         36.62        36.15 o
 -12   0  10        316.92        332.19        50.26 o
 -10   0  10         94.88        106.09        38.14 o
  -8   0  10       2514.01       2851.17        88.10 o
  -6   0  10       2705.74       2903.47        86.25 o
  -4   0  10          4.94        -16.61        28.71 o
  -2   0  10        671.33        555.14        58.24 o
   0   0  10        126.58        146.60        19.68 o
   2   0  10          4.93         -8.80        15.46 o
   4   0  10        444.66        465.15        36.93 o
   6   0  10         69.72         89.12        21.48 o
   8   0  10         54.44         34.32        21.27 o
  10   0  10        278.78        268.96        49.72 o
  12   0  10        142.28        196.82        29.66 o
  14   0  10         22.53         13.61        32.47 o
  16   0  10         76.57        136.80        59.42 o
  18   0  10         25.77         40.07        59.42 o
  20   0  10         71.70        214.19        71.86 o
  22   0  10         19.74         73.24        60.80 o
  24   0  10          1.86         49.75        64.95 o
  26   0  10        132.86        139.57        78.77 o
  28   0  10         71.62         55.27        69.09 o
  30   0  10          7.70         33.16        69.09 o
  32   0  10         64.83         27.64        64.95 o
  34   0  10         34.11         67.71        80.15 o
 -39   1  10         38.37          4.40        63.90 o
 -37   1  10        123.09        125.91        47.56 o
 -35   1  10         93.64         77.25        35.72 o
 -33   1  10        121.12        141.96        40.03 o
 -31   1  10        365.53        368.79        47.41 o
 -29   1  10        114.16         90.00        42.28 o
 -27   1  10          3.00         26.29        22.69 o
 -25   1  10         20.46         30.07        22.66 o
 -23   1  10         94.65         84.55        30.87 o
 -21   1  10        448.49        501.14        48.47 o
 -19   1  10         64.14         55.04        40.49 o
 -17   1  10          0.14          9.19        24.28 o
 -15   1  10        753.83        711.28        46.93 o
 -13   1  10         59.69         29.57        23.99 o
 -11   1  10        205.29        176.68        22.67 o
  -9   1  10         27.48         29.59        17.68 o
  -7   1  10       2165.41       2218.88        53.88 o
  -5   1  10        288.31        291.23        21.21 o
  -3   1  10        273.69        271.46        21.22 o
  -1   1  10        789.31        825.26        28.68 o
   1   1  10        129.19        131.92        19.14 o
   3   1  10        358.22        328.72        22.54 o
   5   1  10        192.26        222.81        19.05 o
   7   1  10          2.05         19.95        15.13 o
   9   1  10        219.71        236.65        38.60 o
  11   1  10        397.74        316.68        46.14 o
  13   1  10        152.05        206.19        34.51 o
  15   1  10         38.68         35.45        23.81 o
  17   1  10          1.48        -21.23        21.23 o
  19   1  10        167.61        190.92        32.27 o
  21   1  10        799.99       1005.32        94.98 o
  23   1  10        248.39        174.00        43.02 o
  25   1  10         14.48         21.60        33.69 o
  27   1  10        106.59        125.69        42.56 o
  29   1  10         48.34         39.62        39.20 o
  31   1  10          0.01        -45.24        45.24 o
  33   1  10          0.04         -7.20        48.30 o
 -38   2  10         56.53         80.25        47.90 o
 -36   2  10         67.37        109.14        50.49 o
 -34   2  10        403.52        444.58        59.72 o
 -32   2  10        286.61        301.28        50.41 o
 -30   2  10         77.54         27.56        33.16 o
 -28   2  10         19.54        -21.96        21.96 o
 -26   2  10          0.45         19.14        22.45 o
 -24   2  10          7.35          8.41        21.60 o
 -22   2  10         77.25         84.84        24.89 o
 -20   2  10          1.33        -17.20        25.15 o
 -18   2  10         36.69         17.76        25.88 o
 -16   2  10        775.78        881.82        44.08 o
 -14   2  10        214.41        174.37        19.00 o
 -12   2  10        365.02        388.45        22.58 o
 -10   2  10          6.06          4.05        15.63 o
  -8   2  10        151.77        169.49        16.39 o
  -6   2  10         14.93         12.95        18.60 o
  -4   2  10          0.60         25.13        18.29 o
  -2   2  10          5.79         14.42        14.72 o
   0   2  10        833.37        772.55        34.12 o
   2   2  10          1.72          8.51        16.39 o
   4   2  10          8.24         -4.57        17.00 o
   6   2  10          6.67          2.82        23.03 o
   8   2  10        178.76        128.34        34.90 o
  10   2  10         59.64         35.45        21.83 o
  12   2  10          6.70         -0.50        36.70 o
  14   2  10         28.01        -18.13        24.33 o
  16   2  10          0.04         -6.98        22.59 o
  18   2  10          0.04         -7.69        23.74 o
  20   2  10        161.21        146.73        31.35 o
  22   2  10         77.54        111.72        31.50 o
  24   2  10         21.16        -19.89        46.47 o
  26   2  10         31.55         -2.14        34.57 o
  28   2  10         13.86         40.98        37.44 o
  30   2  10          4.37         76.82        55.24 o
  32   2  10        151.49        148.30        51.68 o
 -35   3  10          2.49         32.72        48.39 o
 -33   3  10         20.20         27.43        51.13 o
 -31   3  10          0.02        -27.53        27.53 o
 -29   3  10         25.45         17.80        59.64 o
 -27   3  10         18.38         44.47        31.52 o
 -25   3  10        130.22        122.01        35.55 o
 -23   3  10         49.98         62.42        31.66 o
 -21   3  10         96.47         75.08        24.68 o
 -19   3  10         54.34         47.22        19.24 o
 -17   3  10        131.01        128.24        23.65 o
 -15   3  10         36.90          8.95        18.68 o
 -13   3  10          0.50         28.12        18.93 o
 -11   3  10        175.38        159.92        23.05 o
  -9   3  10        415.19        351.87        31.09 o
  -7   3  10        537.60        565.91        50.63 o
  -5   3  10        358.93        307.54        26.05 o
  -3   3  10          0.09          7.52        15.03 o
  -1   3  10         78.61         89.92        17.06 o
   1   3  10          0.10         13.34        15.65 o
   3   3  10         99.00         82.74        18.91 o
   5   3  10        844.94        839.88        36.86 o
   7   3  10        150.89        122.38        22.20 o
   9   3  10         63.71         57.00        24.00 o
  11   3  10          4.00         12.47        21.90 o
  13   3  10        257.45        286.16        34.60 o
  15   3  10         29.88        -22.02        22.02 o
  17   3  10        232.35        279.66        37.70 o
  19   3  10          4.12        -33.69        35.35 o
  21   3  10          2.78        -14.20        26.24 o
  23   3  10         43.99         35.80        34.53 o
  25   3  10         10.52         -5.01        32.86 o
  27   3  10         47.44         30.78        37.49 o
  29   3  10          9.25         97.09        52.03 o
  31   3  10         58.65         77.01        41.77 o
 -32   4  10          6.92         10.44        32.52 o
 -30   4  10          3.02        -18.05        30.38 o
 -28   4  10         11.83         -1.59        32.47 o
 -26   4  10         63.72         43.04        34.25 o
 -24   4  10         22.03         -4.86        26.03 o
 -22   4  10          1.62          7.74        25.83 o
 -20   4  10         25.26         56.81        23.67 o
 -18   4  10        192.44        166.31        26.84 o
 -16   4  10          5.78         12.55        21.23 o
 -14   4  10         39.45         42.55        23.96 o
 -12   4  10         22.89          0.56        30.10 o
 -10   4  10          0.45         28.85        25.51 o
  -8   4  10        126.08        139.50        35.49 o
  -6   4  10         68.37         12.34        19.49 o
  -4   4  10        660.49        602.87        41.67 o
  -2   4  10        293.69        222.66        24.69 o
   0   4  10         71.64         67.38        19.06 o
   2   4  10        271.56        292.44        25.54 o
   4   4  10         22.30         10.46        17.08 o
   6   4  10          6.49         -5.68        16.74 o
   8   4  10         56.40         34.46        18.57 o
  10   4  10         41.20         18.72        23.40 o
  12   4  10         48.53         48.56        36.85 o
  14   4  10        409.62        415.35       133.35 o
  16   4  10        179.47        190.86        46.26 o
  18   4  10        303.22        289.52        53.89 o
  20   4  10         43.57         94.36        42.09 o
  22   4  10         13.15         40.38        43.45 o
  24   4  10          0.62        -22.73        37.78 o
  26   4  10          3.27         38.37        52.51 o
  28   4  10         33.52         61.57        49.08 o
 -29   5  10          4.04        -26.75        30.13 o
 -27   5  10        113.02        210.71        41.88 o
 -25   5  10        127.65        148.86        33.73 o
 -23   5  10        207.76        158.31        32.71 o
 -21   5  10         61.06         64.30        25.67 o
 -19   5  10          8.40          3.13        46.47 o
 -17   5  10         16.84        -23.25        23.25 o
 -15   5  10        496.63        429.89        46.11 o
 -13   5  10          3.80         10.30        23.84 o
 -11   5  10        142.11         75.24        25.93 o
  -9   5  10          8.13         15.01        24.32 o
  -7   5  10          0.05          8.89        20.36 o
  -5   5  10          7.06         21.39        20.81 o
  -3   5  10         67.54         80.67        27.13 o
  -1   5  10          0.97          4.78        17.78 o
   1   5  10        221.23        217.91        24.52 o
   3   5  10        122.68        134.08        28.61 o
   5   5  10        154.32        156.66        29.56 o
   7   5  10          0.15         19.23        18.89 o
   9   5  10          5.55        -17.98        17.98 o
  11   5  10          1.59        -15.19        19.10 o
  13   5  10        153.99        177.47        40.12 o
  15   5  10        233.97        271.28        47.27 o
  17   5  10        262.75        401.98        55.87 o
  19   5  10         76.71         49.36        37.85 o
  21   5  10          6.00        -49.80        64.26 o
  23   5  10          1.45        -19.64        38.29 o
  25   5  10          8.91         52.63        40.76 o
 -24   6  10          3.80        -30.73        30.73 o
 -22   6  10          2.60          8.04        27.66 o
 -20   6  10          5.08        -25.39        25.39 o
 -18   6  10          3.50        -32.94        35.50 o
 -16   6  10          6.00         22.81        25.20 o
 -14   6  10         42.75         32.32        24.69 o
 -12   6  10        371.37        432.80        38.50 o
 -10   6  10        471.50        492.42        39.56 o
  -8   6  10         85.14         31.49        29.80 o
  -6   6  10          5.44         24.39        19.45 o
  -4   6  10          4.90         -0.30        25.04 o
  -2   6  10         39.20         16.27        21.73 o
   0   6  10         72.09         70.83        19.27 o
   2   6  10         87.07         81.73        20.57 o
   4   6  10        109.44         93.33        19.53 o
   6   6  10         19.30         61.70        18.70 o
   8   6  10         86.54        109.48        19.79 o
  10   6  10         24.92         22.57        19.25 o
  12   6  10          4.81        -11.56        17.74 o
  14   6  10          3.92          8.65        22.33 o
  16   6  10         44.25         56.16        42.15 o
  18   6  10         25.57        -21.12        34.55 o
  20   6  10          8.73         11.43        42.84 o
 -17   7  10         81.63        103.72        28.32 o
 -15   7  10          6.83          7.68        22.97 o
 -13   7  10          0.13          8.34        29.92 o
 -11   7  10          0.01        -21.14        21.14 o
  -9   7  10          8.07         -9.67        18.40 o
  -7   7  10         38.57         19.73        48.11 o
  -5   7  10          3.75        -25.82        26.73 o
  -3   7  10         35.71         58.72        26.73 o
  -1   7  10          2.71         25.93        28.32 o
   1   7  10        177.69        168.63        44.08 o
   3   7  10         44.97         42.25        25.07 o
   5   7  10         15.19         14.16        26.01 o
   7   7  10         15.87         50.48        25.49 o
   9   7  10          2.78         29.90        23.64 o
  11   7  10         29.26         -5.52        24.27 o
 -37   1  11          0.35        -13.69        45.63 o
 -35   1  11          0.83         21.41        45.76 o
 -33   1  11        199.24        192.34        43.75 o
 -31   1  11        291.00        285.78        47.07 o
 -29   1  11         19.38         55.33        33.95 o
 -27   1  11          0.25         14.79        23.27 o
 -25   1  11         14.12         65.73        32.39 o
 -23   1  11        248.33        259.51        67.02 o
 -21   1  11        100.53         43.25        30.11 o
 -19   1  11        114.65         77.87        35.10 o
 -17   1  11         24.48         27.94        26.81 o
 -15   1  11        295.22        323.18        38.17 o
 -13   1  11         32.88          8.21        25.94 o
 -11   1  11          5.41         37.22        25.85 o
  -9   1  11         29.03          3.09        23.70 o
  -7   1  11       1264.27       1195.36        43.45 o
  -5   1  11       2310.09       2383.35        55.33 o
  -3   1  11        903.58        978.29        43.24 o
  -1   1  11         34.14          2.06        15.92 o
   1   1  11        229.70        223.81        28.31 o
   3   1  11         29.85         36.91        12.40 o
   5   1  11         15.36         27.52        16.08 o
   7   1  11          4.72         -3.70        13.10 o
   9   1  11         35.34          5.71        33.71 o
  11   1  11        148.94        157.56        28.22 o
  13   1  11        270.81        312.14        50.66 o
  15   1  11        278.69        200.59        37.16 o
  17   1  11         90.26         91.97        28.31 o
  19   1  11        285.36        222.09        34.06 o
  21   1  11          9.40        -29.76        36.33 o
  23   1  11         13.13          4.92        33.59 o
  25   1  11         10.78         -2.83        45.94 o
  27   1  11         12.96         -3.38        35.19 o
  29   1  11          1.03        -35.75        35.75 o
  31   1  11          1.60         20.52        40.92 o
 -36   2  11          4.55         61.26        47.77 o
 -34   2  11         17.40         60.04        43.87 o
 -32   2  11         17.98          6.71        37.93 o
 -30   2  11          1.31        -25.25        51.55 o
 -28   2  11          0.98        -23.44        23.44 o
 -26   2  11          0.65          0.60        19.20 o
 -24   2  11         53.66         38.03        24.57 o
 -22   2  11         28.67        -27.90        27.90 o
 -20   2  11         18.28          8.88        27.62 o
 -18   2  11         84.05         72.78        34.31 o
 -16   2  11          0.06         -1.49        17.40 o
 -14   2  11         12.98         -9.41        16.09 o
 -12   2  11         18.65         17.05        16.58 o
 -10   2  11        201.20        230.66        24.84 o
  -8   2  11        165.16        204.73        16.97 o
  -6   2  11        397.84        378.93        36.48 o
  -4   2  11       1639.72       1704.89        62.48 o
  -2   2  11         72.01         36.65        19.74 o
   0   2  11        486.34        500.08        37.64 o
   2   2  11         27.83         11.14        20.97 o
   4   2  11        147.10        128.54        30.24 o
   6   2  11         71.68         59.19        22.76 o
   8   2  11         77.93         56.87        23.37 o
  10   2  11        493.39        531.73        41.09 o
  12   2  11         36.92         26.84        23.33 o
  14   2  11        467.13        424.17        71.99 o
  16   2  11         28.99         64.24        26.74 o
  18   2  11        209.94        239.87        48.30 o
  20   2  11         53.28         31.08        27.97 o
  22   2  11         42.17        121.25        33.39 o
  24   2  11        274.52        327.91        83.48 o
  26   2  11          1.27        -20.11        35.71 o
  28   2  11         30.38         -1.53        36.93 o
  30   2  11          0.75        -22.14        38.95 o
 -33   3  11         32.23         32.98        54.58 o
 -31   3  11         26.01         42.96        33.68 o
 -29   3  11         20.34         67.49        39.36 o
 -27   3  11         19.16         -1.41        28.81 o
 -25   3  11         15.31         12.63        30.51 o
 -23   3  11         17.41         39.99        31.64 o
 -21   3  11          7.82         -5.91        35.09 o
 -19   3  11         67.97        116.66        44.92 o
 -17   3  11        257.36        387.75        57.98 o
 -15   3  11         24.07         -1.92        29.24 o
 -13   3  11          0.16         -6.99        27.92 o
 -11   3  11         25.15         21.18        21.49 o
  -9   3  11        233.18        234.60        37.30 o
  -7   3  11         28.95         13.71        21.89 o
  -5   3  11          5.24         -7.49        21.54 o
  -3   3  11          3.63        -19.48        19.48 o
  -1   3  11         94.01        134.45        23.78 o
   1   3  11       1001.97       1078.84        54.02 o
   3   3  11        113.19        156.58        28.86 o
   5   3  11        107.53        124.47        27.56 o
   7   3  11          9.50        -10.44        25.68 o
   9   3  11          4.63          2.47        22.41 o
  11   3  11          0.70        -13.27        22.25 o
  13   3  11         19.80         14.28        24.23 o
  15   3  11          0.00        -10.40        29.32 o
  17   3  11        737.62        767.65        79.24 o
  19   3  11        192.40        211.01        54.29 o
  21   3  11        147.75         97.76        38.48 o
  23   3  11         58.50         57.83        37.98 o
  25   3  11         78.44         69.86        38.52 o
  27   3  11         11.57        -19.42        55.06 o
 -30   4  11          0.04        -27.81        30.64 o
 -28   4  11         33.01         13.69        32.89 o
 -26   4  11        123.61         89.01        36.66 o
 -24   4  11        120.06        100.99        37.72 o
 -22   4  11         15.39         21.98        36.77 o
 -20   4  11         37.28         71.30        32.97 o
 -18   4  11        159.58         88.95        26.48 o
 -16   4  11         29.44         32.22        26.04 o
 -14   4  11          4.57        -15.58        26.65 o
 -12   4  11         16.15        -16.19        25.58 o
 -10   4  11         30.00         65.69        28.40 o
  -8   4  11        132.95        133.73        32.13 o
  -6   4  11        269.63        283.67        38.28 o
  -4   4  11         89.30         61.49        28.50 o
  -2   4  11          1.92         -2.79        24.96 o
   0   4  11         11.96         16.47        21.54 o
   2   4  11          1.26          4.71        22.94 o
   4   4  11         96.95        120.91        31.56 o
   6   4  11          3.58         -4.81        25.84 o
   8   4  11          5.89        -24.95        25.74 o
  10   4  11          1.96        -28.72        31.75 o
  12   4  11         57.40         79.59        37.53 o
  14   4  11         14.77         22.18        36.18 o
  16   4  11          3.23         24.66        37.49 o
  18   4  11         14.09         11.86        38.49 o
  20   4  11          0.34         -0.12        38.60 o
  22   4  11         15.12        -38.93        39.35 o
  24   4  11          0.32         21.96        43.81 o
  26   4  11         24.10         64.61        45.71 o
 -27   5  11         46.66          9.17        33.59 o
 -25   5  11         49.75          5.50        31.48 o
 -23   5  11         27.86         -1.64        30.66 o
 -21   5  11          6.33        -10.57        37.02 o
 -19   5  11          4.82         20.31        27.05 o
 -17   5  11          2.65          0.80        25.10 o
 -15   5  11         23.58        -23.61        23.61 o
 -13   5  11         41.30         50.31        26.08 o
 -11   5  11        458.48        478.55        52.26 o
  -9   5  11         23.84          5.84        26.75 o
  -7   5  11         17.37          7.20        32.64 o
  -5   5  11          1.92        -22.93        22.93 o
  -3   5  11          1.56         25.32        25.75 o
  -1   5  11          0.30          5.16        25.61 o
   1   5  11          2.43          3.77        23.34 o
   3   5  11        189.37        180.32        34.70 o
   5   5  11         76.04         77.86        26.98 o
   7   5  11          1.70        -30.89        42.78 o
   9   5  11          0.12          0.97        27.42 o
  11   5  11         26.35        -31.43        31.43 o
  13   5  11        269.63        378.64        55.19 o
  15   5  11        245.36        299.39        87.75 o
  17   5  11          6.13         29.48        36.41 o
  19   5  11          8.46         49.94        39.63 o
  21   5  11          0.25        -21.61        53.20 o
 -22   6  11         16.14         33.51        35.21 o
 -20   6  11         22.25         30.54        29.04 o
 -18   6  11         88.25         59.25        28.33 o
 -16   6  11        158.25        236.08        35.81 o
 -14   6  11        239.00        225.44        34.90 o
 -12   6  11        319.72        348.19        37.35 o
 -10   6  11        248.99        257.18        33.41 o
  -8   6  11          8.87         13.79        24.21 o
  -6   6  11          6.01        -18.41        23.93 o
  -4   6  11         63.94         74.90        25.59 o
  -2   6  11        157.50        171.60        31.24 o
   0   6  11        169.89        219.74        49.18 o
   2   6  11        581.42        648.32        43.64 o
   4   6  11        303.24        349.31        42.08 o
   6   6  11         62.58         95.29        25.96 o
   8   6  11        114.53        137.04        29.24 o
  10   6  11          1.39        -21.16        22.91 o
  12   6  11          9.07         55.70        25.41 o
  14   6  11          1.34         -7.99        25.86 o
  16   6  11          0.17        -22.25        39.38 o
 -11   7  11         37.26         40.62        23.99 o
  -9   7  11          0.72        -11.26        20.95 o
  -7   7  11          0.63          0.26        25.33 o
  -5   7  11          0.49         29.57        19.75 o
  -3   7  11         11.69          1.06        31.69 o
  -1   7  11         19.17         26.10        31.49 o
   1   7  11          6.15        -17.68        29.40 o
   3   7  11        179.92        154.05        35.93 o
   5   7  11          1.97        -29.12        29.12 o
 -34   0  12         46.20         75.98        54.48 o
 -32   0  12        127.57        111.50        56.57 o
 -30   0  12         43.70         29.47        47.61 o
 -28   0  12         39.56         98.80        51.79 o
 -26   0  12         24.74        -37.79        44.82 o
 -24   0  12        339.65        219.46        58.53 o
 -22   0  12        115.29        185.42        53.71 o
 -20   0  12         24.50         16.65        40.54 o
 -18   0  12         57.73          6.12        40.48 o
 -16   0  12          5.79         44.07        39.56 o
 -14   0  12        274.02        284.71        55.67 o
 -12   0  12        353.52        385.81        67.02 o
 -10   0  12         22.70         34.76        40.12 o
  -8   0  12       2629.85       3177.31       130.44 o
  -6   0  12       6177.51       6718.24       344.77 o
  -4   0  12       1145.66       1135.72        89.37 o
  -2   0  12       1018.66       1115.27       100.88 o
   0   0  12         96.16        129.67        33.68 o
   2   0  12          8.81         58.92        32.20 o
   4   0  12         18.48         11.67        19.23 o
   6   0  12         22.28        -15.59        19.29 o
   8   0  12          0.05         -2.92        27.32 o
  10   0  12       1594.46       1682.46        66.47 o
  12   0  12        482.05        486.88        42.70 o
  14   0  12         96.25        116.64        30.67 o
  16   0  12          0.28        -32.20        32.20 o
  18   0  12         50.36         58.79        42.46 o
  20   0  12          1.27         43.14        66.33 o
  22   0  12         72.63          0.03        58.04 o
  24   0  12        116.22        153.07        54.22 o
  26   0  12         13.25        -29.02        62.18 o
  28   0  12         74.34         48.36        77.38 o
 -35   1  12         35.02        147.48        49.69 o
 -33   1  12        191.21        209.79        45.87 o
 -31   1  12        106.69        127.03        39.80 o
 -29   1  12         96.49        100.08        35.61 o
 -27   1  12          2.27         23.14        32.56 o
 -25   1  12         23.68         16.56        32.61 o
 -23   1  12         33.65          3.30        30.84 o
 -21   1  12         14.37          9.75        29.41 o
 -19   1  12          3.40         -2.59        27.24 o
 -17   1  12         60.13         65.55        37.10 o
 -15   1  12          3.07         -4.89        27.54 o
 -13   1  12         37.77         45.88        30.22 o
 -11   1  12         84.33         42.70        28.26 o
  -9   1  12        346.42        385.57        31.60 o
  -7   1  12        189.87        124.63        23.26 o
  -5   1  12          0.66        -11.35        19.83 o
  -3   1  12        318.07        305.34        55.05 o
  -1   1  12          4.45         -2.04        33.39 o
   1   1  12         18.35          2.19        15.60 o
   3   1  12          9.39        -13.31        15.19 o
   5   1  12         25.25         14.05        16.28 o
   7   1  12         72.79         42.52        23.28 o
   9   1  12        109.20        107.10        22.44 o
  11   1  12         45.69         80.70        25.90 o
  13   1  12         34.81         49.22        25.37 o
  15   1  12        242.73        185.71        32.35 o
  17   1  12          0.12         24.10        27.18 o
  19   1  12         21.68        -25.58        25.58 o
  21   1  12         48.42         49.67        42.36 o
  23   1  12         50.96         28.28        42.84 o
  25   1  12         80.18         62.87        42.50 o
  27   1  12          1.10         -7.21        36.58 o
 -32   2  12          9.17         98.70        97.42 o
 -30   2  12          0.49        -72.59        72.59 o
 -28   2  12          1.41         15.13        27.73 o
 -26   2  12          6.67         53.25        31.11 o
 -24   2  12         35.23         35.45        26.71 o
 -22   2  12         60.50         67.90        31.74 o
 -20   2  12         56.22         37.82        30.93 o
 -18   2  12         29.16        -18.69        27.56 o
 -16   2  12        231.97        241.59        25.85 o
 -14   2  12         95.65        108.35        25.76 o
 -12   2  12          8.21         19.07        15.68 o
 -10   2  12        133.17        140.36        27.67 o
  -8   2  12        109.61        139.27        35.44 o
  -6   2  12        223.62        245.90        33.47 o
  -4   2  12         34.17         19.74        25.73 o
  -2   2  12          8.61         61.95        25.99 o
   0   2  12          0.36          7.21        29.32 o
   2   2  12        231.88        199.16        40.35 o
   4   2  12        262.10        277.64        39.25 o
   6   2  12        174.69        239.99        60.83 o
   8   2  12         58.61         80.05        25.37 o
  10   2  12          0.64         26.47        23.65 o
  12   2  12          1.41         32.36        23.92 o
  14   2  12        125.72        104.90        29.41 o
  16   2  12         10.13         47.63        28.41 o
  18   2  12          4.56         -0.70        35.11 o
  20   2  12        365.27        416.48        44.10 o
  22   2  12        344.29        354.70        42.67 o
  24   2  12        532.78        610.03        64.59 o
  26   2  12        144.95        187.31        52.62 o
 -31   3  12          0.16         23.48        48.83 o
 -29   3  12          0.13         15.43        33.35 o
 -27   3  12          6.04         68.06        37.17 o
 -25   3  12          1.56         14.56        31.88 o
 -23   3  12         14.87         -1.06        32.23 o
 -21   3  12         14.61         30.58        32.30 o
 -19   3  12        169.39        141.87        58.73 o
 -17   3  12        159.50        150.82        69.09 o
 -15   3  12          0.25        -34.60        36.55 o
 -13   3  12         14.96         90.44        36.27 o
 -11   3  12         45.94         67.73        31.64 o
  -9   3  12          2.42         -6.84        27.56 o
  -7   3  12         22.59        -15.84        25.87 o
  -5   3  12          0.95        -25.69        25.69 o
  -3   3  12        444.29        296.42        41.64 o
  -1   3  12        104.62        117.28        33.46 o
   1   3  12         63.66         78.75        26.08 o
   3   3  12          0.22          0.19        26.13 o
   5   3  12          7.71          4.92        27.85 o
   7   3  12          7.69        -26.17        26.17 o
   9   3  12          4.21        -26.24        26.24 o
  11   3  12          1.94        -34.26        34.26 o
  13   3  12          2.28         -8.19        30.97 o
  15   3  12         45.95         24.63        31.89 o
  17   3  12         58.98         26.15        41.72 o
  19   3  12        143.45        110.26        40.12 o
  21   3  12          1.30         52.45        35.88 o
  23   3  12         22.22        -15.85        35.09 o
  25   3  12          1.91        -11.77        36.76 o
 -28   4  12        173.18        184.21        43.52 o
 -26   4  12        232.11        329.28        50.81 o
 -24   4  12         70.81        -29.31        29.31 o
 -22   4  12          1.24         16.19        43.74 o
 -20   4  12          7.06         -4.47        31.46 o
 -18   4  12         63.14         42.47        33.40 o
 -16   4  12         83.45        102.26        58.04 o
 -14   4  12         29.43         70.98        38.51 o
 -12   4  12         77.29         55.91        54.58 o
 -10   4  12        160.87        115.70        73.24 o
  -8   4  12         83.98         89.82        39.05 o
  -6   4  12         44.39          5.64        31.22 o
  -4   4  12        119.95        108.29        38.59 o
  -2   4  12         35.44         22.30        34.68 o
   0   4  12          3.57        -15.20        26.33 o
   2   4  12        105.69        118.58        54.01 o
   4   4  12          0.00        -24.84        24.84 o
   6   4  12          0.30        -16.09        26.11 o
   8   4  12          4.72          9.73        57.35 o
  10   4  12         25.18         21.21        43.53 o
  12   4  12          1.25        -22.65        34.17 o
  14   4  12        242.17        217.24        50.74 o
  16   4  12        118.31         68.59        44.12 o
  18   4  12          3.07        -10.88        40.49 o
  20   4  12         86.87         29.94        89.82 o
  22   4  12          9.42         10.08        51.13 o
 -23   5  12          4.24         -4.88        40.47 o
 -21   5  12         15.74        -28.64        43.53 o
 -19   5  12          0.00        -34.23        37.31 o
 -17   5  12          1.29          3.93        43.69 o
 -15   5  12         38.72         56.53        34.23 o
 -13   5  12         32.54         66.79        31.92 o
 -11   5  12        133.28        179.30        47.67 o
  -9   5  12         61.55         39.87        41.64 o
  -7   5  12         36.25         65.04        33.28 o
  -5   5  12         14.09         26.40        32.72 o
  -3   5  12          1.71         -1.38        32.24 o
  -1   5  12          0.02        -29.31        29.31 o
   1   5  12        108.49         85.46        31.98 o
   3   5  12         51.99         39.77        30.12 o
   5   5  12          0.14        -26.70        26.70 o
   7   5  12         17.96         40.23        30.94 o
   9   5  12          0.39        -19.85        26.42 o
  11   5  12         28.06         87.72        46.29 o
  13   5  12         78.29        110.62        45.71 o
  15   5  12         19.23        -17.54        38.85 o
  17   5  12          7.00        -24.60        37.15 o
 -16   6  12          0.08        -24.20        29.05 o
 -14   6  12         16.31         -4.46        26.45 o
 -12   6  12          7.09        -12.63        25.44 o
 -10   6  12         17.20         78.92        28.17 o
  -8   6  12          0.39        -23.61        23.61 o
  -6   6  12          7.90         62.21        26.38 o
  -4   6  12         35.93         49.19        44.10 o
  -2   6  12        163.01        198.51        38.60 o
   0   6  12         79.87         50.27        31.54 o
   2   6  12        136.96        100.14        36.00 o
   4   6  12         67.95         70.94        29.76 o
   6   6  12          3.41         -5.61        25.51 o
   8   6  12          6.31         -2.91        26.84 o
  10   6  12          0.69        -25.09        32.19 o
 -31   1  13         18.69         84.05        37.97 o
 -29   1  13          2.58          4.75        35.73 o
 -27   1  13          5.92         -4.29        38.89 o
 -25   1  13          0.11        -19.34        32.75 o
 -23   1  13          8.10        -15.22        32.36 o
 -21   1  13          1.08        -13.52        31.03 o
 -19   1  13          6.15        -14.03        29.69 o
 -17   1  13         11.67         21.14        30.56 o
 -15   1  13          2.02         54.94        30.56 o
 -13   1  13         61.89         75.63        31.60 o
 -11   1  13         10.54          5.39        21.85 o
  -9   1  13         11.25         38.03        22.46 o
  -7   1  13        287.04        241.40        41.29 o
  -5   1  13        142.64        115.95        26.15 o
  -3   1  13         61.34         69.78        26.28 o
  -1   1  13          4.87        -21.82        21.82 o
   1   1  13          0.07         -3.72        18.90 o
   3   1  13          2.33          1.40        19.48 o
   5   1  13          0.95        -12.59        19.03 o
   7   1  13          9.87        -25.79        25.79 o
   9   1  13         14.33         48.54        26.73 o
  11   1  13        117.81        110.04        28.72 o
  13   1  13          6.57         -2.11        23.96 o
  15   1  13         10.71          8.08        25.02 o
  17   1  13         29.44          7.35        26.40 o
  19   1  13         57.57         34.94        54.16 o
  21   1  13        149.34        215.19        46.39 o
  23   1  13         16.80         31.47        39.04 o
  25   1  13          0.00        -28.70        36.58 o
 -30   2  13         10.89          2.60        49.47 o
 -28   2  13          6.22        -37.52        45.89 o
 -26   2  13          0.96        -31.67        31.67 o
 -24   2  13          1.15          7.96        38.50 o
 -22   2  13         21.26         48.41        20.62 o
 -20   2  13         19.09         27.01        19.96 o
 -18   2  13        384.80        336.09        29.27 o
 -16   2  13         51.10         34.50        19.06 o
 -14   2  13         19.19          9.30        16.86 o
 -12   2  13         80.96        101.13        20.98 o
 -10   2  13         12.31          1.04        30.48 o
  -8   2  13         64.90         87.40        34.18 o
  -6   2  13          7.04        -41.59        41.59 o
  -4   2  13         68.41        101.58        37.76 o
  -2   2  13        108.33        132.60        43.28 o
   0   2  13         50.36         98.70        44.92 o
   2   2  13        259.55        263.93        39.34 o
   4   2  13         12.00         33.77        23.09 o
   6   2  13         30.35         34.40        23.80 o
   8   2  13         48.51         26.89        25.64 o
  10   2  13          1.85        -23.14        23.14 o
  12   2  13          5.13         20.15        26.93 o
  14   2  13         52.70         82.27        30.32 o
  16   2  13          0.73         42.49        27.85 o
  18   2  13         91.81        155.36        36.30 o
  20   2  13         33.26         18.79        30.83 o
  22   2  13         25.03         38.81        31.73 o
  24   2  13         11.64        -33.20        33.20 o
 -29   3  13         40.53         88.53        39.68 o
 -27   3  13         49.46         43.48        36.76 o
 -25   3  13          1.93        -24.32        42.21 o
 -23   3  13         22.71         42.17        36.26 o
 -21   3  13         12.26        -47.45        51.13 o
 -19   3  13         23.22         -9.43        42.43 o
 -17   3  13          9.30         35.93        42.43 o
 -15   3  13         23.92         -2.61        39.56 o
 -13   3  13          1.52         12.44        53.89 o
 -11   3  13        119.26        121.60        60.80 o
  -9   3  13         64.27         -2.54        58.04 o
  -7   3  13         83.97         63.75        58.04 o
  -5   3  13         43.66         34.20        41.00 o
  -3   3  13         67.38         20.91        29.74 o
  -1   3  13         17.41         22.58        34.41 o
   1   3  13          4.93         -1.10        23.93 o
   3   3  13          0.45        -11.39        28.77 o
   5   3  13         95.15         47.43        35.40 o
   7   3  13          1.56        -28.62        28.62 o
   9   3  13         11.76         12.53        31.37 o
  11   3  13        114.65         84.60        35.99 o
  13   3  13          0.07        -10.68        33.16 o
  15   3  13          0.00        -15.00        34.23 o
  17   3  13          4.21        -28.90        32.13 o
  19   3  13         39.02         13.24        41.50 o
  21   3  13          6.34        -24.17        35.15 o
 -24   4  13         26.70          1.68        33.89 o
 -22   4  13          4.05         27.60        34.98 o
 -20   4  13         72.64         24.91        34.72 o
 -18   4  13          3.92         37.31        56.66 o
 -16   4  13         10.33        117.46        63.57 o
 -14   4  13          0.21        -46.98        48.36 o
 -12   4  13         47.14        -22.11        49.75 o
 -10   4  13        132.27        167.58       143.02 o
  -8   4  13         27.45          1.87        35.65 o
  -6   4  13          6.17          7.80        34.68 o
  -4   4  13         94.91         25.84        37.53 o
  -2   4  13         55.19         72.41        39.05 o
   0   4  13         24.90         14.32        36.55 o
   2   4  13          0.30         22.76        29.53 o
   4   4  13         37.41        -12.57        29.72 o
   6   4  13         51.89         52.20        59.42 o
   8   4  13          7.24         30.47        36.98 o
  10   4  13          1.91        -36.00        36.00 o
  12   4  13         30.04        -29.65        37.15 o
  14   4  13        562.94        731.36       183.03 o
  16   4  13        252.12        306.08        59.01 o
  18   4  13          0.01         14.12        64.95 o
 -19   5  13          2.60         18.65        40.12 o
 -17   5  13         18.82        -36.55        36.55 o
 -15   5  13         14.94          8.45        39.62 o
 -13   5  13         71.37        110.55        59.42 o
 -11   5  13        174.56        124.46        45.37 o
  -9   5  13        166.77        210.91        47.20 o
  -7   5  13          1.28         30.53        37.15 o
  -5   5  13         13.37         52.47        38.07 o
  -3   5  13        124.55        129.70        42.43 o
  -1   5  13        134.87        119.76        60.11 o
   1   5  13         66.42         22.11        36.40 o
   3   5  13         12.09         -2.23        28.08 o
   5   5  13         13.40         30.23        31.39 o
   7   5  13          9.56         14.08        31.24 o
   9   5  13          1.71         69.19        46.29 o
  11   5  13          9.30        -35.02        35.02 o
  13   5  13         28.19          1.45        36.85 o
  -8   6  13          0.08         53.24        32.91 o
  -6   6  13          5.23        -36.62        36.62 o
  -4   6  13         19.49         31.32        45.60 o
  -2   6  13         26.43         52.73        34.25 o
   0   6  13          4.26          9.36        32.72 o
   2   6  13         10.07         11.22        32.46 o
 -28   0  14          1.71        -48.74        48.74 o
 -26   0  14         41.92          1.05        51.12 o
 -24   0  14         44.03        -32.98        55.96 o
 -22   0  14         83.39         44.91       105.71 o
 -20   0  14         12.97         19.16        48.01 o
 -18   0  14          0.15        -40.48        40.48 o
 -16   0  14          4.19         61.73        47.38 o
 -14   0  14         91.83        140.05        53.70 o
 -12   0  14          6.85         36.02        43.94 o
 -10   0  14        118.19        108.75        60.11 o
  -8   0  14        708.98        564.27        70.80 o
  -6   0  14        962.47       1224.15       174.11 o
  -4   0  14         66.27         69.15        35.99 o
  -2   0  14         19.59        -17.50        40.07 o
   0   0  14         11.82         -9.79        32.16 o
   2   0  14         11.74        -10.92        29.13 o
   4   0  14          0.00        -26.73        29.65 o
   6   0  14         33.57         -0.42        31.95 o
   8   0  14         12.77         -4.54        78.07 o
  10   0  14         34.71         80.06        37.02 o
  12   0  14        307.25        257.86        46.29 o
  14   0  14         11.67         73.24        73.24 o
  16   0  14          3.21         74.62        67.71 o
  18   0  14          5.27        -53.89        56.66 o
  20   0  14          0.06         12.44        66.33 o
  22   0  14          3.64        -55.27        55.27 o
 -29   1  14          0.22        -35.05        35.05 o
 -27   1  14          8.22         59.16        37.42 o
 -25   1  14         24.56        -17.40        33.49 o
 -23   1  14         68.78         88.09        38.23 o
 -21   1  14          2.68          7.20        33.62 o
 -19   1  14          8.86          0.89        32.57 o
 -17   1  14         32.81         21.64        32.24 o
 -15   1  14         15.35        -10.72        29.32 o
 -13   1  14          3.57         24.54        22.32 o
 -11   1  14        137.97        175.45        34.27 o
  -9   1  14        426.92        427.41        68.01 o
  -7   1  14         91.03         55.09        25.93 o
  -5   1  14        243.19        236.09        37.18 o
  -3   1  14          3.94         -6.16        23.73 o
  -1   1  14          2.49         29.35        20.99 o
   1   1  14          2.07         21.34        20.53 o
   3   1  14         42.61         -2.12        23.55 o
   5   1  14          8.94          6.39        37.25 o
   7   1  14        188.01        157.56        37.21 o
   9   1  14        130.83         84.73        35.75 o
  11   1  14          1.98        -28.40        28.40 o
  13   1  14          2.76        -28.74        28.74 o
  15   1  14         20.67        -29.01        30.73 o
  17   1  14         82.01         84.81        36.91 o
  19   1  14         79.48        -17.53        46.22 o
  21   1  14        151.80        233.94        64.93 o
 -26   2  14          3.02         11.17        25.40 o
 -24   2  14          0.42         19.90        25.93 o
 -22   2  14          3.28         -1.40        23.34 o
 -20   2  14          0.21         27.03        24.73 o
 -18   2  14        116.20        125.19        23.57 o
 -16   2  14         59.52         24.50        37.34 o
 -14   2  14         99.15         20.85        34.97 o
 -12   2  14         21.77         48.10        36.68 o
 -10   2  14          3.40         42.21        55.96 o
  -8   2  14          1.70         73.87        42.50 o
  -6   2  14          2.90         30.07        40.90 o
  -4   2  14         20.39        -32.55        51.82 o
  -2   2  14         32.94         33.77        40.03 o
   0   2  14         72.76         58.19        41.00 o
   2   2  14          1.90          3.45        27.97 o
   4   2  14          0.00         25.73        78.62 o
   6   2  14         31.83         79.53        33.63 o
   8   2  14          0.73          5.99        30.78 o
  10   2  14          3.88        -28.63        28.63 o
  12   2  14         17.66         15.06        33.46 o
  14   2  14          2.82        -21.59        32.45 o
  16   2  14          8.56        -16.28        32.65 o
  18   2  14          0.13        -17.91        32.93 o
  20   2  14          5.48        -16.72        30.66 o
 -25   3  14          1.65        -32.89        32.89 o
 -23   3  14          2.42        -14.31        39.85 o
 -21   3  14          0.88        -41.00        41.00 o
 -19   3  14         66.34          7.59        45.64 o
 -17   3  14          6.56        -23.71        42.50 o
 -15   3  14          5.20        -30.40        59.42 o
 -13   3  14        130.01        122.98        66.33 o
 -11   3  14         24.58         31.78        55.27 o
  -9   3  14         26.58        -30.40        51.13 o
  -7   3  14         47.27         91.20        62.18 o
  -5   3  14          0.02        105.02        63.57 o
  -3   3  14         23.84          6.91        55.27 o
  -1   3  14         14.34         90.70        57.35 o
   1   3  14         39.01         18.69        80.15 o
   3   3  14         14.97         -1.06        41.45 o
   5   3  14        176.66         45.20        43.94 o
   7   3  14         48.27         27.89        88.44 o
   9   3  14          3.25          8.09        40.47 o
  11   3  14         17.46         34.03        36.58 o
  13   3  14          8.85         30.00        47.78 o
  15   3  14         68.66         28.83        36.41 o
  17   3  14          0.57         83.48        47.32 o
 -20   4  14         18.16        -17.41        70.47 o
 -18   4  14         36.62        114.69        67.71 o
 -16   4  14          0.16         -6.91        52.51 o
 -14   4  14          8.49         19.35        55.27 o
 -12   4  14          1.21          5.53        53.89 o
 -10   4  14          0.14        -15.20        49.75 o
  -8   4  14         10.16         33.16        56.66 o
  -6   4  14          1.39        -29.02        46.98 o
  -4   4  14         22.99         22.11        53.89 o
  -2   4  14        143.89        149.24        63.57 o
   0   4  14          4.55         63.57        56.66 o
   2   4  14          2.74        -22.11        48.36 o
   4   4  14          1.15        -23.58        43.69 o
   6   4  14          0.89        -33.96        55.96 o
   8   4  14         15.26        -35.93        35.93 o
  10   4  14          0.69         17.04        43.68 o
  12   4  14         92.56        118.29        50.56 o
 -13   5  14         32.14        146.48        63.57 o
 -11   5  14         16.66         27.64        51.13 o
  -9   5  14         45.20         74.62        56.66 o
  -7   5  14         12.28         58.04        53.89 o
  -5   5  14         22.07         -0.10        42.09 o
  -3   5  14         12.42         27.40        39.92 o
  -1   5  14         48.91        -10.98        38.07 o
   1   5  14         23.82         57.26        49.75 o
   3   5  14          0.52        -23.01        29.68 o
   5   5  14         12.56          8.81        36.36 o
 -25   1  15         37.10         49.57        44.48 o
 -23   1  15         62.21         56.94        37.82 o
 -21   1  15         35.90         17.97        34.28 o
 -19   1  15          5.91        -29.62        29.62 o
 -17   1  15         14.33         17.74        25.61 o
 -15   1  15          0.54         30.38        24.76 o
 -13   1  15          1.88        -10.26        21.93 o
 -11   1  15         78.28         84.26        25.52 o
  -9   1  15        287.19        235.47        33.16 o
  -7   1  15        463.36        447.75        66.44 o
  -5   1  15        238.61        161.82        27.10 o
  -3   1  15         42.52         -3.35        21.15 o
  -1   1  15          1.32         -7.04        20.54 o
   1   1  15          4.39        -19.57        19.57 o
   3   1  15          5.01        -15.20        29.65 o
   5   1  15          0.03        -28.90        28.90 o
   7   1  15         60.27         52.72        34.29 o
   9   1  15        120.30        138.40        56.40 o
  11   1  15         44.02         52.62        34.34 o
  13   1  15          1.13        -11.08        31.19 o
  15   1  15          0.00        -31.32        31.32 o
  17   1  15         15.91        -18.65        46.90 o
 -22   2  15          5.34         20.00        79.46 o
 -20   2  15         20.15         72.01        51.24 o
 -18   2  15          0.12         -1.35        47.32 o
 -16   2  15          7.81        -34.98        34.98 o
 -14   2  15          1.38         -1.22        41.31 o
 -12   2  15          0.65          8.98        42.02 o
 -10   2  15          4.66        -32.82        37.61 o
  -8   2  15          0.00          0.72        44.82 o
  -6   2  15         10.66        -34.68        34.68 o
  -4   2  15         29.13         86.55        47.61 o
  -2   2  15          1.31        -36.11        36.11 o
   0   2  15          0.17        -27.79        27.79 o
   2   2  15         43.19         70.42        34.34 o
   4   2  15         66.65        109.21        41.35 o
   6   2  15         18.11        -18.10        31.60 o
   8   2  15         18.34        -21.94        32.10 o
  10   2  15          1.50         19.73        33.74 o
  12   2  15          0.10        -14.20        33.18 o
  14   2  15          0.00         13.62        35.37 o
 -19   3  15         27.90         14.82        44.45 o
 -17   3  15          4.13        102.26        73.24 o
 -15   3  15          0.96        -53.89        53.89 o
 -13   3  15         65.71         17.96        60.80 o
 -11   3  15          2.18        -41.46        53.89 o
  -9   3  15          0.37         78.77        66.33 o
  -7   3  15          4.50         -2.76        53.89 o
  -5   3  15         27.16         13.82        58.04 o
  -3   3  15         38.65         -8.29        59.42 o
  -1   3  15         12.63        -27.64        59.42 o
   1   3  15          0.63         73.24        63.57 o
   3   3  15         44.84         37.31        58.04 o
   5   3  15          3.67         41.46        62.18 o
   7   3  15          0.26        -34.55        58.04 o
   9   3  15          2.86          1.38        60.80 o
  11   3  15          3.11         15.20        60.80 o
 -12   4  15         24.22        -16.58        58.04 o
 -10   4  15          5.05        -42.84        53.89 o
  -8   4  15          0.10        -16.58        51.13 o
  -6   4  15          2.42        -52.51        52.51 o
  -4   4  15          0.27        -27.64        59.42 o
  -2   4  15         22.76          2.76        60.80 o
   0   4  15          0.14        -45.60        45.60 o
   2   4  15          7.32         53.89        60.80 o
   4   4  15          0.15        -34.55        51.13 o
   6   4  15          4.58        -33.16        55.27 o
 -20   0  16          2.12        -47.38        47.38 o
 -18   0  16          0.00         71.37        55.20 o
 -16   0  16          5.63         70.75        53.20 o
 -14   0  16         44.96         77.38        53.70 o
 -12   0  16         15.15         66.61        33.16 o
 -10   0  16        503.11        505.83       156.84 o
  -8   0  16        995.97       1157.71        84.28 o
  -6   0  16        315.25        225.58        49.08 o
  -4   0  16         25.61        -13.64        33.46 o
  -2   0  16        104.63         82.57        39.36 o
   0   0  16          1.08         -9.85        37.05 o
   2   0  16          5.28        -42.84        42.84 o
   4   0  16          0.08          2.53        36.62 o
   6   0  16          8.29        -52.51        52.51 o
   8   0  16        144.83        -40.07        55.27 o
  10   0  16        213.32        167.20        81.53 o
 -19   1  16          0.08        -33.14        33.14 o
 -17   1  16         10.43         24.51        36.00 o
 -15   1  16          3.03          2.09        34.55 o
 -13   1  16         20.58         38.78        39.64 o
 -11   1  16          0.64         -6.16        38.47 o
  -9   1  16         44.54         58.73        31.26 o
  -7   1  16         87.53         91.13        26.15 o
  -5   1  16         65.77         52.88        23.00 o
  -3   1  16         15.71          8.69        41.09 o
  -1   1  16          0.00        -20.06        20.06 o
   1   1  16         12.02        -23.85        35.59 o
   3   1  16          1.28         -4.90        32.10 o
   5   1  16          0.96         38.75        36.71 o
   7   1  16         22.80         33.99        45.08 o
   9   1  16         18.91          8.14        35.36 o
  11   1  16          8.17         24.83        44.92 o
 -16   2  16          0.13        -35.93        56.66 o
 -14   2  16         29.61         51.13        67.71 o
 -12   2  16          0.98          1.14        45.24 o
 -10   2  16          0.00          0.63        42.46 o
  -8   2  16          9.72         34.82        55.27 o
  -6   2  16          0.67         55.45        45.89 o
  -4   2  16          3.92         20.14        40.90 o
  -2   2  16         29.40         72.66        42.48 o
   0   2  16          8.14         32.64        33.98 o
   2   2  16         59.61        105.04        37.60 o
   4   2  16          6.56        -14.44        34.45 o
   6   2  16          1.09         27.77        52.14 o
   8   2  16          0.00         13.16        36.58 o
  -9   3  16          3.43         42.84        69.09 o
  -7   3  16         38.47        127.13        70.47 o
  -5   3  16          8.35         29.02        62.18 o
  -3   3  16         63.56         78.77        73.24 o
  -1   3  16         38.97        -20.73        60.80 o
   1   3  16          0.89        -55.27        55.27 o
                                                
