# Supplementary material for: (E)-2-{[(2-Amino­phen­yl)imino]­meth­yl}-5-(benz­yl­oxy)phenol and (Z)-3-benz­yl­oxy-6-{[(5-chloro-2-hy­droxy­phen­yl)amino]­methyl­idene}cyclo­hexa-2,4-dien-1-one
Source: Acta Crystallogr E Crystallogr Commun. 2018 Apr 27;74(Pt 5):737–42. doi: 10.1107/S2056989018005662 (PMC5947499; doi:10.1107/S2056989018005662)
Supplement: Supplementary file 3 [file e-74-00737-IIsup3.hkl]

#
# h,k,l, Fc-squared, Fo-squared, sigma(Fo-squared), status flag
#
data_II
_shelx_title '.res in P-1'
_shelx_refln_list_code          4
_shelx_F_calc_maximum      152.53
_exptl_crystal_F_000       368.00
_reflns_d_resolution_high  0.8255

loop_
 _space_group_symop_operation_xyz
 'x, y, z'
 '-x, -y, -z'

_cell_length_a     5.9590
_cell_length_b     7.8710
_cell_length_c    17.9743
_cell_angle_alpha  98.381
_cell_angle_beta   93.817
_cell_angle_gamma  90.294

_shelx_F_squared_multiplier     1.000

loop_
 _refln_index_h
 _refln_index_k
 _refln_index_l
 _refln_F_squared_calc
 _refln_F_squared_meas
 _refln_F_squared_sigma
 _refln_observed_status
   2   0   0         85.38         97.04         1.10 o
   3   0   0         34.49         30.89         0.61 o
   4   0   0        157.12        172.90         1.90 o
   5   0   0        238.35        243.10         3.56 o
   6   0   0         32.48         30.06         2.94 o
   7   0   0          5.97          5.50         1.24 o
  -7   1   0          2.19          3.30         2.50 o
  -6   1   0          1.13          2.44         0.91 o
  -5   1   0          6.91          6.42         0.72 o
  -4   1   0         25.94         27.22         0.84 o
  -3   1   0        582.62        612.51         6.00 o
  -2   1   0        656.98        706.96         7.40 o
   0   1   0          6.79          1.09         0.82 o
   2   1   0       1155.10       1250.16        11.27 o
   3   1   0         48.31         44.33         0.74 o
   4   1   0         14.70         13.56         0.69 o
   5   1   0        105.20        109.75         2.13 o
   6   1   0         89.13         86.00         2.70 o
   7   1   0         66.26         62.19         2.70 o
  -7   2   0          2.53          2.38         2.14 o
  -6   2   0          0.18          1.43         0.96 o
  -5   2   0        111.55        101.73         2.27 o
  -4   2   0         67.67         57.47         1.82 o
  -3   2   0        285.17        293.21         3.31 o
  -2   2   0         20.07         21.36         0.88 o
  -1   2   0      19419.49      19407.09       278.30 o
   1   2   0       2041.82       1246.20        25.21 o
   2   2   0        167.41        190.04         1.75 o
   3   2   0        676.96        744.14         6.02 o
   4   2   0        136.94        133.44         1.83 o
   5   2   0          8.97          9.52         1.10 o
   6   2   0          0.78          0.45         0.91 o
   7   2   0          1.87          0.74         1.00 o
  -6   3   0          3.78          5.29         1.44 o
  -5   3   0         71.71         66.22         2.03 o
  -4   3   0        115.17        114.10         2.43 o
  -3   3   0         42.33         40.76         1.17 o
  -1   3   0        708.12        727.82         5.63 o
   0   3   0        105.88        100.14         4.09 o
   1   3   0          0.85          1.03         0.47 o
   2   3   0         90.92        100.05         1.59 o
   3   3   0        276.35        283.65         3.00 o
   4   3   0        174.04        172.23         3.06 o
   5   3   0        167.67        163.66         3.57 o
   6   3   0        100.91        100.63         3.02 o
  -6   4   0         12.68         14.03         2.28 o
  -5   4   0         10.24          6.59         1.04 o
  -4   4   0         21.81         20.92         1.54 o
  -3   4   0          1.63          1.93         0.58 o
  -2   4   0        653.28        610.37         6.44 o
  -1   4   0        699.22        767.97         5.68 o
   0   4   0         61.96         72.22         1.42 o
   1   4   0        171.33        163.33         2.11 o
   2   4   0          0.22          1.23         0.50 o
   3   4   0        173.34        166.29         2.31 o
   4   4   0          2.44          1.81         0.86 o
   5   4   0          7.29          8.63         1.18 o
   6   4   0         28.02         27.44         1.97 o
  -6   5   0         41.33         32.19        10.58 o
  -5   5   0          0.04         -0.80         1.01 o
  -4   5   0          0.29          0.33         0.68 o
  -3   5   0         12.60         11.92         0.92 o
  -2   5   0         36.54         33.13         1.85 o
  -1   5   0         55.59         53.36         1.07 o
   0   5   0          0.18          0.46         0.41 o
   1   5   0         14.31         12.98         1.11 o
   2   5   0         82.48         81.06         1.75 o
   3   5   0         23.58         23.25         1.41 o
   4   5   0        134.95        130.30         4.15 o
   5   5   0         73.61         77.77         2.75 o
   6   5   0         23.03         25.81         4.28 o
  -5   6   0         21.35         19.25         1.85 o
  -4   6   0          5.57          6.55         1.10 o
  -3   6   0         49.11         56.99         2.14 o
  -2   6   0          1.38          2.93         0.69 o
  -1   6   0          0.26          0.69         0.51 o
   0   6   0          8.89          8.46         0.67 o
   1   6   0         66.91         66.70         1.73 o
   2   6   0        711.26        701.08         7.68 o
   3   6   0          5.38          4.57         1.64 o
   4   6   0          1.02          0.89         1.00 o
   5   6   0         25.74         29.58         2.60 o
  -4   7   0         23.51         15.01         1.79 o
  -3   7   0          0.06          0.33         0.80 o
  -2   7   0          7.94          5.20         0.88 o
  -1   7   0          0.01         -0.20         0.68 o
   0   7   0         31.35         32.70         1.09 o
   1   7   0         49.62         52.41         1.82 o
   2   7   0          0.13          0.19         0.77 o
   3   7   0        210.62        204.63         8.32 o
   4   7   0         28.19         24.97         3.57 o
  -3   8   0          4.72          5.95         1.28 o
  -2   8   0          6.86          7.24         1.48 o
  -1   8   0          9.57         11.77         2.21 o
   0   8   0         16.71         17.93         2.15 o
   1   8   0        118.53        135.92         3.79 o
   2   8   0         85.30         80.93         4.10 o
   3   8   0          0.08         -0.95         1.66 o
  -2   9   0          1.89          1.14         1.41 o
  -1   9   0         11.43         14.33         1.95 o
   0   9   0         11.45          9.53         2.16 o
   1   9   0          0.67          0.54         1.71 o
   2   9   0         12.51         17.21         2.73 o
  -2  -9   1         27.51         32.52         3.92 o
  -1  -9   1          2.49          0.95         1.71 o
   0  -9   1         10.92         15.13         1.98 o
   1  -9   1          0.04          1.09         1.43 o
   2  -9   1          1.51         -0.60         1.39 o
  -3  -8   1         27.10         29.49         4.04 o
  -2  -8   1          1.68          2.24         1.71 o
  -1  -8   1         68.55         70.04         2.51 o
   0  -8   1          2.84          3.12         1.06 o
   1  -8   1          1.72          1.36         1.25 o
   2  -8   1         38.95         44.55         2.70 o
   3  -8   1          7.86          6.94         1.32 o
  -4  -7   1         18.41         20.93         3.33 o
  -3  -7   1         22.62         28.30         3.57 o
  -2  -7   1         27.06         27.90         2.25 o
  -1  -7   1         51.45         52.61         2.48 o
   0  -7   1          0.38          0.10         0.56 o
   1  -7   1          0.68         -0.19         0.65 o
   2  -7   1          2.07          3.11         1.85 o
   3  -7   1         14.13         15.57         1.45 o
   4  -7   1          9.68          8.09         2.02 o
  -5  -6   1         24.82         22.92         2.35 o
  -4  -6   1          5.96          6.62         1.14 o
  -3  -6   1         51.85         43.36         3.54 o
  -2  -6   1          2.96          1.30         0.69 o
  -1  -6   1         18.82         19.51         2.16 o
   0  -6   1          0.90          0.37         0.56 o
   1  -6   1         30.87         30.09         1.05 o
   2  -6   1        451.09        432.07         4.69 o
   3  -6   1        239.04        211.61         3.84 o
   4  -6   1         24.43         15.91         1.38 o
   5  -6   1          8.07          8.15         2.17 o
  -6  -5   1         50.05         59.40         5.23 o
  -5  -5   1         78.14         73.11         2.70 o
  -4  -5   1        161.02        163.97         3.71 o
  -3  -5   1        423.32        402.76         5.13 o
  -2  -5   1          4.07          2.63         0.61 o
  -1  -5   1         64.59         53.82         3.16 o
   0  -5   1         42.59         41.56         1.03 o
   1  -5   1        212.65        206.95         2.44 o
   2  -5   1         25.78         26.35         1.61 o
   3  -5   1          5.43          4.16         0.69 o
   4  -5   1          0.02         -0.26         0.66 o
   5  -5   1          4.88          5.82         1.23 o
   6  -5   1          5.80          6.47         2.11 o
  -6  -4   1         29.06         35.01         4.64 o
  -5  -4   1          2.21          3.22         1.00 o
  -4  -4   1          8.02          7.01         0.79 o
  -3  -4   1        233.81        246.16         3.51 o
  -2  -4   1        966.11        973.30         8.61 o
  -1  -4   1        295.14        321.59         3.53 o
   0  -4   1          9.70          6.15         0.57 o
   1  -4   1        909.69        924.95         7.11 o
   2  -4   1       5540.22       5415.71        43.89 o
   3  -4   1          0.96          1.62         0.55 o
   4  -4   1        133.10        133.54         2.75 o
   5  -4   1         32.85         28.47         1.59 o
   6  -4   1          1.68          3.02         1.89 o
  -6  -3   1         43.62         42.46         4.17 o
  -5  -3   1         89.29         87.44         2.61 o
  -4  -3   1        142.56        136.96         2.14 o
  -3  -3   1        153.65        155.35         2.07 o
  -2  -3   1        556.20        564.59         4.50 o
  -1  -3   1        395.75        405.83         3.20 o
   0  -3   1        740.39        746.10         7.24 o
   1  -3   1        562.03        593.46         5.44 o
   2  -3   1         59.17         68.11         1.39 o
   3  -3   1         31.66         32.94         1.61 o
   4  -3   1         51.02         55.82         1.68 o
   5  -3   1         36.55         38.28         1.65 o
   6  -3   1          0.71          0.02         0.81 o
  -7  -2   1         74.88         75.90         3.70 o
  -6  -2   1         13.49         12.70         1.66 o
  -5  -2   1          6.91          6.04         0.90 o
  -4  -2   1         82.75         86.11         1.52 o
  -3  -2   1          1.59          1.61         0.34 o
  -2  -2   1        219.98        209.42         1.98 o
  -1  -2   1       5311.61       5527.61        41.41 o
   0  -2   1        749.32        827.37         6.81 o
   1  -2   1      23265.38      22776.67       337.72 o
   2  -2   1       1015.81       1069.05         7.40 o
   3  -2   1          0.52          0.20         0.32 o
   4  -2   1         39.12         38.10         1.14 o
   5  -2   1        261.68        263.58         4.44 o
   6  -2   1         40.20         38.23         2.24 o
   7  -2   1          0.01          1.05         1.90 o
  -7  -1   1          4.88          5.56         1.90 o
  -6  -1   1          7.94          8.15         1.18 o
  -5  -1   1         16.01         14.93         1.85 o
  -4  -1   1          8.98          6.65         0.48 o
  -3  -1   1       1389.83       1522.86        22.27 o
  -2  -1   1        463.18        443.54         3.71 o
   2  -1   1          0.17          1.50         0.63 o
   3  -1   1         34.93         33.75         0.74 o
   4  -1   1         54.25         46.93         1.33 o
   5  -1   1         98.77         97.75         2.01 o
   6  -1   1        105.69        106.80         3.20 o
   7  -1   1         17.65         17.87         2.18 o
  -7   0   1          0.73          0.65         1.25 o
  -6   0   1         11.09          9.65         1.28 o
  -5   0   1         53.41         57.06         1.36 o
  -4   0   1        120.67        130.92         1.70 o
  -3   0   1          0.19         -0.12         0.19 o
  -2   0   1       2012.00       2245.23        18.87 o
  -1   0   1        168.19         69.93         1.90 o
   3   0   1        224.71        243.74         2.68 o
   4   0   1        168.54        192.01         2.25 o
   5   0   1         22.23         23.22         1.37 o
   6   0   1         15.87         13.81         1.28 o
   7   0   1          5.72          7.61         1.26 o
  -7   1   1          0.01          0.71         1.78 o
  -6   1   1          0.66          0.13         0.98 o
  -5   1   1          2.08          1.71         0.56 o
  -4   1   1       1366.07       1445.23        15.22 o
  -3   1   1         17.91         30.24         2.12 o
  -2   1   1         13.10         12.54         0.69 o
   1   1   1       3416.56       2273.58        44.72 o
   2   1   1         11.23          9.18         1.92 o
   3   1   1         14.22         16.64         0.60 o
   4   1   1        459.01        452.29         4.76 o
   5   1   1         27.47         24.08         1.13 o
   6   1   1         26.51         27.69         1.79 o
   7   1   1         20.71         25.25         1.97 o
  -7   2   1          2.98          2.85         2.38 o
  -6   2   1          9.92          8.18         1.22 o
  -5   2   1          0.44          0.67         0.39 o
  -4   2   1          2.33          1.54         0.54 o
  -3   2   1        513.80        491.47         5.73 o
  -2   2   1          4.74          5.38         0.38 o
  -1   2   1         71.14         66.23         1.11 o
   0   2   1        693.91        668.32         5.74 o
   1   2   1        162.57        158.74         1.95 o
   2   2   1        288.04        307.40         2.69 o
   3   2   1         44.70         52.82         1.06 o
   4   2   1        527.00        522.63         5.49 o
   5   2   1          7.63          6.23         1.00 o
   6   2   1         14.88         17.03         1.53 o
  -6   3   1          1.90          3.74         1.20 o
  -5   3   1        288.48        291.43         4.11 o
  -4   3   1        174.50        171.57         2.66 o
  -3   3   1         60.47         65.74         1.94 o
  -2   3   1        652.83        701.97         6.38 o
  -1   3   1         92.91        128.57         7.22 o
   0   3   1        292.77        274.74         2.79 o
   1   3   1        245.50        288.37         4.56 o
   2   3   1          7.81         18.79         1.66 o
   3   3   1        260.45        241.13         2.56 o
   4   3   1          0.40          1.02         0.49 o
   5   3   1        160.30        155.38         4.17 o
   6   3   1         41.97         46.88         2.29 o
  -6   4   1          1.45         -0.05         3.33 o
  -5   4   1         57.49         60.14         2.40 o
  -4   4   1         87.77         93.64         2.59 o
  -3   4   1          1.39          0.30         0.52 o
  -2   4   1          0.04          1.16         0.48 o
  -1   4   1         42.41         41.96         0.97 o
   0   4   1        196.51        205.94         2.43 o
   1   4   1        572.06        565.02         5.37 o
   2   4   1        176.13        175.27         2.48 o
   3   4   1        760.63        758.18         8.80 o
   4   4   1        159.18        158.04         3.84 o
   5   4   1          0.19          0.07         0.80 o
   6   4   1         21.67         32.03         2.05 o
  -6   5   1         35.91         32.11         6.42 o
  -5   5   1         27.42         24.33         3.18 o
  -4   5   1         64.28         63.52         2.06 o
  -3   5   1        133.39        129.47         3.48 o
  -2   5   1        131.73        131.71         3.45 o
  -1   5   1        111.83        109.85         1.79 o
   0   5   1         53.89         45.31         1.16 o
   1   5   1        214.17        219.60         2.53 o
   2   5   1        273.86        266.78         4.53 o
   3   5   1         53.88         56.75         1.59 o
   4   5   1        113.27        118.27         3.02 o
   5   5   1          0.69         -0.58         0.86 o
  -5   6   1          0.02          1.51         1.25 o
  -4   6   1          9.66         11.48         1.27 o
  -3   6   1         16.53         16.55         1.31 o
  -2   6   1         15.67         18.17         1.19 o
  -1   6   1         32.33         32.74         1.79 o
   0   6   1         92.19         92.41         1.97 o
   1   6   1         48.16         50.33         1.30 o
   2   6   1         44.81         51.05         1.63 o
   3   6   1        108.45         98.67         2.88 o
   4   6   1          3.56          3.09         0.94 o
   5   6   1         24.52         29.50         2.01 o
  -4   7   1          0.80          1.58         1.60 o
  -3   7   1         61.36         57.33         1.89 o
  -2   7   1         66.27         67.98         2.82 o
  -1   7   1          9.01          9.84         1.30 o
   0   7   1         17.69         18.00         1.92 o
   1   7   1         35.26         35.53         2.10 o
   2   7   1         10.03          8.18         1.54 o
   3   7   1         13.64          8.68         3.81 o
   4   7   1         37.62         33.38         2.84 o
  -3   8   1          1.43          2.57         1.14 o
  -2   8   1          0.02          1.22         1.41 o
  -1   8   1         12.82         14.35         1.72 o
   0   8   1          3.53          1.39         1.00 o
   1   8   1          9.83         11.64         3.92 o
   2   8   1          1.55          5.54         1.83 o
   3   8   1          0.07         -0.95         1.90 o
  -2   9   1          5.01          2.63         1.50 o
  -1   9   1          0.07         -0.24         1.34 o
   0   9   1         15.52         18.47         2.63 o
   1   9   1         36.67         39.34         5.11 o
  -2  -9   2         10.58         12.60         3.92 o
  -1  -9   2          9.93         13.08         2.33 o
   0  -9   2          1.95          0.55         1.18 o
   1  -9   2          0.19         -1.07         1.21 o
   2  -9   2          0.19         -0.21         1.46 o
  -3  -8   2          4.03          4.99         2.38 o
  -2  -8   2         15.62         13.38         2.23 o
  -1  -8   2         18.76         16.32         1.72 o
   0  -8   2          0.70          0.87         1.01 o
   1  -8   2          0.03         -0.62         1.03 o
   2  -8   2          1.90          2.17         1.24 o
   3  -8   2         94.08         80.59         3.19 o
  -4  -7   2         63.34         56.37         4.52 o
  -3  -7   2         43.78         37.10         3.81 o
  -2  -7   2         23.37         23.87         1.91 o
  -1  -7   2          3.61          3.87         1.19 o
   0  -7   2         11.53         12.10         2.67 o
   1  -7   2         13.26         16.04         1.64 o
   2  -7   2        130.83        123.57         4.01 o
   3  -7   2         29.67         26.40         2.13 o
   4  -7   2          1.17          1.78         1.23 o
  -5  -6   2         44.95         54.70         4.52 o
  -4  -6   2          0.02         -0.21         1.25 o
  -3  -6   2         16.51         12.84         2.14 o
  -2  -6   2        185.19        176.67         2.96 o
  -1  -6   2          0.01          0.03         0.66 o
   0  -6   2          0.01          0.23         0.48 o
   1  -6   2          6.42          4.15         0.70 o
   3  -6   2        985.09        978.86        10.29 o
   4  -6   2         13.08         11.10         1.55 o
   5  -6   2          0.53          2.10         1.52 o
  -6  -5   2         27.11         38.77         4.28 o
  -5  -5   2         76.02         65.37         2.60 o
  -4  -5   2         22.47         20.26         1.64 o
  -3  -5   2          0.12         -0.15         0.48 o
  -2  -5   2          4.62          6.58         0.79 o
  -1  -5   2        297.90        292.46         3.31 o
   0  -5   2        222.86        191.29         2.62 o
   1  -5   2        399.17        390.84         5.17 o
   2  -5   2        205.69        207.46         3.05 o
   3  -5   2         90.95         91.49         1.88 o
   4  -5   2         27.28         25.82         1.63 o
   5  -5   2          4.60          3.65         1.10 o
   6  -5   2          0.04          0.71         1.66 o
  -6  -4   2         44.83         44.56         3.03 o
  -5  -4   2          2.84          4.99         1.00 o
  -4  -4   2          3.15          2.00         0.64 o
  -3  -4   2         35.14         38.69         1.09 o
  -2  -4   2        594.20        610.89         5.91 o
  -1  -4   2         48.51         45.93         1.07 o
   0  -4   2        280.01        278.63         2.69 o
   1  -4   2        429.59        417.32         7.96 o
   2  -4   2       1268.29       1338.41        10.77 o
   3  -4   2        335.90        343.51         3.53 o
   4  -4   2         46.53         43.84         2.75 o
   5  -4   2          2.16          2.56         0.82 o
   6  -4   2         10.66         10.80         2.22 o
  -6  -3   2         39.17         38.61         2.24 o
  -5  -3   2          2.64          3.62         0.77 o
  -4  -3   2         15.20         16.30         0.81 o
  -3  -3   2         18.75         37.38         0.99 o
  -2  -3   2       3829.95       4260.78        29.89 o
  -1  -3   2        637.23        619.83         4.77 o
   0  -3   2        488.09        505.54         4.04 o
   1  -3   2        268.31        265.53         3.08 o
   2  -3   2         98.88        109.93         1.44 o
   3  -3   2         11.47         18.36         0.86 o
   4  -3   2         27.97         30.10         1.20 o
   5  -3   2         37.08         39.20         1.58 o
   6  -3   2         42.76         44.55         2.47 o
  -7  -2   2          0.01         -1.53         1.78 o
  -6  -2   2         14.20         12.09         1.64 o
  -5  -2   2         15.90         17.89         1.14 o
  -4  -2   2        299.17        330.10         4.60 o
  -3  -2   2         85.26         75.46         1.13 o
  -2  -2   2         72.47         76.15         1.04 o
  -1  -2   2         30.16         31.73         0.85 o
   0  -2   2        367.53        389.33         3.07 o
   1  -2   2        174.83        182.99         2.43 o
   2  -2   2        249.37        273.32         2.74 o
   3  -2   2         47.85         56.37         0.89 o
   4  -2   2          2.85          3.20         0.39 o
   5  -2   2          1.37          1.79         0.68 o
   6  -2   2        125.91        125.90         3.61 o
   7  -2   2          5.28          2.89         1.28 o
  -7  -1   2          3.57          3.69         1.51 o
  -6  -1   2         29.09         33.22         4.00 o
  -5  -1   2         19.02         22.88         1.00 o
  -4  -1   2          0.04          0.95         0.96 o
  -3  -1   2       3705.61       4263.29        29.83 o
  -2  -1   2        404.47        487.94         4.08 o
  -1  -1   2          6.86         12.39         0.84 o
   0  -1   2         30.29          8.32         0.50 o
   2  -1   2         49.54         42.24         1.41 o
   3  -1   2         19.52         18.61         0.77 o
   4  -1   2         60.49         57.73         1.11 o
   5  -1   2         10.35          9.23         0.94 o
   6  -1   2         12.17         11.71         1.32 o
   7  -1   2         23.85         22.26         1.83 o
  -7   0   2          0.10          0.71         1.90 o
  -6   0   2          5.68          6.63         0.92 o
  -5   0   2         81.91         85.05         1.73 o
  -4   0   2          0.06          1.14         0.39 o
  -3   0   2        154.18        149.91         1.58 o
  -2   0   2         68.30         67.94         1.21 o
   2   0   2        221.57        244.98         3.06 o
   3   0   2         86.68         84.95         1.13 o
   4   0   2        111.85        116.02         1.47 o
   5   0   2        680.14        720.13         7.34 o
   6   0   2         53.68         51.82         2.19 o
   7   0   2          5.35          7.82         1.32 o
  -7   1   2         25.67         30.92         3.81 o
  -6   1   2         13.00         15.09         1.16 o
  -5   1   2          5.31          3.32         0.71 o
  -4   1   2        687.48        728.76         7.40 o
  -3   1   2        234.73        277.04         2.94 o
  -2   1   2        476.21        468.17         4.66 o
  -1   1   2       1090.10       1180.28         9.74 o
   0   1   2        892.31        459.47         9.51 o
   1   1   2        165.81         87.53         1.90 o
   2   1   2        228.76        209.92         2.75 o
   3   1   2        351.26        329.87         3.10 o
   4   1   2          4.11          3.74         0.48 o
   5   1   2         18.46         18.95         1.09 o
   6   1   2        172.62        177.29         3.75 o
   7   1   2          2.68          2.22         1.10 o
  -7   2   2          6.74          8.09         2.62 o
  -6   2   2         33.82         33.36         2.79 o
  -5   2   2         63.42         64.31         1.61 o
  -4   2   2        241.52        252.15         3.26 o
  -3   2   2          1.33          1.19         0.50 o
  -2   2   2         90.81         98.15         1.71 o
  -1   2   2          3.52          4.13         0.44 o
   0   2   2        949.95        983.23         8.25 o
   1   2   2        277.26        302.17         2.76 o
   2   2   2        177.55        184.31         2.04 o
   3   2   2        558.27        579.49         5.66 o
   4   2   2        358.23        361.63         4.00 o
   5   2   2        272.76        276.07         4.62 o
   6   2   2         16.99         19.80         1.55 o
  -6   3   2          1.86          3.78         1.17 o
  -5   3   2         61.66         65.74         1.67 o
  -4   3   2          6.65         10.31         0.83 o
  -3   3   2         85.18         85.92         1.71 o
  -2   3   2         10.17         12.58         0.63 o
  -1   3   2        550.66        546.84         4.74 o
   0   3   2        696.09        669.37         5.20 o
   1   3   2       1269.92       1260.99        10.66 o
   2   3   2        411.20        429.50         3.73 o
   3   3   2         24.72         31.01         0.89 o
   4   3   2         27.26         31.03         1.07 o
   5   3   2         28.99         34.09         1.74 o
   6   3   2         65.30         62.93         2.67 o
  -6   4   2         24.48         26.46         2.01 o
  -5   4   2          3.06          3.79         1.00 o
  -4   4   2         52.88         58.96         1.70 o
  -3   4   2         19.34         22.70         1.68 o
  -2   4   2        285.60        304.58         3.96 o
  -1   4   2        565.57        582.47         5.55 o
   0   4   2          0.80          0.73         0.43 o
   1   4   2        106.77        101.73         1.59 o
   2   4   2        304.84        298.80         2.95 o
   3   4   2         22.67         24.19         0.98 o
   4   4   2         37.22         32.98         1.69 o
   5   4   2          4.95          3.94         1.66 o
   6   4   2         15.96         18.17         2.28 o
  -6   5   2          1.61          1.27         5.83 o
  -5   5   2          2.45          0.70         1.10 o
  -4   5   2          0.00          0.62         0.80 o
  -3   5   2         13.81         14.31         1.00 o
  -2   5   2         85.21         77.02         1.78 o
  -1   5   2        482.89        448.23         4.65 o
   0   5   2         54.51         46.37         1.20 o
   1   5   2          4.10          4.26         0.56 o
   2   5   2         30.83         31.32         1.23 o
   3   5   2        157.12        148.42         4.31 o
   4   5   2         21.52         20.06         1.51 o
   5   5   2         88.24         87.84         2.79 o
  -5   6   2         11.35         11.70         3.24 o
  -4   6   2          3.72          3.12         0.95 o
  -3   6   2         37.20         42.95         1.97 o
  -2   6   2          9.33          9.53         0.91 o
  -1   6   2         33.21         32.87         1.20 o
   0   6   2          8.64          6.36         0.81 o
   1   6   2          9.77          9.60         0.85 o
   2   6   2        115.93        123.56         2.75 o
   3   6   2         79.27         79.10         2.55 o
   4   6   2         39.75         38.95         2.73 o
   5   6   2          4.71          5.19         1.28 o
  -4   7   2          3.36          4.60         1.21 o
  -3   7   2          6.52          6.39         1.29 o
  -2   7   2         52.13         49.25         2.20 o
  -1   7   2         10.35          9.52         1.09 o
   0   7   2          0.19          0.41         0.80 o
   1   7   2         37.35         37.53         1.96 o
   2   7   2        359.31        387.30        10.09 o
   3   7   2          0.66          0.88         0.94 o
   4   7   2         12.96         14.36         2.14 o
  -3   8   2          0.48          1.46         1.17 o
  -2   8   2          0.55         -0.44         1.17 o
  -1   8   2          3.77          2.83         1.27 o
   0   8   2          2.07          1.14         1.00 o
   1   8   2         17.78         17.02         2.34 o
   2   8   2         76.44         77.72         5.47 o
   3   8   2         70.52         71.12         5.23 o
  -1   9   2          0.83          0.85         1.71 o
   0   9   2         10.09          7.80         2.11 o
   1   9   2        156.89        191.08         6.36 o
  -2  -9   3          2.91          2.53         2.00 o
  -1  -9   3          0.96          0.22         1.22 o
   0  -9   3          0.86         -1.09         1.09 o
   1  -9   3         15.40         15.79         1.89 o
   2  -9   3          0.35          0.10         1.43 o
  -3  -8   3          0.17         -1.66         1.66 o
  -2  -8   3          0.01          1.51         1.27 o
  -1  -8   3          1.34          1.22         1.22 o
   0  -8   3          6.51          9.20         1.16 o
   1  -8   3          7.94         10.82         1.41 o
   2  -8   3          7.97         10.73         1.42 o
   3  -8   3          8.83         10.34         1.74 o
  -4  -7   3         19.77         18.08         3.09 o
  -3  -7   3          4.58          2.85         1.90 o
  -2  -7   3          0.13          2.40         1.52 o
  -1  -7   3          3.53          2.62         1.10 o
   0  -7   3        373.78        386.61         5.04 o
   1  -7   3          3.56          2.61         1.06 o
   2  -7   3         33.42         36.30         1.96 o
   3  -7   3          0.64          1.58         0.88 o
   4  -7   3         11.87         10.43         1.54 o
  -5  -6   3          8.37          7.37         2.38 o
  -4  -6   3         12.13         11.07         1.76 o
  -3  -6   3         48.64         49.42         1.90 o
  -2  -6   3        156.61        157.96         2.91 o
  -1  -6   3          8.29          8.78         0.70 o
   0  -6   3         32.08         31.19         1.17 o
   1  -6   3         52.77         51.43         1.52 o
   2  -6   3         28.25         25.62         1.36 o
   3  -6   3          4.62          7.68         1.22 o
   4  -6   3         26.92         20.88         1.81 o
   5  -6   3          1.78          0.88         1.71 o
  -6  -5   3          3.11          3.33         2.38 o
  -5  -5   3          6.25          4.39         1.42 o
  -4  -5   3          6.18          5.04         1.08 o
  -3  -5   3         16.84         19.05         0.92 o
  -2  -5   3         51.34         42.39         1.32 o
  -1  -5   3       2282.66       2431.80        18.97 o
   0  -5   3         97.58         91.66         1.57 o
   1  -5   3          1.37          1.96         0.57 o
   2  -5   3         41.22         40.27         1.00 o
   3  -5   3         67.20         67.14         1.36 o
   4  -5   3         48.57         47.38         2.99 o
   5  -5   3          4.17          3.13         1.15 o
   6  -5   3          3.86          0.93         1.76 o
  -6  -4   3          7.36          5.57         1.59 o
  -5  -4   3         24.29         24.87         1.45 o
  -4  -4   3        165.79        173.50         2.54 o
  -3  -4   3        225.11        233.35         2.67 o
  -2  -4   3        172.79        194.13         2.45 o
  -1  -4   3        228.43        230.62         2.32 o
   0  -4   3         61.57         59.24         1.16 o
   1  -4   3          0.03         -0.37         0.37 o
   2  -4   3          0.02         -0.59         0.59 o
   3  -4   3          0.23          0.09         0.36 o
   4  -4   3          7.45          8.31         0.77 o
   5  -4   3         10.08         12.16         1.20 o
   6  -4   3          3.67          1.98         1.27 o
  -6  -3   3          2.76          3.04         1.05 o
  -5  -3   3         32.01         32.90         1.52 o
  -4  -3   3         55.21         63.63         1.40 o
  -3  -3   3        216.96        214.29         2.43 o
  -2  -3   3       1987.10       2255.86        16.22 o
  -1  -3   3       1754.54       1949.30        11.44 o
   0  -3   3         52.86         41.31         1.18 o
   1  -3   3        683.77        712.86         5.49 o
   2  -3   3        992.33        987.81         7.40 o
   3  -3   3         25.82         31.72         0.74 o
   4  -3   3          7.01          5.20         0.53 o
   5  -3   3          4.23          9.07         0.84 o
   6  -3   3          0.20          1.94         1.13 o
  -7  -2   3          5.63          3.09         2.38 o
  -6  -2   3          0.05          0.63         0.91 o
  -5  -2   3         85.06         81.91         2.08 o
  -4  -2   3         26.78         24.07         0.92 o
  -3  -2   3         27.82         53.15         1.28 o
  -2  -2   3       1538.07       1722.45        12.42 o
  -1  -2   3          0.01          0.28         0.20 o
   0  -2   3         16.21         12.36         0.72 o
   1  -2   3        107.46         95.64         2.56 o
   2  -2   3          4.56          3.76         0.32 o
   3  -2   3        132.03        118.53         1.21 o
   4  -2   3        142.74        133.07         2.22 o
   5  -2   3         92.66         85.64         4.65 o
   6  -2   3         37.57         42.23         2.52 o
  -7  -1   3         19.62         24.74         3.57 o
  -6  -1   3         66.16         58.69         1.88 o
  -5  -1   3         93.57         96.91         2.20 o
  -4  -1   3        120.32        119.29         1.79 o
  -3  -1   3        234.33        234.05         2.44 o
  -2  -1   3        674.48        754.31         7.15 o
   1  -1   3       3099.83       3025.24        29.70 o
   2  -1   3        391.99        350.23         3.31 o
   3  -1   3         20.32         14.85         0.64 o
   4  -1   3         69.62         64.07         1.18 o
   5  -1   3         42.99         40.25         1.58 o
   6  -1   3         15.14         14.63         1.37 o
   7  -1   3         16.08         17.21         1.73 o
  -7   0   3          2.01          2.62         2.14 o
  -6   0   3        102.35        101.65         2.49 o
  -5   0   3         78.61         76.30         2.03 o
  -4   0   3        404.48        443.94         4.40 o
  -3   0   3        920.06       1070.01         8.54 o
  -2   0   3        146.95        145.64         2.22 o
  -1   0   3        197.54        212.89         2.07 o
   2   0   3        347.03        372.90         7.61 o
   3   0   3        551.02        578.82         7.00 o
   4   0   3        243.17        245.66         2.83 o
   5   0   3         43.99         45.87         1.90 o
   6   0   3         24.08         24.22         1.65 o
   7   0   3          1.27          0.48         0.98 o
  -7   1   3         20.50         16.41         3.09 o
  -6   1   3          9.52         10.18         1.15 o
  -5   1   3          1.59          1.20         0.59 o
  -4   1   3          0.02          0.05         0.44 o
  -3   1   3         33.55         28.08         0.97 o
  -2   1   3        214.96        231.47         6.66 o
  -1   1   3          8.46         15.04         0.50 o
   2   1   3         11.66         10.01         0.83 o
   3   1   3         36.35         43.04         1.00 o
   4   1   3        274.41        288.43         3.19 o
   5   1   3         55.89         60.05         1.60 o
   6   1   3          4.62          4.44         0.96 o
  -7   2   3         60.05         69.69         5.47 o
  -6   2   3         11.33          9.41         1.49 o
  -5   2   3         70.91         72.05         2.02 o
  -4   2   3         20.51         20.81         0.97 o
  -3   2   3        602.17        652.76         7.46 o
  -2   2   3       1122.71       1156.16         8.61 o
  -1   2   3       1902.15       1934.61        17.44 o
   0   2   3        363.36        338.80         3.14 o
   1   2   3          4.69          2.46         0.29 o
   2   2   3        218.44        208.06         2.63 o
   3   2   3          0.21         -0.10         0.32 o
   4   2   3        475.49        477.12         4.93 o
   5   2   3         61.88         60.80         2.61 o
   6   2   3         15.10         14.08         1.37 o
  -6   3   3          0.10          2.30         1.16 o
  -5   3   3          1.11          0.49         0.66 o
  -4   3   3         17.51         16.03         0.97 o
  -3   3   3          2.30          2.89         0.43 o
  -2   3   3         85.14         72.77         1.17 o
  -1   3   3        587.06        601.97         7.87 o
   0   3   3       2536.79       2495.05        18.86 o
   1   3   3        117.66        145.41         1.61 o
   2   3   3         13.44         26.26         2.95 o
   3   3   3        402.19        404.87         4.28 o
   4   3   3       1216.19       1243.02        11.76 o
   5   3   3          7.49          7.25         1.15 o
   6   3   3         54.21         57.65         2.99 o
  -6   4   3          1.42         -0.40         1.15 o
  -5   4   3         32.57         29.47         1.65 o
  -4   4   3         56.78         59.33         1.74 o
  -3   4   3         93.48         90.42         1.67 o
  -2   4   3         41.86         37.26         0.96 o
  -1   4   3         77.00         83.45         3.12 o
   0   4   3         16.28         17.72         1.20 o
   1   4   3          0.00         -0.12         0.20 o
   2   4   3         46.56         43.84         0.88 o
   3   4   3        107.65        108.72         1.83 o
   4   4   3        323.97        328.45         5.22 o
   5   4   3        112.07        114.20         2.88 o
   6   4   3         55.81         57.94         2.42 o
  -6   5   3          2.60          3.83         2.35 o
  -5   5   3          8.01          7.24         1.34 o
  -4   5   3          0.39         -0.09         0.82 o
  -3   5   3         29.39         24.89         1.74 o
  -2   5   3         58.69         58.70         2.71 o
  -1   5   3        100.15         96.54         1.73 o
   0   5   3         99.21        106.16         2.22 o
   1   5   3          0.94          0.92         0.47 o
   2   5   3         62.64         68.86         1.53 o
   3   5   3       1776.68       1818.43        22.11 o
   4   5   3         51.80         54.63         2.10 o
   5   5   3         15.36         17.12         1.50 o
  -5   6   3          1.25         -0.02         1.19 o
  -4   6   3         11.57         13.37         1.37 o
  -3   6   3          7.32          6.83         1.13 o
  -2   6   3          5.08          4.13         0.77 o
  -1   6   3          5.32          6.01         0.80 o
   0   6   3          0.68          1.38         0.44 o
   1   6   3          5.08          5.07         0.66 o
   2   6   3          2.45          3.69         0.84 o
   3   6   3         49.60         43.16         2.05 o
   4   6   3        157.87        161.36         3.80 o
   5   6   3         71.07         71.68         2.79 o
  -4   7   3          2.61          2.47         1.08 o
  -3   7   3          4.74          4.75         0.96 o
  -2   7   3          0.56          0.52         0.79 o
  -1   7   3          0.65         -0.25         0.79 o
   0   7   3          0.05          0.66         0.79 o
   1   7   3          2.55          2.34         0.83 o
   2   7   3        577.98        584.59         8.88 o
   3   7   3         94.74         88.81         3.68 o
   4   7   3         10.55          9.79         1.50 o
  -3   8   3          1.78          1.28         1.14 o
  -2   8   3          8.20          9.61         1.34 o
  -1   8   3          4.35          3.33         1.06 o
   0   8   3          5.52          4.86         1.27 o
   1   8   3          3.48          1.52         1.22 o
   2   8   3          0.52          1.90         1.90 o
   3   8   3         28.40         30.21         3.81 o
  -1   9   3          8.66          7.44         2.17 o
   0   9   3          3.30          3.99         1.93 o
   1   9   3         90.82         97.72         7.85 o
  -2  -9   4          0.76          1.52         2.02 o
  -1  -9   4          1.93          2.23         1.46 o
   0  -9   4          1.53         -0.41         1.32 o
   1  -9   4         96.06        109.29         4.66 o
   2  -9   4          0.01         -0.50         1.82 o
  -3  -8   4          7.79          9.75         2.85 o
  -2  -8   4         20.19         23.25         2.12 o
  -1  -8   4         80.56         81.72         2.87 o
   0  -8   4          0.46          0.70         0.78 o
   1  -8   4         10.34          9.47         1.42 o
   2  -8   4          0.00          1.68         1.08 o
   3  -8   4          0.77         -0.44         1.14 o
  -4  -7   4          0.00          0.00         1.66 o
  -3  -7   4         18.30         20.66         1.92 o
  -2  -7   4         16.11         18.25         1.87 o
  -1  -7   4         11.10         11.02         0.99 o
   0  -7   4        329.15        338.57         4.62 o
   1  -7   4         29.98         29.00         1.74 o
   2  -7   4          3.32          4.01         1.07 o
   3  -7   4          5.63          2.76         0.94 o
   4  -7   4         30.74         28.31         4.65 o
  -5  -6   4         58.74         62.08         4.99 o
  -4  -6   4          6.63          8.80         2.38 o
  -3  -6   4         72.48         70.44         2.34 o
  -2  -6   4         79.55         75.74         2.07 o
  -1  -6   4         33.11         34.90         1.04 o
   0  -6   4         45.36         45.75         1.36 o
   1  -6   4          9.22          8.56         0.83 o
   2  -6   4          0.02          1.94         1.19 o
   3  -6   4          2.14          0.93         0.60 o
   4  -6   4         11.23         12.63         1.30 o
   5  -6   4          1.59         -0.06         2.74 o
  -6  -5   4          4.86          4.04         2.38 o
  -5  -5   4         27.10         27.35         3.57 o
  -4  -5   4         95.44         86.95         2.15 o
  -3  -5   4         97.33         94.61         1.84 o
  -2  -5   4         67.94         64.85         1.74 o
  -1  -5   4        280.27        276.90         2.78 o
   0  -5   4         79.46         87.24         2.19 o
   1  -5   4          0.26          0.05         0.34 o
   2  -5   4         12.24         10.15         0.89 o
   3  -5   4         96.91         95.68         2.03 o
   4  -5   4          0.38          0.45         0.98 o
   5  -5   4          0.20         -0.29         1.03 o
   6  -5   4          2.85          1.29         1.71 o
  -6  -4   4         35.42         29.49         3.81 o
  -5  -4   4         19.16         14.59         1.30 o
  -4  -4   4         58.61         48.16         1.41 o
  -3  -4   4         67.39         69.08         1.73 o
  -2  -4   4        113.60        105.84         1.81 o
  -1  -4   4        205.02        223.39         2.16 o
   0  -4   4         33.02         28.30         0.88 o
   1  -4   4         37.94         40.99         1.12 o
   2  -4   4          0.32         -0.21         0.39 o
   3  -4   4        147.22        143.79         2.09 o
   4  -4   4         13.53         11.69         0.69 o
   5  -4   4          4.25          3.86         1.17 o
   6  -4   4         41.75         48.96         2.90 o
  -6  -3   4         92.87         91.46         3.78 o
  -5  -3   4        174.60        165.97         3.16 o
  -4  -3   4         68.90         69.56         1.53 o
  -3  -3   4          9.18          9.91         0.63 o
  -2  -3   4          9.86          9.33         0.62 o
  -1  -3   4         22.71         29.70         2.07 o
   0  -3   4          4.85          4.04         0.95 o
   1  -3   4         21.46         53.28         2.38 o
   2  -3   4         84.64         89.67         1.27 o
   3  -3   4        233.31        206.78         2.22 o
   4  -3   4         27.68         25.44         0.96 o
   5  -3   4          5.32          4.52         1.06 o
   6  -3   4         18.90         21.43         2.70 o
  -7  -2   4         50.74         50.19         4.99 o
  -6  -2   4          8.64          4.99         1.04 o
  -5  -2   4        272.55        244.64         3.89 o
  -4  -2   4        438.49        487.48         4.96 o
  -3  -2   4        968.69       1081.22         9.53 o
  -2  -2   4         15.72         23.81         0.74 o
  -1  -2   4        546.57        538.98         6.03 o
   0  -2   4        320.48        304.23         2.91 o
   1  -2   4       2267.63       2239.42        15.72 o
   2  -2   4        838.93        827.06         6.50 o
   3  -2   4          9.15          8.51         0.45 o
   4  -2   4         35.11         36.29         0.71 o
   5  -2   4         51.60         48.95         3.09 o
   6  -2   4         61.25         63.68         6.01 o
  -7  -1   4         46.80         47.09         4.76 o
  -6  -1   4         43.98         40.87         3.36 o
  -5  -1   4          0.20         -0.25         0.57 o
  -4  -1   4         67.57         65.75         1.33 o
  -3  -1   4         14.65         19.46         0.85 o
  -2  -1   4          0.39          1.35         0.26 o
  -1  -1   4          0.24          0.44         0.18 o
   2  -1   4       2757.97       2834.34        32.04 o
   3  -1   4         21.68         21.55         0.59 o
   4  -1   4          1.77          1.35         0.48 o
   5  -1   4        133.79        137.48         2.93 o
   6  -1   4        232.21        244.44         5.55 o
  -7   0   4          4.38          4.28         2.38 o
  -6   0   4        125.09        129.81         3.82 o
  -5   0   4         36.92         40.52         1.39 o
  -4   0   4         12.58         13.00         0.69 o
  -3   0   4       1122.78       1245.88        11.74 o
  -2   0   4       1540.83       1621.97        23.57 o
   2   0   4        234.48        252.33         6.90 o
   3   0   4         13.13         14.87         0.55 o
   4   0   4         12.50         11.96         0.62 o
   5   0   4        134.47        128.81         2.74 o
   6   0   4         16.67         15.44         1.31 o
  -7   1   4          2.51          3.57         2.14 o
  -6   1   4          0.57         -0.80         0.84 o
  -5   1   4         19.75         19.51         1.03 o
  -4   1   4         12.34         10.25         0.76 o
  -3   1   4        180.81        197.76         2.91 o
  -2   1   4         70.25         82.50         1.28 o
  -1   1   4        560.35        512.70         5.56 o
   1   1   4       2640.33       2530.91        50.90 o
   2   1   4         16.14         16.41         1.90 o
   3   1   4         34.67         33.40         0.82 o
   4   1   4         98.32         90.70         1.51 o
   5   1   4       1390.99       1440.43        17.49 o
   6   1   4         39.58         43.24         2.23 o
  -6   2   4          0.19          1.57         1.19 o
  -5   2   4          0.13          0.15         0.57 o
  -4   2   4        152.20        149.06         2.73 o
  -3   2   4        134.92        104.62         1.82 o
  -2   2   4        286.82        268.73         2.89 o
  -1   2   4        195.45        192.15         2.71 o
   0   2   4        107.06        110.75         1.51 o
   1   2   4        109.96        119.39         1.41 o
   2   2   4         59.33         55.30         1.25 o
   3   2   4         17.94         15.70         0.72 o
   4   2   4          0.03          0.15         0.37 o
   5   2   4         13.14         14.05         1.10 o
   6   2   4         50.51         53.10         2.06 o
  -6   3   4         13.28         16.37         1.74 o
  -5   3   4         25.49         28.03         1.57 o
  -4   3   4         28.89         34.37         1.35 o
  -2   3   4         26.78         43.60         2.66 o
  -1   3   4          2.52          1.92         0.63 o
   0   3   4         21.90         19.03         0.69 o
   1   3   4         16.20         17.66         0.54 o
   2   3   4         73.94         63.54         1.16 o
   3   3   4          1.36          1.99         0.40 o
   4   3   4       1639.92       1671.45        15.42 o
   5   3   4        145.06        149.35         5.10 o
   6   3   4         23.94         22.80         1.60 o
  -6   4   4          1.61          1.78         1.17 o
  -5   4   4         46.27         43.73         1.97 o
  -4   4   4         45.65         39.78         1.81 o
  -3   4   4        111.60        109.40         1.87 o
  -2   4   4         65.97         64.33         1.42 o
  -1   4   4         41.77         38.26         1.23 o
   0   4   4        292.07        313.15         3.04 o
   1   4   4         87.72         93.04         1.37 o
   2   4   4         34.49         35.83         1.07 o
   3   4   4          0.74          0.91         0.44 o
   4   4   4         37.54         42.63         1.92 o
   5   4   4         33.55         33.04         2.64 o
   6   4   4         53.77         55.66         2.33 o
  -5   5   4          1.00         -0.06         0.83 o
  -4   5   4          5.78          3.98         0.98 o
  -3   5   4         15.48         14.64         1.54 o
  -2   5   4          8.59          7.92         0.78 o
  -1   5   4         14.02         12.46         0.90 o
   0   5   4        139.61        148.10         1.92 o
   1   5   4        138.27        136.67         2.31 o
   2   5   4         65.94         61.97         1.87 o
   3   5   4        632.54        648.96         8.97 o
   4   5   4         45.66         40.22         1.92 o
   5   5   4         11.06         14.56         1.69 o
  -5   6   4          0.65          1.81         1.29 o
  -4   6   4          5.45          7.25         1.58 o
  -3   6   4          0.40          0.83         0.88 o
  -2   6   4          0.26          0.76         0.66 o
  -1   6   4        272.36        281.20         3.90 o
   0   6   4          0.03          0.36         0.37 o
   1   6   4         14.14         11.37         1.17 o
   2   6   4          0.04         -0.26         0.71 o
   3   6   4         25.62         27.02         1.74 o
   4   6   4          0.02          0.71         0.86 o
   5   6   4         35.54         36.97         2.10 o
  -4   7   4          0.58         -1.00         1.00 o
  -3   7   4          0.27          0.68         1.01 o
  -2   7   4          8.14          7.39         0.97 o
  -1   7   4          0.01         -0.81         0.82 o
   0   7   4        155.82        167.20         3.29 o
   1   7   4         46.07         48.45         1.85 o
   2   7   4         70.97         72.41         2.33 o
   3   7   4         10.53          8.04         1.28 o
   4   7   4          1.28          0.24         1.00 o
  -3   8   4          1.21          0.57         1.38 o
  -2   8   4         44.96         41.90         2.21 o
  -1   8   4         10.47          8.66         1.29 o
   0   8   4         12.59         10.51         1.53 o
   1   8   4          5.02          9.62         1.56 o
   2   8   4         10.73          9.75         2.62 o
   3   8   4          0.90         -0.48         1.90 o
   0   9   4          0.05          0.14         1.71 o
  -2  -9   5          3.51          6.76         2.62 o
  -1  -9   5          3.87          6.24         1.58 o
   0  -9   5          9.14          8.76         1.64 o
   1  -9   5         22.99         19.06         2.18 o
   2  -9   5         14.79         12.09         2.06 o
  -3  -8   5          0.22          3.33         2.38 o
  -2  -8   5         21.40         22.54         1.93 o
  -1  -8   5          0.22          1.89         1.11 o
   0  -8   5          3.81          3.88         0.93 o
   1  -8   5          8.63          6.87         1.07 o
   2  -8   5          0.90          1.29         1.00 o
   3  -8   5          1.18          1.58         1.23 o
  -4  -7   5         64.00         65.65         4.99 o
  -3  -7   5         39.35         38.41         2.39 o
  -2  -7   5         40.59         41.57         3.02 o
  -1  -7   5         16.71         13.83         1.11 o
   0  -7   5          3.68          2.71         0.84 o
   1  -7   5         32.90         29.46         1.83 o
   2  -7   5          0.20         -0.83         0.83 o
   3  -7   5          2.07          2.13         0.91 o
   4  -7   5         15.39         14.86         1.71 o
  -5  -6   5         37.64         49.95         4.99 o
  -4  -6   5         14.09         10.18         2.06 o
  -3  -6   5         84.62         78.14         3.45 o
  -2  -6   5         26.94         27.05         2.18 o
  -1  -6   5        133.50        131.46         1.93 o
   0  -6   5         17.45         22.97         1.01 o
   1  -6   5          7.82          8.48         0.92 o
   2  -6   5          8.07          8.00         0.82 o
   3  -6   5         18.33         18.16         0.98 o
   4  -6   5          7.34         10.74         1.12 o
   5  -6   5          2.99          3.39         1.76 o
  -6  -5   5         62.40         69.69         5.47 o
  -5  -5   5        140.65        133.71         4.16 o
  -4  -5   5         43.08         45.38         1.70 o
  -3  -5   5          3.96          3.20         0.55 o
  -2  -5   5         28.76         28.02         1.38 o
  -1  -5   5          6.22          6.22         0.57 o
   0  -5   5         36.11         30.33         1.28 o
   1  -5   5          2.81          4.11         0.62 o
   2  -5   5          5.06          2.22         0.57 o
   3  -5   5         53.99         54.32         1.50 o
   4  -5   5         73.09         63.74         1.47 o
   5  -5   5          1.35          1.53         1.13 o
  -6  -4   5         78.67         84.91         5.47 o
  -5  -4   5          0.54          0.92         0.82 o
  -4  -4   5        312.07        281.62         3.57 o
  -3  -4   5        132.50        138.68         2.21 o
  -2  -4   5        179.80        196.52         2.35 o
  -1  -4   5        304.97        312.73         2.68 o
   0  -4   5        496.45        489.27         4.84 o
   1  -4   5        517.18        543.64         5.75 o
   2  -4   5        391.44        381.84         3.90 o
   3  -4   5          0.23          0.03         0.40 o
   4  -4   5          6.41          6.49         0.72 o
   5  -4   5          8.76          7.13         1.27 o
   6  -4   5          3.74          4.89         1.36 o
  -6  -3   5        129.39        110.91         3.93 o
  -5  -3   5         12.10         15.25         0.97 o
  -4  -3   5          3.12          4.22         0.64 o
  -3  -3   5         37.03         29.58         1.04 o
  -2  -3   5         12.73         10.16         0.59 o
  -1  -3   5        169.02        179.56         2.20 o
   1  -3   5        198.60        183.27         1.95 o
   2  -3   5        474.59        498.59         4.00 o
   3  -3   5        280.59        286.83         3.26 o
   4  -3   5         30.04         68.15         3.75 o
   5  -3   5          7.18          6.92         1.13 o
   6  -3   5         70.02         67.68         2.75 o
  -6  -2   5          1.93          0.88         1.31 o
  -5  -2   5         82.30         69.36         1.62 o
  -4  -2   5          2.00          1.13         0.51 o
  -3  -2   5          5.97          2.54         0.59 o
  -2  -2   5        706.41        769.70         6.39 o
  -1  -2   5       1213.85       1242.26        11.17 o
   0  -2   5       1154.55       1194.28         9.87 o
   1  -2   5        129.80        118.63         1.29 o
   2  -2   5        190.71        197.08         2.03 o
   3  -2   5          0.18          0.04         0.37 o
   4  -2   5          0.79          0.59         0.36 o
   5  -2   5         90.74         89.50         2.56 o
   6  -2   5          2.07          0.88         1.03 o
  -7  -1   5         26.62         29.73         4.04 o
  -6  -1   5          1.29          2.39         0.94 o
  -5  -1   5         24.86         28.92         1.17 o
  -4  -1   5        138.17        142.15         2.10 o
  -3  -1   5        627.95        645.06         7.55 o
  -2  -1   5        564.40        590.28         4.42 o
  -1  -1   5          7.90          8.68         0.48 o
   1  -1   5        493.97        477.82         8.94 o
   2  -1   5          7.06         13.64         1.05 o
   3  -1   5         50.33         57.48         1.18 o
   4  -1   5         15.19         16.98         0.70 o
   5  -1   5         24.42         28.19         2.74 o
   6  -1   5        544.84        551.52        11.42 o
  -7   0   5          1.54         -1.43         1.90 o
  -6   0   5          4.44          5.33         1.42 o
  -5   0   5          2.43          1.17         0.53 o
  -4   0   5          0.41         -0.06         0.38 o
  -3   0   5        173.59        173.67         2.70 o
  -2   0   5       1259.30       1349.71         9.88 o
   1   0   5         82.26         79.11         5.47 o
   2   0   5        233.02        240.20         6.90 o
   3   0   5         69.67         65.17         1.90 o
   4   0   5        205.17        224.75         3.25 o
   5   0   5         21.55         18.05         1.90 o
   6   0   5          6.73          7.74         1.05 o
  -7   1   5          0.34          0.95         2.14 o
  -6   1   5         15.09         12.83         2.38 o
  -5   1   5         61.91         60.65         1.67 o
  -4   1   5        203.77        210.21         3.84 o
  -3   1   5          2.74          4.82         0.55 o
  -2   1   5        140.51        157.30         1.70 o
  -1   1   5         49.51         41.13         1.41 o
   0   1   5          3.63          2.65         0.60 o
   1   1   5         52.04         50.43         1.66 o
   2   1   5        369.24        421.66        10.70 o
   3   1   5         43.61         35.44         1.43 o
   4   1   5         47.20         43.16         1.14 o
   5   1   5        652.11        665.09         8.60 o
   6   1   5         25.94         24.11         1.51 o
  -6   2   5          7.31          5.68         1.49 o
  -5   2   5         42.83         35.69         1.96 o
  -4   2   5        167.44        163.74         2.90 o
  -3   2   5        409.20        399.45         4.57 o
  -2   2   5        268.26        280.71         3.58 o
  -1   2   5          5.50          9.98         0.65 o
   0   2   5          7.59          5.79         0.29 o
   1   2   5       3304.37       3568.25        31.48 o
   2   2   5         51.49         38.74         1.17 o
   3   2   5        195.68        207.25         2.69 o
   4   2   5         33.11         29.80         0.89 o
   5   2   5         28.51         29.39         1.41 o
   6   2   5          1.57          1.27         0.82 o
  -6   3   5         15.03         16.07         1.70 o
  -5   3   5         43.36         47.25         2.45 o
  -4   3   5          5.08         15.96         1.24 o
  -3   3   5         31.65         38.58         1.38 o
  -2   3   5         67.01         76.22         1.55 o
  -1   3   5         12.50         12.71         0.91 o
   0   3   5          2.82          3.15         0.41 o
   1   3   5         82.11        107.12         1.30 o
   2   3   5        615.34        638.98         6.28 o
   3   3   5        399.57        414.63         4.02 o
   4   3   5        359.88        362.42         3.96 o
   5   3   5          0.34         -0.38         0.63 o
   6   3   5          9.70          8.47         1.14 o
  -6   4   5          9.55          9.17         1.76 o
  -5   4   5          6.19          7.07         1.12 o
  -4   4   5          6.02          6.45         1.01 o
  -3   4   5          4.91          4.11         0.62 o
  -2   4   5         31.03         35.40         1.16 o
  -1   4   5          4.95          3.77         0.54 o
   0   4   5       1253.90       1273.09        10.95 o
   1   4   5        140.19        169.67         1.96 o
   2   4   5         85.88         80.17         1.31 o
   3   4   5          7.86          7.53         0.54 o
   4   4   5          7.75          7.70         1.59 o
   5   4   5          0.58          0.59         0.75 o
   6   4   5         20.11         21.63         1.69 o
  -5   5   5          0.06          1.29         0.98 o
  -4   5   5          1.38          2.06         1.00 o
  -3   5   5          7.70          7.77         1.06 o
  -2   5   5         25.82         27.58         1.24 o
  -1   5   5         71.30         69.72         1.57 o
   0   5   5         49.15         46.88         1.09 o
   1   5   5        243.23        252.14         3.02 o
   2   5   5        100.83        101.30         3.36 o
   3   5   5          6.99          7.25         1.30 o
   4   5   5          9.67          8.38         1.14 o
   5   5   5         34.00         31.05         1.91 o
  -5   6   5          2.46          2.19         1.38 o
  -4   6   5          0.01         -0.88         0.88 o
  -3   6   5          5.78          6.04         1.12 o
  -2   6   5          3.33          3.87         0.84 o
  -1   6   5        221.32        210.24         3.31 o
   0   6   5         25.73         22.38         1.05 o
   1   6   5        112.30        111.25         4.26 o
   2   6   5          3.04          2.66         0.93 o
   3   6   5          1.44          2.74         0.97 o
   4   6   5          2.89          1.65         0.91 o
  -4   7   5          2.68          2.68         1.58 o
  -3   7   5          2.85          1.54         0.89 o
  -2   7   5          8.92          8.15         1.05 o
  -1   7   5          2.67          3.90         1.00 o
   0   7   5         10.88         10.76         1.29 o
   1   7   5          6.69          7.63         1.06 o
   2   7   5          3.91          2.39         0.95 o
   3   7   5          2.30          2.56         1.01 o
   4   7   5          0.08         -0.10         1.05 o
  -3   8   5          3.36          2.17         1.20 o
  -2   8   5         21.81         19.45         1.49 o
  -1   8   5          9.28          6.52         1.32 o
   0   8   5         11.79         14.52         1.70 o
   1   8   5          1.15          0.00         1.79 o
   2   8   5          1.98          2.62         1.90 o
  -2  -9   6          3.26          3.47         1.71 o
  -1  -9   6          0.80          0.13         1.27 o
   0  -9   6          0.53          0.70         1.15 o
   1  -9   6          0.03          1.78         1.28 o
   2  -9   6          3.98          3.45         2.34 o
  -3  -8   6          2.75          3.85         1.94 o
  -2  -8   6         53.56         57.89         2.74 o
  -1  -8   6          8.43          9.91         1.47 o
   0  -8   6         20.86         19.16         1.39 o
   1  -8   6          9.84         10.21         1.24 o
   2  -8   6          2.85          0.51         1.41 o
   3  -8   6          2.48          2.49         1.30 o
  -4  -7   6         81.90         77.11         4.23 o
  -3  -7   6          2.73          1.80         1.27 o
  -2  -7   6          1.40          0.54         1.02 o
  -1  -7   6          8.47          8.08         0.97 o
   0  -7   6          0.98          0.84         0.74 o
   1  -7   6         11.33         11.15         1.41 o
   2  -7   6          1.86          0.44         0.93 o
   3  -7   6          2.84          0.41         1.01 o
   4  -7   6         11.42         13.37         1.95 o
  -5  -6   6         20.52         19.50         3.33 o
  -4  -6   6          1.87         -1.15         1.15 o
  -3  -6   6         66.01         59.15         2.61 o
  -2  -6   6          0.27         -0.75         0.75 o
  -1  -6   6          1.46          1.95         0.57 o
   0  -6   6        171.61        177.50         2.48 o
   1  -6   6         55.14         51.77         1.65 o
   2  -6   6         43.14         51.66         1.54 o
   3  -6   6         33.58         32.49         1.37 o
   4  -6   6          0.70          1.22         0.66 o
   5  -6   6          1.05          2.56         1.76 o
  -6  -5   6         37.68         39.48         4.52 o
  -5  -5   6        117.76        116.64         3.46 o
  -4  -5   6          4.55          5.74         1.04 o
  -3  -5   6         27.33         30.37         1.43 o
  -2  -5   6         56.77         54.50         1.21 o
  -1  -5   6        117.42        106.40         1.56 o
   0  -5   6        215.18        213.16         2.60 o
   1  -5   6         33.40         27.64         1.11 o
   2  -5   6         36.60         38.41         1.25 o
   3  -5   6         36.70         39.13         2.14 o
   4  -5   6          0.01          1.48         0.63 o
   5  -5   6          5.61          3.41         1.27 o
  -6  -4   6          0.19          2.85         2.14 o
  -5  -4   6          0.11          0.42         1.05 o
  -4  -4   6         10.34          7.45         0.79 o
  -3  -4   6          0.64          0.26         0.36 o
  -2  -4   6          0.43         -0.37         0.37 o
  -1  -4   6        125.18        125.69         1.59 o
   0  -4   6        280.75        252.86         2.92 o
   1  -4   6        201.50        195.94         2.70 o
   2  -4   6         29.24         26.77         1.01 o
   3  -4   6          4.24          2.06         0.45 o
   4  -4   6         31.25         34.95         1.67 o
   5  -4   6          0.73         -0.71         0.99 o
   6  -4   6         27.89         28.97         3.04 o
  -6  -3   6          0.83          4.30         1.42 o
  -5  -3   6          2.97          3.16         0.74 o
  -4  -3   6        211.36        220.47         2.98 o
  -3  -3   6        374.58        391.48         4.63 o
  -2  -3   6        864.54        868.48         7.26 o
  -1  -3   6         69.47         71.67         1.07 o
   0  -3   6         58.18         52.49         1.00 o
   1  -3   6          3.95          5.00         0.39 o
   2  -3   6         13.82         16.70         0.50 o
   3  -3   6         37.64         40.17         0.97 o
   5  -3   6          5.13         10.80         1.61 o
   6  -3   6          0.42          0.95         1.13 o
  -6  -2   6          1.70         -0.04         1.08 o
  -5  -2   6         16.70         15.51         0.95 o
  -4  -2   6          1.28          0.42         0.50 o
  -3  -2   6         42.23         35.21         1.28 o
  -2  -2   6        569.22        605.43         4.91 o
  -1  -2   6       1764.48       1792.13        12.93 o
   0  -2   6        886.55        922.97        15.62 o
   1  -2   6         31.29         33.06         0.93 o
   2  -2   6         72.27         69.64         1.03 o
   3  -2   6       1055.27       1097.91        10.28 o
   4  -2   6          2.25          2.74         0.47 o
   5  -2   6         78.89         76.38         3.99 o
   6  -2   6          3.90          2.36         1.09 o
  -7  -1   6         17.67          8.80         2.85 o
  -6  -1   6          9.74          9.30         1.49 o
  -5  -1   6        151.61        148.86         2.33 o
  -4  -1   6        207.15        202.57         2.89 o
  -3  -1   6        295.55        295.05         3.57 o
  -2  -1   6         36.92         37.47         0.83 o
  -1  -1   6         25.64         23.07         1.18 o
   0  -1   6          2.33          1.84         0.42 o
   1  -1   6          6.66          5.23         0.33 o
   2  -1   6         76.77         83.29         1.61 o
   3  -1   6        134.98        164.89         2.29 o
   4  -1   6        104.48        102.12         1.63 o
   5  -1   6        103.67        108.80         2.94 o
   6  -1   6         59.66         59.04         2.60 o
  -7   0   6         16.04         13.80         3.09 o
  -6   0   6         62.92         61.76         2.97 o
  -5   0   6         10.58         10.71         0.78 o
  -4   0   6        140.76        141.29         2.58 o
  -3   0   6        294.32        318.76         4.22 o
  -2   0   6        358.09        369.80         3.39 o
  -1   0   6        111.88        131.70         1.59 o
   1   0   6         46.85         45.80         1.21 o
   2   0   6       4485.64       5094.19       101.32 o
   3   0   6         91.43        122.23         2.85 o
   4   0   6         81.66         77.24         1.51 o
   5   0   6          1.54          1.43         0.84 o
   6   0   6          1.36          1.04         0.91 o
  -6   1   6        109.06        109.25         4.40 o
  -5   1   6        115.32        111.38         2.01 o
  -4   1   6         98.38         95.57         3.08 o
  -3   1   6         10.82         11.59         1.36 o
  -2   1   6          7.46          7.74         0.53 o
  -1   1   6        196.28        191.43         1.83 o
   0   1   6         99.36         89.54         1.48 o
   1   1   6          1.02          0.42         0.61 o
   2   1   6        137.24        121.99         4.76 o
   3   1   6        516.23        553.20         8.80 o
   4   1   6        293.28        298.91         3.93 o
   5   1   6         15.80         18.50         1.25 o
   6   1   6          0.03         -0.27         0.85 o
  -6   2   6          2.08          2.46         1.43 o
  -5   2   6         35.86         39.69         1.95 o
  -4   2   6         13.33         14.21         0.95 o
  -3   2   6         38.81         37.67         1.19 o
  -2   2   6          2.16          1.36         0.53 o
  -1   2   6        108.44        104.88         1.30 o
   0   2   6        104.29         89.43         1.06 o
   1   2   6       2269.81       2487.92        22.18 o
   2   2   6        246.80        334.56         5.71 o
   3   2   6        179.49        180.95         2.40 o
   4   2   6          0.70          0.79         0.41 o
   5   2   6          3.47          2.93         0.69 o
   6   2   6          0.39         -0.24         0.69 o
  -6   3   6         15.22         17.90         3.29 o
  -5   3   6          0.37          0.20         0.84 o
  -4   3   6         14.55         17.17         1.17 o
  -3   3   6          0.92          1.53         0.53 o
  -2   3   6        172.36        171.79         2.51 o
  -1   3   6         36.31         56.23         1.91 o
   0   3   6         52.13         42.96         0.94 o
   1   3   6        141.51        152.24         2.57 o
   2   3   6         41.04         42.35         0.94 o
   3   3   6         93.27         87.10         1.68 o
   4   3   6          8.32          8.99         0.71 o
   5   3   6         11.25         13.07         1.63 o
   6   3   6          8.90          8.99         1.14 o
  -6   4   6          8.27          6.02         2.37 o
  -5   4   6          0.70          1.26         0.96 o
  -4   4   6          4.50          6.13         1.03 o
  -3   4   6         99.03        100.86         2.22 o
  -2   4   6         76.37         76.72         1.96 o
  -1   4   6        105.95        100.86         1.83 o
   0   4   6        469.28        482.59         5.18 o
   1   4   6         18.37         27.26         0.78 o
   2   4   6         85.63         89.15         1.41 o
   3   4   6          5.47          3.99         0.45 o
   4   4   6         15.36         13.54         1.10 o
   5   4   6         30.52         29.33         1.65 o
  -5   5   6          4.58          4.62         1.14 o
  -4   5   6         30.01         27.77         2.23 o
  -3   5   6         40.26         40.54         1.99 o
  -2   5   6         27.43         24.47         1.15 o
  -1   5   6         74.79         70.67         1.58 o
   0   5   6         68.75         62.41         1.25 o
   1   5   6         18.89         17.32         0.82 o
   2   5   6         35.13         32.07         1.45 o
   3   5   6         18.03         17.13         1.85 o
   4   5   6         15.68         15.59         1.28 o
   5   5   6          0.02          0.31         0.86 o
  -5   6   6          2.00          0.99         1.14 o
  -4   6   6         55.43         52.90         2.47 o
  -3   6   6          0.01         -0.89         0.89 o
  -2   6   6          5.45          5.22         0.87 o
  -1   6   6         12.21         12.92         1.03 o
   0   6   6         16.27         16.32         0.82 o
   1   6   6          6.33          7.08         0.83 o
   2   6   6          3.41          3.47         0.85 o
   3   6   6          1.97          0.40         0.76 o
   4   6   6         66.71         70.91         2.55 o
  -4   7   6         48.35         45.14         2.61 o
  -3   7   6         14.89         16.90         1.37 o
  -2   7   6         18.30         21.45         1.44 o
  -1   7   6          3.10          1.33         0.92 o
   0   7   6          1.83          1.86         1.03 o
   1   7   6         17.45         18.51         1.33 o
   2   7   6         44.40         42.85         1.97 o
   3   7   6         16.05         14.73         2.41 o
  -2   8   6          0.29          1.16         1.04 o
  -1   8   6          0.11         -0.59         1.11 o
   0   8   6          8.68         10.75         1.59 o
   1   8   6          0.41         -0.75         1.30 o
   2   8   6          1.61          1.66         1.49 o
  -2  -9   7          0.59          0.40         1.35 o
  -1  -9   7          0.00          1.54         1.29 o
   0  -9   7          0.72         -0.05         1.19 o
   1  -9   7          0.48          2.45         1.23 o
  -3  -8   7          1.68          1.53         2.26 o
  -2  -8   7          0.64          1.03         1.21 o
  -1  -8   7          4.83          5.10         0.95 o
   0  -8   7          1.46          2.55         0.91 o
   1  -8   7         16.75         17.36         1.38 o
   2  -8   7          1.35          1.98         1.51 o
   3  -8   7          4.51          2.60         1.18 o
  -4  -7   7          5.21          6.66         2.00 o
  -3  -7   7          0.88         -1.15         1.15 o
  -2  -7   7         45.77         53.44         2.88 o
  -1  -7   7         54.62         57.59         1.90 o
   0  -7   7         95.10         92.91         2.32 o
   1  -7   7         30.37         34.36         1.80 o
   2  -7   7          0.38          1.47         0.93 o
   3  -7   7          0.27          0.16         0.92 o
   4  -7   7          1.02         -1.27         1.27 o
  -5  -6   7          1.08          0.23         1.59 o
  -4  -6   7          0.25         -0.32         0.85 o
  -3  -6   7          0.57          1.10         1.06 o
  -2  -6   7          0.09          0.42         0.88 o
  -1  -6   7          3.09          2.17         0.57 o
   0  -6   7         47.14         46.00         1.34 o
   1  -6   7         72.71         67.12         1.72 o
   2  -6   7         46.12         41.85         1.48 o
   3  -6   7          0.54          1.57         0.68 o
   4  -6   7          9.71         10.31         1.15 o
   5  -6   7         20.84         19.63         3.22 o
  -5  -5   7         43.22         33.61         2.45 o
  -4  -5   7          2.66          0.83         0.96 o
  -3  -5   7        244.72        239.28         3.66 o
  -2  -5   7        193.32        196.20         2.44 o
  -1  -5   7        203.05        195.13         2.39 o
   0  -5   7         10.25          8.70         0.75 o
   1  -5   7         28.02         26.88         1.15 o
   2  -5   7          2.77          3.32         0.60 o
   3  -5   7          3.17          3.58         0.68 o
   4  -5   7          1.80          2.50         0.82 o
   5  -5   7          0.29         -0.68         0.98 o
  -6  -4   7          0.13         -0.98         1.00 o
  -5  -4   7         27.83         25.82         1.88 o
  -4  -4   7         80.20         78.81         2.00 o
  -3  -4   7         14.79         15.47         1.47 o
  -2  -4   7        146.35        133.35         1.83 o
  -1  -4   7        295.69        308.60         3.68 o
   0  -4   7        309.13        311.04         2.87 o
   1  -4   7         71.11         75.51         1.54 o
   2  -4   7         37.32         37.41         1.25 o
   3  -4   7          3.92          3.52         0.59 o
   4  -4   7        348.79        349.08         5.39 o
   5  -4   7          2.82          1.94         0.88 o
   6  -4   7         17.41         14.88         1.74 o
  -6  -3   7         56.48         42.52         2.31 o
  -5  -3   7         21.41         16.94         1.29 o
  -4  -3   7        443.47        432.72         5.24 o
  -3  -3   7        346.39        350.27         3.96 o
  -2  -3   7        225.96        241.24         2.48 o
  -1  -3   7          0.98          0.98         0.33 o
   0  -3   7          0.32          0.60         0.35 o
   1  -3   7         45.50         34.00         0.75 o
   2  -3   7         11.51         30.83         1.66 o
   3  -3   7          9.47         19.35         1.51 o
   4  -3   7         10.04         16.03         1.54 o
   5  -3   7         19.03         18.65         1.50 o
   6  -3   7         35.85         34.32         2.19 o
  -6  -2   7         96.53         88.15         3.57 o
  -5  -2   7         41.05         39.54         1.50 o
  -4  -2   7         10.48          9.22         0.84 o
  -3  -2   7        169.07        164.98         2.66 o
  -2  -2   7         34.51         37.62         0.93 o
  -1  -2   7        113.75        118.78         1.54 o
   0  -2   7         23.39         25.37         0.65 o
   1  -2   7        176.09        192.37         3.32 o
   2  -2   7         64.66         46.97         0.85 o
   3  -2   7       1070.22       1064.67         9.91 o
   4  -2   7         32.94         35.64         1.05 o
   5  -2   7         28.09         24.51         1.33 o
   6  -2   7          0.10         -0.44         0.89 o
  -6  -1   7          2.84          5.01         1.01 o
  -5  -1   7        295.18        286.17         4.05 o
  -4  -1   7        140.93        143.91         2.70 o
  -3  -1   7         17.35         21.78         1.42 o
  -2  -1   7        108.53        115.24         1.65 o
  -1  -1   7        211.13        235.39         2.06 o
   0  -1   7       1276.51       1226.02         7.86 o
   1  -1   7         74.61         58.05         0.88 o
   2  -1   7          0.69          0.41         0.43 o
   3  -1   7        184.64        181.37         7.49 o
   4  -1   7         25.42         25.75         0.91 o
   5  -1   7         55.38         57.55         2.13 o
   6  -1   7          0.25         -0.59         0.84 o
  -6   0   7          5.98          6.92         1.59 o
  -5   0   7         54.34         51.07         1.56 o
  -4   0   7        123.12        117.12         2.14 o
  -3   0   7          1.46          1.04         0.41 o
  -2   0   7        163.83        186.24         2.74 o
  -1   0   7        153.08        162.70         1.56 o
   0   0   7        510.17        514.23         3.73 o
   1   0   7        579.67        589.84         6.39 o
   2   0   7       1243.79       1374.61        29.49 o
   3   0   7          9.92         24.50         2.85 o
   4   0   7         34.24         36.06         0.91 o
   5   0   7          3.36          1.66         0.95 o
   6   0   7         14.98         13.69         1.42 o
  -6   1   7          9.47         11.63         1.76 o
  -5   1   7          6.24         10.79         0.93 o
  -4   1   7          1.38          1.72         0.52 o
  -3   1   7        106.18        120.71         1.87 o
  -2   1   7         74.79         88.76         4.02 o
  -1   1   7        329.14        316.65         2.60 o
   0   1   7         10.06         18.89         0.65 o
   1   1   7         11.64          5.88         0.57 o
   2   1   7        170.65        174.56         6.18 o
   3   1   7          7.13          8.09         2.14 o
   4   1   7         59.02         59.07         1.42 o
   5   1   7          5.99          6.18         1.19 o
   6   1   7         15.63         16.12         1.24 o
  -6   2   7         30.27         28.02         4.64 o
  -5   2   7          7.28          7.75         1.27 o
  -4   2   7         61.34         62.93         1.77 o
  -3   2   7         13.51         12.36         0.84 o
  -2   2   7        971.78        990.42        12.40 o
  -1   2   7        158.91        147.12         2.02 o
   0   2   7        176.33        174.86         1.58 o
   1   2   7        181.28        181.11         2.17 o
   2   2   7         40.47         53.76         2.14 o
   3   2   7          3.38          5.23         1.90 o
   4   2   7         29.85         26.80         0.96 o
   5   2   7          9.92          8.45         1.01 o
   6   2   7         49.50         51.64         1.92 o
  -6   3   7          6.03          6.84         2.20 o
  -5   3   7          0.82          0.08         1.04 o
  -4   3   7         23.41         26.48         1.51 o
  -3   3   7        126.95        134.24         2.81 o
  -2   3   7        645.97        638.94         7.49 o
  -1   3   7        340.16        313.98         3.61 o
   0   3   7        377.94        374.15         3.42 o
   1   3   7        235.47        239.52         2.84 o
   2   3   7         17.71         17.54         0.87 o
   3   3   7          5.05          2.70         0.62 o
   4   3   7         77.57         74.67         2.10 o
   5   3   7         35.69         34.92         1.51 o
   6   3   7          1.26         -0.14         0.80 o
  -6   4   7          2.11          2.32         1.56 o
  -5   4   7         43.28         39.83         2.07 o
  -4   4   7         25.88         28.87         1.71 o
  -3   4   7        131.64        130.65         2.79 o
  -2   4   7         20.89         20.89         1.24 o
  -1   4   7          5.21          4.07         0.56 o
   0   4   7          1.33          0.93         0.37 o
   1   4   7          3.16          3.56         0.53 o
   2   4   7         17.77         15.85         0.80 o
   3   4   7          0.44         -0.17         0.48 o
   4   4   7          2.53          2.80         0.62 o
   5   4   7        131.38        137.06         3.02 o
  -5   5   7         22.94         20.89         1.71 o
  -4   5   7          1.72          1.84         1.03 o
  -3   5   7        344.80        344.71         5.22 o
  -2   5   7         23.61         22.61         1.24 o
  -1   5   7          4.29          5.43         0.75 o
   0   5   7          9.69         10.90         0.74 o
   1   5   7        105.38         95.93         1.61 o
   2   5   7        201.67        182.92         3.16 o
   3   5   7         68.11         62.72         2.51 o
   4   5   7          3.17          3.29         0.86 o
   5   5   7          0.01          0.24         0.82 o
  -4   6   7          2.78          2.09         1.09 o
  -3   6   7          0.15          0.90         0.92 o
  -2   6   7         10.17         13.34         1.10 o
   0   6   7          1.96          0.92         0.62 o
   1   6   7          3.65          2.88         0.71 o
   2   6   7         28.72         31.70         1.70 o
   3   6   7         42.11         42.03         2.44 o
   4   6   7        127.51        130.25         3.34 o
  -4   7   7         18.05         17.97         1.72 o
  -3   7   7          8.98         10.66         1.21 o
  -2   7   7          0.93          3.18         0.88 o
  -1   7   7          5.20          4.40         1.18 o
   0   7   7         15.16         17.43         3.55 o
   1   7   7         16.50         16.58         1.97 o
   2   7   7          0.03          1.14         0.81 o
   3   7   7          1.81          0.60         1.08 o
  -2   8   7          3.30          2.34         1.15 o
  -1   8   7          0.00          0.12         1.17 o
   0   8   7          4.33          5.84         1.60 o
   1   8   7         10.47         11.89         1.64 o
  -1  -9   8         22.50         24.80         2.11 o
   0  -9   8          9.20         10.89         1.63 o
   1  -9   8         10.24         12.00         1.55 o
  -3  -8   8          5.98          6.10         1.67 o
  -2  -8   8          6.36          4.71         1.37 o
  -1  -8   8          2.12          2.55         0.93 o
   0  -8   8          8.09          7.13         1.10 o
   1  -8   8          8.14          6.08         1.20 o
   2  -8   8          4.26          5.93         1.64 o
   3  -8   8          5.34          5.92         1.91 o
  -4  -7   8         48.81         42.23         3.59 o
  -3  -7   8         20.78         16.02         1.86 o
  -2  -7   8         94.08        100.33         3.04 o
  -1  -7   8         43.86         44.76         1.82 o
   0  -7   8         31.53         31.67         1.73 o
   1  -7   8          3.15          3.80         0.90 o
   2  -7   8          0.00          0.16         1.28 o
   3  -7   8          0.01          1.50         0.94 o
   4  -7   8          1.78          2.34         1.89 o
  -5  -6   8          5.77         11.51         2.28 o
  -4  -6   8        134.02        130.43         3.23 o
  -3  -6   8         53.12         47.97         2.14 o
  -2  -6   8          5.88          6.16         0.83 o
  -1  -6   8         28.12         31.73         1.48 o
   0  -6   8          5.88          5.82         0.70 o
   1  -6   8         14.42         14.00         0.91 o
   2  -6   8          1.36          0.95         0.61 o
   3  -6   8         16.71         16.59         1.08 o
   4  -6   8          0.15          0.20         0.80 o
   5  -6   8         51.96         46.82         4.53 o
  -5  -5   8         67.45         69.04         3.10 o
  -4  -5   8          0.26         -0.09         0.85 o
  -3  -5   8        408.93        392.01         5.68 o
  -2  -5   8        257.71        250.18         3.34 o
  -1  -5   8         74.22         79.00         1.47 o
   0  -5   8         35.32         35.78         1.23 o
   1  -5   8          1.69          1.87         0.57 o
   2  -5   8         61.50         57.15         1.87 o
   3  -5   8         30.54         27.64         1.38 o
   4  -5   8          0.03          0.07         0.73 o
   5  -5   8         10.69          8.35         1.12 o
  -6  -4   8         23.18         25.93         3.09 o
  -5  -4   8        148.67        143.01         3.18 o
  -4  -4   8         12.35         13.24         1.27 o
  -3  -4   8          2.87          3.62         0.67 o
  -2  -4   8         37.03         37.92         1.68 o
  -1  -4   8          1.46          2.11         0.50 o
   0  -4   8        117.42        119.92         1.54 o
   1  -4   8          6.77          5.68         0.57 o
   2  -4   8         83.37         73.07         1.10 o
   3  -4   8         39.57         34.51         1.27 o
   4  -4   8        143.39        138.30         2.87 o
   5  -4   8          4.03          3.61         0.88 o
   6  -4   8          2.19          2.07         1.21 o
  -6  -3   8         70.55         69.93         2.76 o
  -5  -3   8         15.35         15.73         1.29 o
  -4  -3   8        136.88        127.91         2.47 o
  -3  -3   8         39.06         35.59         1.27 o
  -2  -3   8         33.84         31.58         1.05 o
  -1  -3   8        807.81        830.63         7.59 o
   0  -3   8          4.87          3.13         0.39 o
   1  -3   8        339.92        346.96         2.97 o
   2  -3   8         25.55         25.81         0.70 o
   4  -3   8         15.29         13.85         1.01 o
   5  -3   8          0.10          0.11         0.64 o
   6  -3   8          2.18          3.42         1.09 o
  -6  -2   8         63.89         61.34         2.53 o
  -5  -2   8         53.65         52.73         1.89 o
  -4  -2   8         61.44         58.96         1.52 o
  -3  -2   8         30.80         28.04         1.12 o
  -2  -2   8         41.63         42.93         1.11 o
  -1  -2   8         29.39         43.67         0.96 o
   0  -2   8       1172.34       1210.45         8.39 o
   1  -2   8        438.86        417.97         3.17 o
   2  -2   8        181.50        185.59         2.26 o
   3  -2   8        136.54        141.91         2.54 o
   4  -2   8          3.51          4.54         0.84 o
   5  -2   8          0.92          0.50         0.69 o
   6  -2   8          5.28          6.65         1.16 o
  -6  -1   8          0.24          0.04         1.13 o
  -5  -1   8          3.89          2.80         0.86 o
  -4  -1   8         20.79         22.10         1.11 o
  -3  -1   8          0.25          0.44         0.39 o
  -2  -1   8        331.11        347.80         3.98 o
  -1  -1   8       1527.33       1859.85        14.34 o
   0  -1   8        454.83        445.14         2.99 o
   1  -1   8        229.39        200.11         2.07 o
   2  -1   8        107.17         85.66         1.76 o
   3  -1   8         31.24         30.07         1.00 o
   4  -1   8         11.31         11.19         1.00 o
   5  -1   8          2.64          3.81         0.78 o
   6  -1   8          7.66          7.77         1.09 o
  -6   0   8         31.65         30.69         3.09 o
  -5   0   8          3.11          3.64         0.82 o
  -4   0   8         20.31         19.47         1.10 o
  -3   0   8        197.85        204.12         2.62 o
  -2   0   8        369.99        372.20         4.67 o
  -1   0   8       1774.40       2008.02        13.54 o
   0   0   8          7.03          9.18         0.43 o
   1   0   8          3.38          3.79         0.36 o
   2   0   8          1.84          1.07         0.61 o
   3   0   8         14.99         14.03         2.38 o
   4   0   8          7.64          5.95         0.71 o
   5   0   8         11.67         13.32         1.43 o
   6   0   8          0.21         -0.24         0.95 o
  -6   1   8         21.25         17.79         2.10 o
  -5   1   8          0.24          1.39         0.91 o
  -4   1   8          9.87         11.42         1.02 o
  -3   1   8        234.65        236.01         3.56 o
  -2   1   8        364.94        445.67         5.44 o
  -1   1   8       3507.48       3769.41        28.33 o
   0   1   8       1650.24       1723.24        12.40 o
   1   1   8        263.70        261.66         8.32 o
   2   1   8          0.60          1.81         0.79 o
   3   1   8         18.37         17.12         2.85 o
   4   1   8         99.87         96.09         2.62 o
   5   1   8         77.46         70.88         2.85 o
   6   1   8          8.30          9.14         0.96 o
  -6   2   8          0.54          0.01         1.31 o
  -5   2   8         37.47         36.22         2.05 o
  -4   2   8        109.33        104.11         2.79 o
  -3   2   8        324.30        321.06         4.49 o
  -2   2   8        143.77        130.52         2.37 o
  -1   2   8         91.45        110.46         1.67 o
   0   2   8          7.25          4.12         0.30 o
   1   2   8          2.40          1.14         0.28 o
   2   2   8         10.58         10.88         1.25 o
   3   2   8          4.98          8.80         2.38 o
   4   2   8         25.83         24.97         0.86 o
   5   2   8         15.18         15.22         1.66 o
   6   2   8         88.84         95.74         2.38 o
  -6   3   8         49.74         43.24         2.71 o
  -5   3   8         11.95          9.73         1.79 o
  -4   3   8         83.75         74.43         2.27 o
  -3   3   8          8.39         23.61         2.87 o
  -2   3   8        828.02        845.72         9.54 o
  -1   3   8         19.69         12.67         0.77 o
   0   3   8         69.16         65.29         0.93 o
   1   3   8        223.59        236.42         2.39 o
   2   3   8        259.52        239.49         3.50 o
   3   3   8        170.70        160.16         2.52 o
   4   3   8         26.06         26.40         1.90 o
   5   3   8          0.45          0.27         0.59 o
  -5   4   8         23.86         29.05         2.16 o
  -4   4   8         37.64         38.55         1.95 o
  -3   4   8          1.28          3.57         0.83 o
  -2   4   8          2.03          5.71         1.66 o
  -1   4   8          3.16          4.29         0.57 o
   0   4   8         53.50         52.48         1.13 o
   1   4   8          0.35          0.29         0.42 o
   2   4   8         30.50         27.04         1.07 o
   3   4   8         99.90         99.19         1.84 o
   4   4   8         48.26         51.01         1.51 o
   5   4   8         46.21         46.15         2.24 o
  -5   5   8          6.73          8.75         1.82 o
  -4   5   8          1.56          0.99         0.91 o
  -3   5   8         25.74         22.23         2.30 o
  -2   5   8          0.72          1.08         0.79 o
  -1   5   8          6.02          9.34         0.77 o
   0   5   8         26.58         25.21         0.99 o
   1   5   8         46.69         48.19         2.99 o
   2   5   8         28.76         33.28         2.68 o
   3   5   8          6.30          7.96         1.13 o
   4   5   8          0.64          0.77         0.80 o
  -4   6   8          0.57          0.74         1.03 o
  -3   6   8          0.24          0.85         0.96 o
  -2   6   8         18.02         22.25         1.35 o
  -1   6   8         10.14         16.92         3.15 o
   0   6   8          0.60          0.30         0.62 o
   1   6   8         18.30         17.92         1.20 o
   2   6   8          0.98          0.96         0.78 o
   3   6   8          5.05          7.26         1.03 o
   4   6   8          1.52          0.58         0.89 o
  -3   7   8          1.43          1.78         1.01 o
  -2   7   8          2.20          3.48         1.06 o
  -1   7   8          9.46         10.58         1.27 o
   0   7   8         16.38         16.42         2.13 o
   1   7   8         36.23         37.05         2.53 o
   2   7   8          6.07          3.58         1.00 o
   3   7   8          0.47          0.20         0.93 o
  -1   8   8          0.12         -0.94         0.94 o
   0   8   8          8.73         10.48         1.65 o
   1   8   8          0.37         -1.12         1.12 o
  -1  -9   9         26.07         31.53         2.33 o
   0  -9   9          9.41         11.26         1.62 o
   1  -9   9          7.04          5.90         1.89 o
  -3  -8   9         62.94         66.45         3.43 o
  -2  -8   9          2.81          1.05         1.62 o
  -1  -8   9          0.01          0.26         0.90 o
   0  -8   9          1.97          1.69         0.93 o
   1  -8   9          0.24         -0.31         1.08 o
   2  -8   9          0.69         -0.02         1.46 o
   3  -8   9          0.10          1.07         1.46 o
  -4  -7   9         39.05         38.01         3.42 o
  -3  -7   9         11.12         10.37         1.60 o
  -2  -7   9        116.46        115.50         2.70 o
  -1  -7   9         30.26         30.50         1.61 o
   0  -7   9          1.20          0.70         0.76 o
   1  -7   9         63.64         63.87         2.63 o
   2  -7   9          0.01         -1.11         1.28 o
   3  -7   9         28.23         28.20         2.22 o
   4  -7   9          6.96          4.86         2.00 o
  -5  -6   9         34.06         37.66         2.53 o
  -4  -6   9         47.03         49.47         2.57 o
  -3  -6   9          3.93          3.18         1.03 o
  -2  -6   9          3.47          0.64         0.68 o
  -1  -6   9          9.82         11.25         0.96 o
   0  -6   9          2.85          2.09         0.50 o
   1  -6   9          1.55          0.92         0.56 o
   2  -6   9         19.98         18.11         1.50 o
   3  -6   9         15.46         15.60         1.04 o
   4  -6   9         12.63         15.25         1.50 o
  -5  -5   9         46.18         47.69         2.65 o
  -4  -5   9          3.58          2.44         1.00 o
  -3  -5   9          8.40          7.77         1.12 o
  -2  -5   9          6.34          5.18         0.77 o
  -1  -5   9         24.03         23.42         1.01 o
   0  -5   9        281.27        284.83         2.87 o
   1  -5   9         45.29         45.59         1.31 o
   2  -5   9        108.40        104.42         1.98 o
   3  -5   9          0.95          0.12         0.62 o
   4  -5   9          0.38          0.43         0.84 o
   5  -5   9          0.04          0.65         0.84 o
  -6  -4   9         39.82         43.13         2.59 o
  -5  -4   9         25.09         26.86         1.71 o
  -4  -4   9         50.33         48.81         2.13 o
  -3  -4   9         20.09         18.88         1.39 o
  -2  -4   9          8.48          8.71         0.75 o
  -1  -4   9         98.23         86.60         1.66 o
   0  -4   9        131.56        142.96         1.75 o
   1  -4   9        231.29        236.29         2.61 o
   2  -4   9         22.66         21.55         0.87 o
   3  -4   9         24.88         23.88         0.89 o
   4  -4   9          0.56          0.85         0.86 o
   5  -4   9          6.06          5.37         0.96 o
  -6  -3   9         30.66         29.55         2.09 o
  -5  -3   9          3.29          0.65         1.30 o
  -4  -3   9         13.55         12.78         1.24 o
  -3  -3   9          2.46          3.79         0.89 o
  -2  -3   9          7.12         14.51         1.90 o
  -1  -3   9        123.18        129.52         1.78 o
   0  -3   9        423.65        534.68         4.44 o
   1  -3   9        933.35        964.29         6.90 o
   2  -3   9         90.49         79.07         1.00 o
   3  -3   9         16.97         18.03         0.88 o
   4  -3   9          1.64          2.85         0.71 o
   5  -3   9          1.71          2.38         0.81 o
   6  -3   9          2.85          3.93         1.17 o
  -6  -2   9          6.16          2.41         1.41 o
  -5  -2   9          9.68          9.99         1.13 o
  -4  -2   9         18.64         20.16         1.37 o
  -3  -2   9        172.00        174.87         3.35 o
  -2  -2   9        299.95        284.10         3.26 o
  -1  -2   9        897.67        949.16         7.82 o
   0  -2   9         55.21         54.67         0.80 o
   1  -2   9         27.76         29.93         0.60 o
   2  -2   9         32.77         27.60         0.81 o
   3  -2   9          5.60          5.10         0.54 o
   4  -2   9          3.22          4.07         0.69 o
   5  -2   9          0.31          0.05         0.53 o
   6  -2   9          2.64          5.48         1.29 o
  -6  -1   9          4.91          3.63         1.08 o
  -5  -1   9         10.62          7.97         1.01 o
  -4  -1   9        232.61        219.58         3.65 o
  -3  -1   9         13.49         12.40         0.84 o
  -2  -1   9        259.39        287.90         3.92 o
   0  -1   9       3516.26       3929.15        23.42 o
   1  -1   9        111.76        109.83         1.37 o
   2  -1   9          3.45          1.89         0.40 o
   3  -1   9         23.02         26.95         1.89 o
   4  -1   9         56.30         52.65         1.13 o
   5  -1   9         76.09         76.06         2.63 o
   6  -1   9         17.71         15.28         1.41 o
  -6   0   9         15.96         10.98         1.83 o
  -5   0   9         76.67         81.55         2.64 o
  -4   0   9        528.51        550.04         6.98 o
  -3   0   9        461.00        469.94         6.86 o
  -2   0   9        812.37        865.62         9.60 o
  -1   0   9         11.03         21.08         0.62 o
   0   0   9          3.24          1.49         0.32 o
   1   0   9         62.96         66.63         1.02 o
   2   0   9        153.49        161.93         3.71 o
   3   0   9          3.31          4.28         1.90 o
   4   0   9          1.16          2.38         0.48 o
   5   0   9         38.22         40.67         2.14 o
   6   0   9         29.98         30.92         2.62 o
  -6   1   9         14.36         13.41         1.89 o
  -5   1   9        310.96        304.31         5.53 o
  -4   1   9          7.89          7.06         2.22 o
  -3   1   9         57.78         51.37         1.60 o
  -2   1   9         91.17         77.11         1.53 o
  -1   1   9        330.67        354.52         3.65 o
   0   1   9        124.96        161.08         1.74 o
   1   1   9         80.26         70.66         1.72 o
   2   1   9         76.07         89.66         7.37 o
   3   1   9        256.80        269.69         9.04 o
   4   1   9         97.32         88.95         2.38 o
   5   1   9          2.93          3.81         0.95 o
   6   1   9          0.63         -0.95         0.95 o
  -6   2   9         80.73         74.88         3.65 o
  -5   2   9        561.46        584.99         8.96 o
  -4   2   9         59.85         46.48         3.16 o
  -3   2   9          7.79         11.31         1.90 o
  -2   2   9         18.27         18.18         0.82 o
  -1   2   9         10.54         11.19         0.85 o
   0   2   9        199.91        192.29         2.10 o
   1   2   9        550.23        563.21         6.40 o
   2   2   9          1.63          1.75         0.83 o
   3   2   9         15.22         12.18         2.85 o
   4   2   9         24.73         21.41         3.57 o
   5   2   9         30.72         34.73         2.14 o
   6   2   9          0.00          0.48         0.84 o
  -6   3   9         23.24         33.64         3.50 o
  -5   3   9         40.59         39.75         2.03 o
  -4   3   9         18.45         41.26         2.51 o
  -3   3   9         20.15         19.19         1.26 o
  -2   3   9          7.79         11.82         0.83 o
  -1   3   9          0.20          0.53         0.41 o
   0   3   9          0.39          0.40         0.35 o
   1   3   9         43.40         43.81         0.89 o
   2   3   9        244.96        264.88         3.58 o
   3   3   9        123.31        114.11         2.13 o
   4   3   9          3.20          3.62         0.97 o
   5   3   9          0.52          2.38         1.19 o
  -5   4   9         10.30          8.24         1.29 o
  -4   4   9          9.98          9.96         1.20 o
  -3   4   9         11.97         11.77         1.16 o
  -2   4   9         11.74         13.97         0.96 o
  -1   4   9        120.93        116.15         1.89 o
   0   4   9         46.30         43.35         1.14 o
   1   4   9         15.93         17.32         0.89 o
   2   4   9          0.18          0.48         0.46 o
   3   4   9          4.19          2.97         0.66 o
   4   4   9         30.23         30.12         1.21 o
   5   4   9          0.00         -0.48         0.72 o
  -5   5   9         14.41         10.24         1.75 o
  -4   5   9          4.02          6.27         1.20 o
  -3   5   9          1.43          1.77         0.91 o
  -2   5   9          2.43          2.80         0.80 o
  -1   5   9         12.82         11.79         0.86 o
   0   5   9         46.57         41.47         1.60 o
   1   5   9        152.14        144.59         3.23 o
   2   5   9         98.79         90.65         2.24 o
   3   5   9          5.47          6.17         0.95 o
   4   5   9          5.63          4.77         1.57 o
  -4   6   9          7.22          4.69         1.24 o
  -3   6   9          6.53          5.96         1.18 o
  -2   6   9         41.84         43.37         1.82 o
  -1   6   9          7.66         10.69         1.08 o
   0   6   9          0.26         -0.18         0.69 o
   1   6   9          4.05          2.81         0.83 o
   2   6   9          0.09          0.01         0.72 o
   3   6   9         43.81         44.07         2.39 o
  -3   7   9         10.56         13.93         1.53 o
  -2   7   9          9.15          7.92         1.27 o
  -1   7   9         16.94         16.68         1.55 o
   0   7   9         47.76         53.50         2.64 o
   1   7   9          1.95          3.65         1.54 o
   2   7   9         26.12         21.38         1.65 o
   0   8   9          2.63          2.91         1.32 o
   0  -9  10          1.50          1.32         1.73 o
  -3  -8  10          9.66         10.04         1.92 o
  -2  -8  10          2.25          1.83         1.24 o
  -1  -8  10          0.02         -0.61         0.82 o
   0  -8  10          2.32          3.11         1.05 o
   1  -8  10          0.08          0.08         1.13 o
   2  -8  10          7.02          6.89         1.61 o
  -4  -7  10         15.78         15.07         2.85 o
  -3  -7  10         19.03         19.17         2.05 o
  -2  -7  10          6.83          6.51         1.12 o
  -1  -7  10          1.49          0.89         0.87 o
   0  -7  10         15.97         17.84         1.33 o
   1  -7  10         46.33         38.74         3.06 o
   2  -7  10         35.77         28.60         2.34 o
   3  -7  10         23.12         27.55         2.31 o
   4  -7  10          0.05         -1.16         1.76 o
  -5  -6  10         12.30         11.27         1.74 o
  -4  -6  10         13.66         12.07         1.54 o
  -3  -6  10          0.59         -0.06         0.96 o
  -2  -6  10          1.01          0.84         0.74 o
  -1  -6  10         58.96         62.00         1.80 o
   0  -6  10          0.80          0.83         0.60 o
   1  -6  10        100.30        102.85         2.15 o
   2  -6  10         12.72         13.19         1.29 o
   3  -6  10          0.50         -0.06         0.93 o
   4  -6  10          0.19          1.92         0.94 o
  -5  -5  10         16.78         17.64         2.08 o
  -4  -5  10         39.27         36.68         2.16 o
  -3  -5  10         45.55         45.19         2.75 o
  -2  -5  10         33.95         31.29         1.42 o
  -1  -5  10         32.38         31.19         1.26 o
   0  -5  10         48.38         43.08         1.04 o
   1  -5  10         34.44         37.75         1.46 o
   2  -5  10        220.21        217.67         3.75 o
   3  -5  10         10.75          9.40         1.16 o
   4  -5  10          1.58         -0.06         0.81 o
   5  -5  10          2.41          2.14         1.07 o
  -6  -4  10          7.18          7.65         1.50 o
  -5  -4  10         16.62         15.07         1.48 o
  -4  -4  10         33.68         33.27         1.80 o
  -3  -4  10         86.36        101.47         2.88 o
  -2  -4  10        393.20        374.85         4.24 o
  -1  -4  10         44.08         39.79         1.11 o
   0  -4  10        547.46        571.75         4.85 o
   1  -4  10         12.60         11.50         0.58 o
   2  -4  10          4.96          4.34         0.52 o
   3  -4  10          4.41          4.26         1.06 o
   4  -4  10          0.28          0.26         1.00 o
   5  -4  10          0.10         -0.08         0.84 o
  -6  -3  10          3.45          5.69         1.36 o
  -5  -3  10         51.73         48.43         2.99 o
  -4  -3  10          2.01          3.04         1.41 o
  -3  -3  10        533.34        530.33         6.78 o
  -2  -3  10         96.55        118.24         1.97 o
  -1  -3  10         63.32         64.25         1.36 o
   0  -3  10         24.68         22.46         0.82 o
   1  -3  10        371.17        392.95         3.48 o
   2  -3  10          4.77          9.16         0.60 o
   3  -3  10         18.16         17.40         0.92 o
   4  -3  10         41.57         38.65         1.68 o
   5  -3  10         11.67         11.46         1.06 o
  -6  -2  10          0.00         -0.03         1.03 o
  -5  -2  10        166.65        159.94         3.32 o
  -4  -2  10        256.89        265.98         4.89 o
  -3  -2  10       1735.02       1759.53        16.74 o
  -2  -2  10        267.24        269.53         3.48 o
  -1  -2  10        570.45        572.27         5.51 o
   0  -2  10         22.29         21.40         0.60 o
   1  -2  10         89.62         85.04         1.32 o
   2  -2  10         50.13         47.44         1.27 o
   3  -2  10         69.74         73.38         1.57 o
   4  -2  10          6.76          6.91         1.12 o
   5  -2  10         37.06         34.30         2.42 o
   6  -2  10          5.45          5.45         0.94 o
  -6  -1  10         85.82         86.74         5.53 o
  -5  -1  10        155.82        154.92         3.69 o
  -4  -1  10        349.88        356.49         7.00 o
  -2  -1  10          0.08         -0.07         0.43 o
  -1  -1  10          0.36          0.66         0.41 o
   0  -1  10          5.20          5.58         0.35 o
   1  -1  10          5.72          4.63         0.38 o
   2  -1  10         77.62         68.82         1.60 o
   3  -1  10        110.96        106.93         2.19 o
   4  -1  10         42.96         47.16         1.18 o
   5  -1  10         21.54         25.72         1.35 o
   6  -1  10          1.46          1.49         0.84 o
  -6   0  10         73.44         73.68         4.83 o
  -5   0  10        160.13        169.46         3.93 o
  -4   0  10       1575.01       1679.73        20.92 o
  -3   0  10          0.07          0.72         0.57 o
  -2   0  10          0.25         -0.13         0.37 o
  -1   0  10         34.17         42.01         0.91 o
   0   0  10        841.18        880.58         7.14 o
   1   0  10        585.59        599.49         5.31 o
   2   0  10         74.73         82.97         2.76 o
   3   0  10          1.34         -0.91         1.90 o
   4   0  10         38.52         32.78         1.11 o
   5   0  10          6.32          8.32         1.19 o
   6   0  10          1.15          2.70         1.06 o
  -6   1  10         28.12         31.08         2.37 o
  -5   1  10          0.09          2.10         1.05 o
  -4   1  10         15.08         16.36         1.51 o
  -3   1  10          4.88          4.64         0.63 o
  -2   1  10         31.30         30.18         1.10 o
  -1   1  10          2.08          1.09         0.44 o
   0   1  10        186.82        199.11         2.11 o
   1   1  10        110.11         98.11         1.42 o
   2   1  10        148.21        144.48         2.85 o
   3   1  10         87.91        101.09         5.47 o
   4   1  10         93.27         81.11         5.71 o
   6   1  10          0.18          0.71         1.19 o
  -6   2  10          7.16          5.76         1.36 o
  -5   2  10        412.07        416.06         7.04 o
  -4   2  10         61.16         62.92         2.88 o
  -3   2  10          0.32          1.55         1.31 o
  -2   2  10         40.69         45.35         1.37 o
  -1   2  10        670.43        656.72         6.64 o
   0   2  10        245.20        217.13         2.33 o
   1   2  10          5.93          7.59         0.88 o
   2   2  10          0.31          0.51         0.35 o
   3   2  10          3.84          4.55         1.31 o
   4   2  10         37.64         30.68         4.28 o
   5   2  10         14.94         13.80         1.43 o
  -6   3  10          0.00          1.72         1.58 o
  -5   3  10         25.81         21.71         1.71 o
  -4   3  10          2.82          2.46         0.94 o
  -3   3  10          0.01         -0.12         0.71 o
  -2   3  10         43.28         40.96         1.29 o
  -1   3  10          0.04          0.52         0.38 o
   0   3  10        225.89        221.07         2.25 o
   1   3  10        132.46        124.55         1.58 o
   2   3  10        174.76        159.64         2.57 o
   3   3  10         75.90         71.75         1.66 o
   4   3  10         15.87         15.39         1.26 o
   5   3  10         19.23         18.31         1.90 o
  -5   4  10         27.31         33.31         2.09 o
  -4   4  10          0.01         -0.91         0.91 o
  -3   4  10          1.28         -0.49         0.77 o
  -2   4  10        131.42        128.12         2.33 o
  -1   4  10         74.39         74.10         1.53 o
   0   4  10          0.39          0.26         0.42 o
   1   4  10          6.51          8.07         0.76 o
   2   4  10          3.42          2.59         0.65 o
   3   4  10          5.72          3.50         0.86 o
   4   4  10         23.38         23.22         1.14 o
   5   4  10          1.07          1.12         0.72 o
  -5   5  10          6.75          7.15         1.33 o
  -4   5  10          9.90         11.54         1.38 o
  -3   5  10         10.17         12.79         1.33 o
  -2   5  10        155.70        165.58         2.93 o
  -1   5  10         75.57         76.16         1.74 o
   0   5  10         31.81         27.98         1.62 o
   1   5  10         56.12         56.05         2.11 o
   2   5  10         22.60         17.17         1.47 o
   3   5  10         40.65         40.20         2.33 o
   4   5  10         25.55         22.05         1.54 o
  -4   6  10          3.16          2.90         1.30 o
  -3   6  10          7.32          8.14         1.10 o
  -2   6  10         46.07         51.34         2.25 o
  -1   6  10          0.24          0.22         0.81 o
   0   6  10          0.18         -0.24         0.74 o
   1   6  10         17.05         16.40         1.37 o
   2   6  10          9.48          9.33         1.41 o
   3   6  10          1.80          1.99         0.97 o
  -2   7  10          6.24          5.09         1.23 o
  -1   7  10          1.48          0.32         0.94 o
   0   7  10          0.19         -0.95         1.05 o
   1   7  10         67.77         70.84         3.03 o
   2   7  10          0.36          0.39         0.92 o
  -2  -8  11         26.18         25.42         1.88 o
  -1  -8  11         42.33         39.75         2.04 o
   0  -8  11         43.30         52.14         3.57 o
   1  -8  11          0.23          0.71         1.26 o
   2  -8  11         10.80          9.36         2.51 o
  -4  -7  11          5.02          3.85         1.32 o
  -3  -7  11          5.38          6.15         1.27 o
  -2  -7  11          0.66          1.26         1.10 o
  -1  -7  11         47.97         53.27         2.28 o
   0  -7  11          5.39          4.29         1.04 o
   1  -7  11          0.03         -0.97         0.97 o
   2  -7  11          3.15          2.45         1.20 o
   3  -7  11         24.58         16.17         1.99 o
  -4  -6  11          0.02         -0.17         1.04 o
  -3  -6  11        114.19         99.04         2.90 o
  -2  -6  11        271.76        278.28         3.91 o
  -1  -6  11        523.80        548.61         8.27 o
   0  -6  11         45.30         43.90         1.65 o
   1  -6  11         30.59         28.70         1.48 o
   2  -6  11          1.42          0.58         0.85 o
   3  -6  11          0.20          0.28         0.95 o
   4  -6  11          0.26          1.67         1.10 o
  -5  -5  11          0.05         -0.04         1.02 o
  -4  -5  11         32.70         35.37         2.54 o
  -3  -5  11        288.09        280.01         4.73 o
  -2  -5  11        221.14        217.78         3.80 o
  -1  -5  11          1.36          0.17         0.60 o
   0  -5  11          3.62          2.88         0.60 o
   1  -5  11         65.14         64.26         1.37 o
   2  -5  11          3.23          4.81         0.98 o
   3  -5  11          7.44          8.55         1.15 o
   4  -5  11          8.32         10.62         1.26 o
   5  -5  11          3.45          5.99         1.22 o
  -5  -4  11          9.22          9.95         1.33 o
  -4  -4  11        123.19        115.01         2.94 o
  -3  -4  11        437.49        424.87         9.73 o
  -2  -4  11       2238.70       2336.73        19.97 o
  -1  -4  11         83.05         82.52         1.57 o
   0  -4  11         11.70         11.17         0.65 o
   1  -4  11         14.40         17.14         0.69 o
   2  -4  11         36.70         38.38         1.17 o
   3  -4  11         49.21         47.01         1.69 o
   4  -4  11         40.02         36.78         1.66 o
   5  -4  11          4.99          4.14         0.98 o
  -6  -3  11         50.77         55.70         2.82 o
  -5  -3  11        182.55        186.47         3.76 o
  -4  -3  11        757.09        790.49        11.12 o
  -3  -3  11          4.47          4.78         0.95 o
  -2  -3  11         87.60         87.29         1.89 o
  -1  -3  11          6.63          5.41         0.57 o
   0  -3  11          0.56         -0.24         0.31 o
   1  -3  11         99.95         91.28         1.36 o
   2  -3  11          8.86         14.62         0.64 o
   3  -3  11         15.65         20.54         0.87 o
   4  -3  11          4.74          5.27         0.80 o
   5  -3  11         12.11         11.54         1.08 o
  -6  -2  11          0.73          0.99         1.14 o
  -5  -2  11         27.90         29.02         1.75 o
  -4  -2  11         67.64         63.62         3.73 o
  -3  -2  11       2359.28       2403.24        22.40 o
  -2  -2  11         17.82         19.79         1.29 o
  -1  -2  11        219.57        251.46         2.93 o
   0  -2  11         56.99         72.45         1.02 o
   1  -2  11        408.48        418.29         3.55 o
   2  -2  11        339.57        322.42         3.36 o
   3  -2  11         56.99         50.08         1.89 o
   4  -2  11          0.01          0.00         0.79 o
   5  -2  11          0.86          1.17         0.77 o
  -6  -1  11         41.09         45.22         2.62 o
  -5  -1  11         61.31         51.96         2.38 o
  -4  -1  11        209.47        220.11         4.39 o
  -3  -1  11         45.27         40.93         1.53 o
  -2  -1  11          0.77          0.30         0.46 o
  -1  -1  11         18.53         14.85         0.89 o
   0  -1  11          1.72          2.92         0.32 o
   1  -1  11         14.49         15.47         0.73 o
   2  -1  11          3.80          5.11         0.57 o
   3  -1  11         13.05         15.18         0.97 o
   4  -1  11        128.34        119.61         5.47 o
   5  -1  11         36.54         37.59         3.09 o
  -6   0  11         32.85         35.15         2.22 o
  -5   0  11         22.20         21.66         1.77 o
  -4   0  11        429.69        442.59         7.79 o
  -3   0  11        162.40        176.63         3.15 o
  -2   0  11        167.32        167.35         2.53 o
   0   0  11        446.00        450.20         4.02 o
   1   0  11        433.27        399.43         3.78 o
   2   0  11         13.82         12.86         0.96 o
   3   0  11         28.20         31.14         1.98 o
   4   0  11         21.86         20.62         2.17 o
   5   0  11          2.91          0.48         1.66 o
  -6   1  11          0.50          0.78         1.08 o
  -5   1  11          5.92          5.13         1.28 o
  -4   1  11         77.30         85.80         2.74 o
  -3   1  11         28.23         29.06         2.07 o
  -2   1  11          0.10          0.25         0.46 o
  -1   1  11          1.32          0.72         0.28 o
   0   1  11        264.48        251.24         2.71 o
   1   1  11         67.14         68.45         1.22 o
   2   1  11        129.66        123.54         2.62 o
   3   1  11        444.23        406.74        13.80 o
   4   1  11          0.54          0.95         2.38 o
  -6   2  11          3.43          3.06         1.25 o
  -5   2  11          0.44          1.35         1.10 o
  -4   2  11         53.37         50.85         2.57 o
  -3   2  11         47.42         43.23         1.55 o
  -2   2  11          8.77          7.98         0.65 o
  -1   2  11         12.20         14.06         0.87 o
   0   2  11        430.64        432.56         4.04 o
   1   2  11          8.76         11.98         0.53 o
   2   2  11         74.60         67.91         1.20 o
   3   2  11          0.94          1.77         3.21 o
   4   2  11          1.54          2.67         1.40 o
   5   2  11          3.42          2.85         0.95 o
  -5   3  11          5.46          5.75         1.20 o
  -4   3  11         57.06         57.58         2.17 o
  -3   3  11        136.19        148.81         2.97 o
  -2   3  11        307.20        326.65         4.12 o
  -1   3  11        314.10        303.62         3.47 o
   0   3  11          7.39         11.15         0.70 o
   1   3  11         25.75         33.04         1.08 o
   2   3  11         82.18         74.92         1.69 o
   3   3  11        295.37        262.14         3.92 o
   4   3  11         48.40         44.95         1.72 o
   5   3  11          8.08          9.49         1.19 o
  -5   4  11          8.10          8.32         1.35 o
  -4   4  11         22.33         23.77         1.61 o
  -3   4  11          8.92          7.24         1.03 o
  -2   4  11         17.00         15.47         1.04 o
  -1   4  11        388.79        390.77         4.74 o
   0   4  11          0.52          0.80         0.51 o
   1   4  11         79.56         81.20         1.97 o
   2   4  11         43.74         36.82         1.41 o
   3   4  11         48.37         41.90         1.46 o
   4   4  11         27.71         32.05         1.27 o
  -4   5  11          6.67          7.77         1.28 o
  -3   5  11          8.06         10.32         1.22 o
  -2   5  11          2.95          4.51         0.89 o
  -1   5  11         78.37         82.80         2.01 o
   0   5  11          1.37          0.13         0.61 o
   1   5  11          0.00         -0.66         0.83 o
   2   5  11        160.82        154.05         3.47 o
   3   5  11         11.33          7.56         0.99 o
   4   5  11          1.19          2.38         0.86 o
  -3   6  11          5.89          5.40         1.22 o
  -2   6  11          5.16          6.30         1.20 o
  -1   6  11         52.61         49.87         2.03 o
   0   6  11         56.88         58.22         2.35 o
   1   6  11         19.68         16.68         1.35 o
   2   6  11        123.24        126.02         3.01 o
   3   6  11          8.36         10.78         1.26 o
  -2   7  11          0.41          3.02         1.15 o
  -1   7  11          5.27          2.75         1.32 o
   0   7  11          1.20          2.12         1.78 o
   1   7  11         25.52         27.52         2.20 o
  -2  -8  12         46.09         43.16         2.39 o
  -1  -8  12         84.59         84.20         2.66 o
   0  -8  12        195.07        215.68         4.71 o
   1  -8  12          0.18          0.23         1.29 o
   2  -8  12          0.00         -1.44         1.44 o
  -3  -7  12         24.86         29.09         2.04 o
  -2  -7  12        254.78        251.07         3.89 o
  -1  -7  12          8.20          8.28         1.26 o
   0  -7  12         10.33          8.23         1.85 o
   1  -7  12          1.05          0.30         1.09 o
   2  -7  12          0.21          0.91         1.15 o
   3  -7  12          0.63          3.05         1.54 o
  -4  -6  12          0.35         -0.63         1.04 o
  -3  -6  12         20.98         21.08         1.73 o
  -2  -6  12         56.10         55.79         1.91 o
  -1  -6  12        598.34        614.15         7.21 o
   0  -6  12          4.64          5.24         0.79 o
   1  -6  12          7.51          6.43         1.01 o
   2  -6  12         13.74         10.85         1.16 o
   3  -6  12         37.34         36.62         2.30 o
   4  -6  12         15.96         12.68         1.49 o
  -5  -5  12        220.47        231.16         4.61 o
  -4  -5  12        122.87        117.58         3.43 o
  -3  -5  12        237.81        238.11         4.85 o
  -2  -5  12         65.37         62.50         2.16 o
  -1  -5  12          9.23          7.14         0.75 o
   0  -5  12         43.53         42.74         1.14 o
   1  -5  12         98.92         95.70         1.72 o
   2  -5  12          1.90          2.67         0.67 o
   3  -5  12          0.09         -0.42         0.88 o
   4  -5  12          9.39         11.70         1.30 o
  -5  -4  12          0.08          0.75         1.05 o
  -4  -4  12         44.48         49.82         2.44 o
  -3  -4  12         42.83         36.88         2.18 o
  -2  -4  12        427.92        419.94         4.79 o
  -1  -4  12         63.86         68.57         1.49 o
   0  -4  12         15.84         19.41         0.89 o
   1  -4  12          1.06          0.64         0.35 o
   2  -4  12        237.54        238.63         2.53 o
   3  -4  12         69.19         66.14         1.94 o
   4  -4  12          0.22          0.27         0.71 o
   5  -4  12          0.25         -0.69         0.78 o
  -6  -3  12        158.61        178.77         5.20 o
  -5  -3  12          0.18          1.06         1.01 o
  -4  -3  12         16.26         16.37         1.65 o
  -3  -3  12         22.10         19.91         1.60 o
  -2  -3  12          4.58          8.35         0.82 o
  -1  -3  12         35.92         34.76         1.05 o
   0  -3  12         36.09         40.52         1.02 o
   1  -3  12        117.23        112.98         1.54 o
   3  -3  12         28.32         29.72         1.19 o
   4  -3  12          3.08          2.81         0.72 o
   5  -3  12         22.98         23.41         1.37 o
  -6  -2  12          6.97          6.26         2.43 o
  -5  -2  12         80.37         74.64         2.84 o
  -4  -2  12         32.17         24.54         4.10 o
  -3  -2  12         22.18         23.21         1.39 o
  -2  -2  12         99.62         96.03         1.80 o
  -1  -2  12         14.97         11.40         0.83 o
   0  -2  12        147.75        119.44         1.67 o
   1  -2  12        166.06        163.10         1.80 o
   2  -2  12         86.11         88.41         1.50 o
   3  -2  12         13.91         13.77         0.81 o
   4  -2  12         10.54         13.60         1.25 o
   5  -2  12          1.31          0.95         1.04 o
  -6  -1  12          1.05          0.88         1.14 o
  -5  -1  12          0.28         -0.91         0.91 o
  -4  -1  12        430.83        434.13         7.00 o
  -3  -1  12          4.86          7.12         0.84 o
  -2  -1  12        149.37        142.65         2.18 o
  -1  -1  12         99.88         85.80         1.72 o
   0  -1  12         38.86         36.24         0.78 o
   1  -1  12        397.48        374.19         3.16 o
   2  -1  12        100.75         90.00         1.28 o
   3  -1  12         28.53         31.64         1.33 o
   4  -1  12         40.59         35.20         3.33 o
   5  -1  12         30.28         28.59         1.90 o
  -6   0  12         21.16         20.79         1.91 o
  -5   0  12          3.89          2.87         1.14 o
  -4   0  12         67.91         61.40         2.42 o
  -3   0  12          0.35         -0.10         0.61 o
  -2   0  12          4.06          4.00         0.58 o
  -1   0  12        163.89        159.46         2.11 o
   0   0  12         44.93         48.16         0.97 o
   1   0  12        338.24        335.90         3.77 o
   2   0  12          1.05          0.62         0.51 o
   3   0  12         16.95         14.58         1.35 o
   4   0  12         45.95         38.98         4.88 o
   5   0  12         43.87         41.62         4.28 o
  -6   1  12          4.19          4.44         1.37 o
  -5   1  12         89.60         87.47         3.06 o
  -4   1  12        367.56        370.62         6.27 o
  -3   1  12        480.71        481.49         7.18 o
  -2   1  12        205.43        198.25         2.89 o
  -1   1  12        171.73        174.19         1.99 o
   0   1  12         49.95         52.16         1.07 o
   1   1  12         33.23         29.09         1.09 o
   2   1  12          2.85          2.93         0.47 o
   3   1  12         16.00         16.74         1.36 o
   4   1  12        130.63        115.88         4.13 o
  -5   2  12         27.76         24.64         1.97 o
  -4   2  12         33.33         33.14         2.01 o
  -3   2  12        102.76        104.62         2.55 o
  -2   2  12        192.89        171.40         2.59 o
  -1   2  12        190.80        173.25         2.06 o
   0   2  12         86.31         76.37         1.34 o
   1   2  12         78.48         78.23         1.21 o
   2   2  12        100.41         96.24         1.81 o
   3   2  12         19.88         11.17         1.76 o
   4   2  12        335.49        317.50         7.69 o
   5   2  12          9.32         19.50         3.09 o
  -5   3  12         91.78         97.57         2.97 o
  -4   3  12         24.69         27.62         1.71 o
  -3   3  12          2.35          1.18         0.80 o
  -2   3  12         11.78         18.17         1.03 o
  -1   3  12          0.55          1.72         0.47 o
   0   3  12          9.32          8.72         0.69 o
   1   3  12          0.07          1.17         0.53 o
   2   3  12         49.15         49.69         1.31 o
   3   3  12         18.42         18.77         1.32 o
   4   3  12          9.09          6.47         1.84 o
  -5   4  12         15.30         18.97         1.71 o
  -4   4  12          1.59          0.63         0.92 o
  -3   4  12          0.04         -1.04         1.04 o
  -2   4  12          1.90          2.46         0.72 o
  -1   4  12        265.82        277.08         3.73 o
   0   4  12         47.49         42.18         1.63 o
   1   4  12         16.71         17.37         1.19 o
   2   4  12         15.01         12.59         0.95 o
   3   4  12        209.56        187.77         4.74 o
   4   4  12          7.32          2.88         0.81 o
  -4   5  12          0.16         -0.94         0.94 o
  -3   5  12          0.51         -0.44         1.05 o
  -2   5  12        118.31        117.62         2.83 o
  -1   5  12         15.80         18.33         1.17 o
   0   5  12         25.75         26.76         1.92 o
   1   5  12         84.81         83.73         2.61 o
   2   5  12          6.96          7.20         1.09 o
   3   5  12          4.07          8.05         0.97 o
  -3   6  12          5.21          5.74         1.45 o
  -2   6  12         72.33         80.99         2.65 o
  -1   6  12         89.18         88.99         3.19 o
   0   6  12          5.32          2.34         0.88 o
   1   6  12          0.17         -0.62         0.91 o
   2   6  12         61.69         56.58         2.17 o
  -1   7  12         12.78         12.24         1.73 o
   0   7  12          6.74          7.97         1.71 o
  -2  -8  13          0.72          1.18         1.21 o
  -1  -8  13          0.01          1.51         1.20 o
   0  -8  13        102.44        110.13         3.55 o
   1  -8  13          6.72          5.76         1.51 o
  -3  -7  13         18.54         19.23         2.15 o
  -2  -7  13          2.63          2.74         0.95 o
  -1  -7  13         32.37         35.14         1.70 o
   0  -7  13         22.36         21.93         1.85 o
   1  -7  13          4.43          3.84         1.41 o
   2  -7  13          7.18          5.67         1.53 o
   3  -7  13          0.57         -1.17         1.17 o
  -4  -6  13          8.44          9.70         1.47 o
  -3  -6  13          4.60          4.01         1.24 o
  -2  -6  13         29.86         30.89         1.81 o
  -1  -6  13         21.69         21.23         1.58 o
   0  -6  13         52.12         51.00         1.91 o
   1  -6  13         36.86         40.29         1.80 o
   2  -6  13          2.34          2.15         0.91 o
   3  -6  13          3.45          2.65         1.13 o
  -5  -5  13        144.55        160.35         3.96 o
  -4  -5  13          0.45          1.68         1.13 o
  -3  -5  13         26.58         24.92         2.34 o
  -2  -5  13         63.10         63.66         2.45 o
  -1  -5  13         10.96         11.55         0.93 o
   0  -5  13          0.24          0.88         0.50 o
   1  -5  13          0.13          0.76         0.57 o
   2  -5  13          9.36         10.11         1.00 o
   3  -5  13          7.21          6.37         1.03 o
   4  -5  13          1.06          1.24         0.92 o
  -5  -4  13         10.72          8.33         1.37 o
  -4  -4  13          0.54          1.31         1.14 o
  -3  -4  13          3.63          3.70         1.14 o
  -2  -4  13         21.64         20.78         1.65 o
  -1  -4  13         34.49         34.84         1.22 o
   0  -4  13         28.44         29.15         1.06 o
   1  -4  13          0.03          1.03         0.56 o
   2  -4  13          0.67          0.61         0.57 o
   3  -4  13         99.03         97.49         2.99 o
   4  -4  13          0.59          1.24         0.80 o
  -5  -3  13          0.61          0.41         0.98 o
  -4  -3  13          0.41          1.38         1.22 o
  -3  -3  13        272.69        282.62         5.17 o
  -2  -3  13        366.82        357.42         4.23 o
  -1  -3  13        141.93        142.38         2.21 o
   0  -3  13        143.86        139.08         1.78 o
   1  -3  13        351.35        350.87         3.32 o
   2  -3  13         15.86         16.58         0.75 o
   3  -3  13         27.06         32.23         1.22 o
   4  -3  13         17.17         18.05         1.12 o
   5  -3  13          2.08          0.73         0.85 o
  -5  -2  13          0.04         -0.27         1.05 o
  -4  -2  13          9.44          7.61         1.28 o
  -3  -2  13          0.24          0.70         0.91 o
  -2  -2  13         68.17         65.96         1.57 o
  -1  -2  13        125.27        123.59         2.24 o
   0  -2  13         10.45          8.73         0.57 o
   1  -2  13        168.70        163.67         1.85 o
   2  -2  13        398.20        393.46         3.73 o
   3  -2  13          5.52          5.63         0.58 o
   4  -2  13         84.22         84.30         2.73 o
   5  -2  13         22.14         20.65         1.90 o
  -6  -1  13         26.63         25.82         2.20 o
  -5  -1  13         50.00         43.17         2.38 o
  -4  -1  13          2.12          4.41         1.32 o
  -3  -1  13        667.35        669.90         8.32 o
  -2  -1  13        110.63        110.63         2.66 o
  -1  -1  13         99.83        101.07         2.55 o
   0  -1  13         67.19         68.98         1.25 o
   1  -1  13         92.71         84.29         1.15 o
   2  -1  13        171.07        154.95         1.95 o
   3  -1  13         45.74         44.94         1.48 o
   4  -1  13         16.61         17.04         2.11 o
   5  -1  13         38.25         32.90         2.74 o
  -6   0  13         19.55         18.68         2.50 o
  -5   0  13         42.24         47.65         2.60 o
  -4   0  13         85.60         95.04         3.00 o
  -3   0  13        593.60        601.22         7.61 o
  -2   0  13        187.83        180.23         2.74 o
  -1   0  13          0.07          0.22         0.39 o
   0   0  13        258.92        262.85         2.77 o
   1   0  13         44.23         45.87         1.12 o
   2   0  13        240.82        235.56         3.43 o
   3   0  13        245.83        253.16         4.79 o
   4   0  13          9.27          5.02         1.78 o
   5   0  13         97.69        105.13         5.47 o
  -5   1  13          1.17          1.48         1.14 o
  -4   1  13         22.66         20.09         2.66 o
  -3   1  13          2.14          0.35         0.72 o
  -2   1  13         24.20         21.37         1.10 o
  -1   1  13          5.75          8.13         0.53 o
   0   1  13         56.42         47.58         1.07 o
   1   1  13         85.26         82.41         1.20 o
   2   1  13         38.21         38.36         1.70 o
   3   1  13        121.85        120.48         2.96 o
   4   1  13         31.27         34.26         1.98 o
   5   1  13          1.69          4.04         1.90 o
  -5   2  13         36.72         39.42         2.38 o
  -4   2  13         62.22         59.97         3.09 o
  -3   2  13         44.31         48.25         2.10 o
  -2   2  13        155.73        154.96         2.29 o
  -1   2  13          2.86          3.95         0.55 o
   0   2  13        608.34        627.77         5.65 o
   1   2  13          4.46          1.85         0.47 o
   2   2  13          3.25          2.98         0.62 o
   3   2  13         28.91         24.28         2.33 o
   4   2  13         26.98         26.64         7.14 o
   5   2  13          0.13          0.71         1.66 o
  -5   3  13          2.60          4.67         1.15 o
  -4   3  13         25.67         22.20         1.56 o
  -3   3  13         19.08         15.15         1.24 o
  -2   3  13          9.57          9.49         0.77 o
  -1   3  13        245.15        254.26         4.45 o
   0   3  13        614.96        616.23         6.21 o
   1   3  13         24.89         27.21         1.04 o
   2   3  13        171.24        178.96         2.57 o
   3   3  13         20.15         34.59         1.68 o
   4   3  13          0.07          0.37         1.21 o
  -4   4  13          3.60          2.39         1.03 o
  -3   4  13          1.18          1.34         1.42 o
  -2   4  13         23.55         21.82         2.01 o
  -1   4  13         75.06         78.73         2.83 o
   0   4  13        196.54        190.54         3.44 o
   1   4  13         11.48         10.96         0.92 o
   2   4  13         19.57         20.31         1.22 o
   3   4  13         41.95         43.74         1.85 o
   4   4  13         42.12         46.44         2.55 o
  -4   5  13          0.10         -1.37         1.37 o
  -3   5  13         10.49          9.69         1.46 o
  -2   5  13         63.55         67.20         2.40 o
  -1   5  13        543.95        577.51         7.83 o
   0   5  13          6.07          5.68         0.93 o
   1   5  13          6.82          5.56         1.09 o
   2   5  13          0.23         -0.09         0.81 o
   3   5  13         20.11         19.89         2.10 o
  -2   6  13         34.95         32.68         2.33 o
  -1   6  13          3.88          3.58         1.31 o
   0   6  13         58.49         60.00         2.51 o
   1   6  13         21.12         23.61         2.28 o
   2   6  13          4.26          5.96         1.04 o
  -1  -8  14          1.83          1.84         1.22 o
   0  -8  14          4.23          6.68         1.57 o
  -3  -7  14          2.74          4.91         1.40 o
  -2  -7  14         14.53         12.64         1.35 o
  -1  -7  14        134.34        134.58         3.27 o
   0  -7  14         27.24         36.18         2.53 o
   1  -7  14          8.50          9.33         1.92 o
   2  -7  14          0.82          0.61         1.28 o
  -4  -6  14         10.84         10.90         1.56 o
  -3  -6  14          0.30          0.13         1.11 o
  -2  -6  14         37.40         36.18         2.14 o
  -1  -6  14          0.88          0.30         0.73 o
   0  -6  14          0.26         -0.72         0.86 o
   1  -6  14          0.17          0.27         0.81 o
   2  -6  14          0.27          0.40         0.79 o
   3  -6  14         11.01          9.09         1.23 o
  -4  -5  14         22.04         24.32         1.97 o
  -3  -5  14         21.34         22.18         2.14 o
  -2  -5  14         55.24         53.29         2.15 o
  -1  -5  14        388.24        384.86         4.62 o
   0  -5  14        144.70        140.65         2.27 o
   1  -5  14         20.98         21.50         1.08 o
   2  -5  14          3.87          4.13         0.77 o
   3  -5  14          0.39          0.21         0.75 o
   4  -5  14         10.08         10.41         1.58 o
  -5  -4  14         54.95         55.59         2.66 o
  -4  -4  14          0.16          0.53         1.12 o
  -3  -4  14         71.23         70.84         2.64 o
  -2  -4  14         15.30         13.60         1.27 o
  -1  -4  14        101.18        106.82         1.93 o
   0  -4  14         96.71         93.89         1.78 o
   1  -4  14         48.63         46.09         1.41 o
   2  -4  14        182.27        188.32         2.54 o
   3  -4  14          1.06          2.72         1.03 o
   4  -4  14         18.35         18.98         1.35 o
  -5  -3  14        106.97        107.32         4.36 o
  -4  -3  14         63.70         63.27         2.60 o
  -3  -3  14          2.95          2.15         1.12 o
  -2  -3  14        216.91        218.03         3.09 o
  -1  -3  14         83.03         76.39         1.76 o
   0  -3  14          0.16         -0.02         0.52 o
   1  -3  14        100.27         96.64         1.67 o
   2  -3  14         42.20         48.84         1.23 o
   3  -3  14         43.01         44.44         1.55 o
   4  -3  14          5.30          4.34         0.78 o
  -5  -2  14         80.76         76.49         3.01 o
  -4  -2  14        211.52        216.01         5.98 o
  -3  -2  14        306.49        301.29         5.40 o
  -2  -2  14        227.77        225.86         3.09 o
  -1  -2  14          6.26          7.39         0.81 o
   0  -2  14          2.45          3.47         0.66 o
   1  -2  14          5.21          6.05         0.53 o
   2  -2  14        679.70        697.09         5.60 o
   3  -2  14         25.94         23.65         1.09 o
   4  -2  14          2.80          3.26         1.04 o
   5  -2  14          1.01          0.86         1.66 o
  -5  -1  14          9.04          9.41         1.46 o
  -4  -1  14          0.92          0.75         1.19 o
  -3  -1  14         14.11         12.45         1.32 o
  -2  -1  14        121.65        106.19         1.98 o
  -1  -1  14          0.00         -0.05         0.42 o
   0  -1  14        153.54        150.30         2.00 o
   1  -1  14        834.65        839.71         6.55 o
   2  -1  14        415.45        421.14         4.24 o
   3  -1  14         18.24         21.38         1.67 o
   4  -1  14         71.70         77.66         3.42 o
   5  -1  14          0.06         -0.28         0.67 o
  -5   0  14         42.81         48.60         2.65 o
  -4   0  14         74.87         75.04         2.70 o
  -3   0  14         15.96         13.71         1.15 o
  -2   0  14         63.94         63.05         1.65 o
  -1   0  14         24.28         23.32         0.86 o
   0   0  14         69.21         64.23         1.26 o
   1   0  14        534.03        560.74         4.92 o
   2   0  14        286.73        298.31         3.05 o
   3   0  14         22.67         25.08         1.73 o
   4   0  14         19.99         19.62         1.81 o
   5   0  14          6.01          5.47         2.14 o
  -5   1  14          0.02          0.41         1.12 o
  -4   1  14         31.33         25.07         2.72 o
  -3   1  14         48.72         47.73         2.10 o
  -2   1  14         12.38         10.90         0.92 o
  -1   1  14         78.61         73.82         1.37 o
   0   1  14        808.31        833.37         7.17 o
   1   1  14       1963.38       1974.57        15.37 o
   2   1  14         40.30         47.78         1.54 o
   3   1  14         12.49         11.46         2.00 o
   4   1  14          0.44          0.00         1.28 o
  -5   2  14         12.71         11.81         1.60 o
  -4   2  14          0.83          1.45         1.05 o
  -3   2  14          3.55          3.93         0.91 o
  -2   2  14          0.02          0.52         0.52 o
  -1   2  14        101.37         99.21         2.08 o
   0   2  14         57.85         59.95         1.48 o
   1   2  14        195.45        192.17         2.46 o
   2   2  14         38.68         41.62         1.36 o
   3   2  14        149.40        154.07         8.32 o
   4   2  14         14.26         14.35         2.16 o
  -5   3  14         20.63         21.61         2.54 o
  -4   3  14          1.10          1.86         0.98 o
  -3   3  14          2.57          3.55         0.98 o
  -2   3  14         11.60         12.66         0.98 o
  -1   3  14        125.26        129.75         2.51 o
   0   3  14       1376.53       1434.76        12.82 o
   1   3  14          8.90          9.03         0.96 o
   2   3  14          2.38          3.03         0.57 o
   4   3  14         15.12         14.23         1.69 o
  -4   4  14          5.72          7.89         1.51 o
  -3   4  14         25.88         24.10         1.83 o
  -2   4  14         84.56         88.05         2.98 o
  -1   4  14         10.94         11.23         1.18 o
   0   4  14          3.88          5.61         0.90 o
   1   4  14         21.28         21.83         1.37 o
   2   4  14         27.64         26.07         1.41 o
   3   4  14          0.07          0.22         0.76 o
  -3   5  14         16.56         17.14         1.90 o
  -2   5  14          1.82          2.29         1.38 o
  -1   5  14        276.53        283.49         5.63 o
   0   5  14         15.90         13.49         1.37 o
   1   5  14          1.78          0.86         0.81 o
   2   5  14          0.77          0.85         0.87 o
  -2   6  14          0.51          0.67         1.27 o
  -1   6  14          0.45          2.17         1.22 o
   0   6  14          0.24          1.21         1.07 o
   1   6  14          2.99          3.92         1.01 o
  -2  -7  15         17.70         20.09         1.87 o
  -1  -7  15          0.92          2.59         1.30 o
   0  -7  15         63.25         64.70         3.10 o
   1  -7  15          6.69          9.19         1.77 o
   2  -7  15          4.03          2.93         1.51 o
  -3  -6  15         21.93         19.68         1.80 o
  -2  -6  15         27.09         33.08         2.61 o
  -1  -6  15         53.76         60.81         2.50 o
   0  -6  15         88.50         86.15         2.75 o
   1  -6  15         15.92         15.94         1.46 o
   2  -6  15          0.02          0.68         0.85 o
   3  -6  15         17.53         16.61         1.50 o
  -4  -5  15         52.51         49.87         2.52 o
  -3  -5  15         41.10         44.11         2.55 o
  -2  -5  15         11.19         12.61         1.30 o
  -1  -5  15          6.81          5.83         0.89 o
   0  -5  15         10.17         10.53         0.93 o
   1  -5  15          5.55          5.85         0.75 o
   2  -5  15         65.63         69.74         1.88 o
   3  -5  15         65.03         64.65         2.14 o
  -4  -4  15         97.86         89.26         4.33 o
  -3  -4  15         58.74         55.10         2.50 o
  -2  -4  15        235.53        236.87         4.14 o
  -1  -4  15         19.31         23.39         1.16 o
   0  -4  15         42.07         43.03         1.40 o
   1  -4  15         41.42         42.27         1.80 o
   2  -4  15         15.86         18.20         1.00 o
   3  -4  15         94.86        102.27         2.35 o
   4  -4  15          0.32          1.42         0.86 o
  -5  -3  15         44.15         49.53         3.29 o
  -4  -3  15         20.56         23.88         1.92 o
  -3  -3  15          0.03          0.88         0.98 o
  -2  -3  15          0.01         -0.27         0.62 o
  -1  -3  15         23.05         28.14         2.53 o
   0  -3  15          5.29         26.31         6.42 o
   1  -3  15        122.38        117.23         1.88 o
   2  -3  15        284.16        286.85         3.22 o
   3  -3  15        458.58        487.03         5.21 o
   4  -3  15          3.36          2.66         0.71 o
  -5  -2  15         23.43         24.85         2.05 o
  -4  -2  15         14.70         16.12         1.69 o
  -3  -2  15        101.18        106.95         3.06 o
  -2  -2  15          6.75          5.49         0.75 o
  -1  -2  15         69.41         59.98         1.44 o
   0  -2  15         27.28         26.12         1.01 o
   1  -2  15         88.52         88.96         1.53 o
   2  -2  15          3.54          3.06         0.51 o
   3  -2  15         29.64         30.77         1.24 o
   4  -2  15          0.23         -0.32         0.86 o
  -5  -1  15          3.03          1.46         1.90 o
  -4  -1  15          0.01         -0.43         1.22 o
  -3  -1  15          8.39          5.71         1.14 o
  -2  -1  15          1.52          0.74         0.53 o
  -1  -1  15         15.05         13.34         0.77 o
   0  -1  15         42.52         50.63         2.05 o
   1  -1  15        151.10        182.90         2.80 o
   2  -1  15       1110.55       1141.44        10.10 o
   3  -1  15         22.01         21.97         0.98 o
   4  -1  15          1.06          0.65         1.05 o
  -5   0  15          9.18          8.31         1.41 o
  -4   0  15         20.28         24.74         4.49 o
  -3   0  15         13.06          9.18         1.22 o
  -2   0  15         91.55         86.69         1.94 o
  -1   0  15         97.66        103.60         2.04 o
   0   0  15        178.45        188.96         2.39 o
   1   0  15          6.01          6.74         0.68 o
   2   0  15          4.93          4.48         0.76 o
   3   0  15         16.76         17.50         1.43 o
   4   0  15          4.09          3.28         1.90 o
  -5   1  15          4.33          6.06         1.36 o
  -4   1  15          1.74          2.30         1.10 o
  -3   1  15         43.07         40.81         2.11 o
  -2   1  15         29.61         24.77         1.26 o
  -1   1  15         71.19         67.14         1.61 o
   0   1  15         40.51         35.38         1.19 o
   1   1  15        671.47        708.59         6.69 o
   2   1  15         18.93         16.69         1.15 o
   3   1  15          3.94          3.79         0.65 o
   4   1  15          1.49          2.04         1.62 o
  -5   2  15          0.03         -0.66         1.18 o
  -4   2  15         12.73          8.65         1.46 o
  -3   2  15        256.55        244.07         7.42 o
  -2   2  15         66.80         60.31         2.15 o
  -1   2  15         31.91         32.64         1.43 o
   0   2  15          0.01         -0.11         0.55 o
   1   2  15         14.26         14.96         0.83 o
   2   2  15          6.47          5.95         0.74 o
   3   2  15          1.90          2.09         1.73 o
   4   2  15          3.73          7.37         1.84 o
  -4   3  15         43.07         49.88         2.76 o
  -3   3  15          1.18          2.01         1.54 o
  -2   3  15        101.91        100.24         3.12 o
  -1   3  15         80.01         77.40         2.02 o
   0   3  15         23.37         25.08         1.56 o
   1   3  15          9.60          7.67         0.74 o
   2   3  15          1.75          1.84         0.51 o
   3   3  15         21.91         23.97         1.58 o
  -3   4  15          0.13         -0.36         1.25 o
  -2   4  15          0.03          1.42         1.03 o
  -1   4  15         12.54         12.97         1.23 o
   0   4  15          0.35          0.66         0.79 o
   1   4  15         21.79         25.73         1.32 o
   2   4  15          0.16         -0.19         0.60 o
   3   4  15          0.10         -0.30         1.39 o
  -2   5  15          4.94          3.56         1.91 o
  -1   5  15         10.92         13.24         1.60 o
   0   5  15          2.05          2.78         0.94 o
   1   5  15          1.50          3.02         0.92 o
   2   5  15         13.22         13.73         1.47 o
  -2  -7  16          6.70          7.82         1.45 o
  -1  -7  16          0.47          1.17         1.14 o
   0  -7  16          8.90          8.10         1.65 o
   1  -7  16          1.67          2.79         1.43 o
  -3  -6  16         28.48         34.12         3.11 o
  -2  -6  16         21.73         23.20         2.09 o
  -1  -6  16         34.67         36.57         2.51 o
   0  -6  16         12.91         13.04         1.43 o
   1  -6  16         16.33         18.15         1.51 o
   2  -6  16          1.43         -0.25         0.87 o
  -4  -5  16         60.57         63.93         3.20 o
  -3  -5  16          0.08         -0.43         1.15 o
  -2  -5  16         11.08         11.22         1.64 o
  -1  -5  16         15.90         13.83         1.21 o
   0  -5  16          4.87          7.09         0.84 o
   1  -5  16         11.72         13.62         0.98 o
   2  -5  16         14.65         13.56         1.18 o
   3  -5  16         85.67         82.71         2.40 o
  -4  -4  16         19.15         21.03         1.97 o
  -3  -4  16         32.54         36.30         2.27 o
  -2  -4  16          2.37          2.37         1.18 o
  -1  -4  16          1.60          1.35         0.76 o
   0  -4  16         25.74         24.64         1.16 o
   1  -4  16          0.05         -0.49         0.58 o
   2  -4  16        135.57        141.22         2.25 o
   3  -4  16          2.71          4.23         1.06 o
   4  -4  16          7.42         10.01         1.43 o
  -4  -3  16          3.09          2.36         1.22 o
  -3  -3  16          0.01          0.19         0.98 o
  -2  -3  16         24.78         23.91         1.58 o
  -1  -3  16         62.16         55.45         1.67 o
   1  -3  16          0.14         -0.53         0.53 o
   2  -3  16          7.05          9.08         0.94 o
   3  -3  16        280.97        286.01         3.68 o
   4  -3  16          1.53          1.03         0.68 o
  -5  -2  16         17.32         17.12         1.96 o
  -4  -2  16         18.25         15.44         1.67 o
  -3  -2  16         10.68         10.28         1.32 o
  -2  -2  16         35.33         23.44         1.19 o
  -1  -2  16        237.57        216.94         3.12 o
   0  -2  16         47.73         47.82         1.46 o
   1  -2  16        183.20        190.77         2.42 o
   2  -2  16          2.81          2.57         0.57 o
   3  -2  16          2.45          2.86         0.74 o
   4  -2  16          2.00          2.10         0.85 o
  -5  -1  16          1.35          1.66         1.18 o
  -4  -1  16          0.00          0.24         1.03 o
  -3  -1  16         15.40         16.02         1.50 o
  -2  -1  16        157.41        147.07         2.83 o
  -1  -1  16          0.06          1.00         0.62 o
   0  -1  16         27.77         30.84         1.60 o
   1  -1  16        107.85        112.88         1.89 o
   2  -1  16        139.28        142.32         2.37 o
   3  -1  16          0.13          1.14         0.74 o
   4  -1  16         11.16         12.80         2.27 o
  -5   0  16          1.35         -0.09         1.12 o
  -4   0  16         22.58         26.04         1.91 o
  -3   0  16         10.42          6.24         1.18 o
  -2   0  16        604.30        543.51         9.37 o
  -1   0  16         25.90         22.95         1.24 o
   0   0  16         59.45         54.91         1.46 o
   1   0  16          8.95          8.30         0.67 o
   2   0  16         40.07         39.11         1.37 o
   3   0  16          3.29          2.32         1.16 o
   4   0  16          1.01          0.91         1.62 o
  -5   1  16          9.56          9.39         1.55 o
  -4   1  16         39.05         43.32         2.64 o
  -3   1  16         44.07         41.66         2.77 o
  -2   1  16          3.99          5.43         1.03 o
  -1   1  16         15.21         14.70         0.98 o
   0   1  16         44.61         40.02         1.95 o
   1   1  16          0.18         -0.12         0.45 o
   2   1  16          0.07         -0.43         0.59 o
   3   1  16         38.20         41.58         2.40 o
   4   1  16         20.98         22.98         5.59 o
  -4   2  16          7.83         11.03         1.55 o
  -3   2  16        264.79        240.14         4.68 o
  -2   2  16          9.28          6.83         1.06 o
  -1   2  16          3.11          4.79         0.85 o
   0   2  16          4.05          6.02         0.74 o
   1   2  16        134.84        131.25         2.29 o
   2   2  16          6.19          6.90         1.27 o
   3   2  16          0.65          0.34         0.53 o
  -4   3  16          8.00         11.28         2.10 o
  -3   3  16         12.32         12.63         2.74 o
  -2   3  16          1.64          1.24         1.10 o
  -1   3  16         10.64          9.84         1.15 o
   0   3  16          1.05          2.05         0.64 o
   1   3  16          9.41          9.74         0.82 o
   2   3  16         17.59         18.34         1.81 o
   3   3  16         10.45         10.49         2.37 o
  -3   4  16         28.27         31.35         2.69 o
  -2   4  16          0.08          0.16         1.03 o
  -1   4  16          0.49          0.76         0.94 o
   0   4  16         23.83         21.78         1.49 o
   1   4  16          0.53          0.67         0.69 o
   2   4  16          0.07         -0.23         0.63 o
  -2   5  16          0.09         -0.47         1.22 o
  -1   5  16         10.31         13.05         1.68 o
   0   5  16         32.34         35.31         1.95 o
   1   5  16          0.19         -0.54         0.79 o
  -2  -6  17          3.00          5.71         1.50 o
  -1  -6  17          2.81          3.05         1.37 o
   0  -6  17         17.18         17.11         1.64 o
   1  -6  17         56.47         63.75         2.26 o
   2  -6  17          0.03          0.90         1.08 o
  -3  -5  17          0.03          0.48         1.68 o
  -2  -5  17          0.31          0.40         1.24 o
  -1  -5  17         14.18         13.40         1.27 o
   0  -5  17         22.54         22.89         1.26 o
   1  -5  17          1.20          0.02         0.69 o
   2  -5  17          0.42         -0.08         0.90 o
   3  -5  17         13.25         12.05         1.29 o
  -4  -4  17          6.16          5.79         1.64 o
  -3  -4  17          3.40          5.35         1.85 o
  -2  -4  17          3.32          1.29         1.22 o
  -1  -4  17         53.69         44.43         2.13 o
   0  -4  17        390.72        387.71         4.35 o
   1  -4  17          5.64          5.39         0.83 o
   2  -4  17          4.60          5.40         0.80 o
   3  -4  17         10.50         13.17         1.38 o
  -4  -3  17          5.42          8.11         1.50 o
  -3  -3  17         41.70         40.93         3.92 o
  -2  -3  17        166.19        158.46         4.09 o
  -1  -3  17         14.28         18.07         1.42 o
   0  -3  17          0.18          0.97         0.60 o
   1  -3  17         17.00         18.09         1.03 o
   2  -3  17         42.04         43.33         1.90 o
   3  -3  17          1.33          1.36         0.60 o
  -4  -2  17          4.34          6.52         1.41 o
  -3  -2  17         30.78         33.83         2.68 o
  -2  -2  17          9.82         10.61         1.21 o
  -1  -2  17        813.54        723.98         7.41 o
   0  -2  17          0.08         -0.41         0.60 o
   1  -2  17          0.01          0.17         0.51 o
   2  -2  17         41.13         39.22         1.15 o
   3  -2  17         58.22         57.99         2.95 o
   4  -2  17         14.31         15.61         1.52 o
  -4  -1  17         47.23         47.95         3.36 o
  -3  -1  17         60.48         57.64         3.20 o
  -2  -1  17          2.12          1.67         0.81 o
  -1  -1  17         15.76         15.24         1.07 o
   0  -1  17          9.76          7.67         0.79 o
   1  -1  17         10.33          9.92         0.76 o
   2  -1  17          8.60          8.87         0.89 o
   3  -1  17          0.35          0.75         0.62 o
   4  -1  17          1.36          2.09         0.84 o
  -4   0  17         51.48         51.11         3.28 o
  -3   0  17         36.41         40.59         4.04 o
  -2   0  17        170.20        156.26         3.54 o
  -1   0  17         85.05         70.00         1.80 o
   0   0  17         14.34         11.42         1.10 o
   1   0  17          3.18          2.71         0.59 o
   2   0  17        102.29        106.26         2.45 o
   3   0  17         22.71         24.90         2.82 o
   4   0  17          1.14         -1.38         1.54 o
  -4   1  17         18.77         13.16         2.97 o
  -3   1  17         13.52         14.23         1.93 o
  -2   1  17         42.66         43.24         2.61 o
  -1   1  17          0.92         -0.04         0.63 o
   0   1  17          0.00         -0.47         0.57 o
   1   1  17         24.08         23.78         1.06 o
   2   1  17         37.06         38.22         2.20 o
   3   1  17          0.39          0.59         0.65 o
  -4   2  17          0.94          0.95         1.51 o
  -3   2  17          2.76          2.02         1.35 o
  -2   2  17         27.30         25.86         1.65 o
  -1   2  17          0.22          0.60         0.75 o
   0   2  17          3.67          3.37         0.70 o
   1   2  17          2.05          2.23         0.62 o
   2   2  17         43.57         46.49         2.20 o
   3   2  17          0.16         -1.10         1.10 o
  -3   3  17          0.17         -0.36         1.42 o
  -2   3  17          6.29          5.33         1.31 o
  -1   3  17         13.48         14.59         1.21 o
   0   3  17         54.23         57.09         1.69 o
   1   3  17         28.93         28.46         1.29 o
   2   3  17          7.76          8.07         0.76 o
  -2   4  17          0.01         -1.13         1.13 o
  -1   4  17          2.11          3.50         1.20 o
   0   4  17          2.91          1.99         0.92 o
   1   4  17        102.63        112.82         2.55 o
  -1  -6  18          6.71          8.06         1.45 o
   0  -6  18          4.75          2.77         1.21 o
   1  -6  18        120.83        126.17         4.63 o
  -3  -5  18         12.34         13.81         3.09 o
  -2  -5  18         30.83         33.31         2.91 o
  -1  -5  18         57.10         52.58         2.34 o
   0  -5  18          0.08          0.41         0.69 o
   1  -5  18          1.45          3.89         0.85 o
   2  -5  18          0.28          0.28         0.80 o
  -3  -4  18         28.07         39.17         6.54 o
  -2  -4  18         66.50         59.93         2.95 o
  -1  -4  18         30.99         33.39         1.89 o
   0  -4  18        159.41        143.66         2.47 o
   1  -4  18          3.37          3.28         0.73 o
   2  -4  18          2.37          1.96         0.73 o
   3  -4  18          0.66          0.26         0.76 o
  -4  -3  18          2.90          1.62         1.76 o
  -3  -3  18         39.75         43.26         3.11 o
  -2  -3  18         20.35         17.33         1.86 o
  -1  -3  18          5.06          8.94         1.00 o
   0  -3  18         16.75         19.13         1.15 o
   1  -3  18          1.49          1.62         0.64 o
   2  -3  18          0.89          1.50         0.64 o
   3  -3  18          0.01          0.38         0.74 o
  -4  -2  18         56.40         62.60         3.87 o
  -3  -2  18         43.58         41.95         3.11 o
  -2  -2  18          5.49          5.18         1.17 o
  -1  -2  18          1.52          0.64         0.75 o
   0  -2  18         22.88         18.50         1.14 o
   1  -2  18          4.02          2.95         0.68 o
   2  -2  18          6.11          5.78         0.71 o
   3  -2  18          8.86          8.51         0.72 o
  -4  -1  18         41.91         49.56         3.44 o
  -3  -1  18         13.68         13.68         2.02 o
  -2  -1  18         47.02         44.08         2.72 o
  -1  -1  18          0.00         -0.40         0.67 o
   0  -1  18         21.85         18.10         1.06 o
   1  -1  18          3.60          4.95         0.67 o
   2  -1  18         23.67         25.46         1.05 o
   3  -1  18         34.56         34.71         1.50 o
  -4   0  18         10.12          6.25         1.83 o
  -3   0  18          0.80         -0.40         1.25 o
  -2   0  18          0.27         -0.55         0.96 o
  -1   0  18          1.38          2.89         0.76 o
   0   0  18          0.23         -0.13         0.61 o
   1   0  18         15.16         16.67         0.98 o
   2   0  18          0.19         -0.47         0.66 o
   3   0  18         60.20         67.97         4.58 o
  -4   1  18          0.21         -0.12         1.51 o
  -3   1  18         12.35          7.12         1.68 o
  -2   1  18         15.29         13.37         1.39 o
  -1   1  18          8.21          8.98         0.98 o
   0   1  18         11.66         12.78         0.97 o
   1   1  18         56.91         58.92         1.55 o
   2   1  18          8.46          7.16         0.88 o
   3   1  18          2.56          1.64         0.83 o
  -3   2  18         15.56         17.38         2.85 o
  -2   2  18         23.21         25.09         1.99 o
  -1   2  18          8.00          9.38         1.05 o
   0   2  18         21.12         19.47         1.14 o
   1   2  18          0.95          0.80         0.64 o
   2   2  18         56.58         59.65         1.41 o
  -2   3  18          6.99         10.23         1.57 o
  -1   3  18         40.07         45.43         1.91 o
   0   3  18         50.08         50.85         1.70 o
   1   3  18          4.90          4.18         0.78 o
   2   3  18          0.16          1.16         0.62 o
  -1   4  18          0.55         -1.00         1.00 o
   0   4  18          1.34          1.23         0.91 o
  -2  -5  19         39.22         40.47         4.25 o
  -1  -5  19          5.12          6.97         1.29 o
   0  -5  19          7.08          7.57         1.24 o
   1  -5  19          0.01         -0.20         0.77 o
  -3  -4  19         35.15         38.67         3.81 o
  -2  -4  19          5.81          9.37         2.15 o
  -1  -4  19          1.10          0.46         1.03 o
   0  -4  19          0.17          0.71         0.70 o
   1  -4  19          4.99          5.60         0.83 o
   2  -4  19          0.00          0.65         0.70 o
  -3  -3  19         25.27         38.32         3.11 o
  -2  -3  19          0.48          1.60         1.27 o
  -1  -3  19          9.10          8.09         1.06 o
   0  -3  19         21.44         20.26         1.64 o
   1  -3  19          5.06          3.29         0.79 o
   2  -3  19          5.46          7.20         0.89 o
  -3  -2  19          1.10         -0.76         1.42 o
  -2  -2  19          0.01         -0.37         1.11 o
  -1  -2  19          8.30          7.83         0.99 o
   0  -2  19         28.32         31.08         1.42 o
   1  -2  19          5.17          5.40         0.81 o
   2  -2  19         10.94          9.94         1.07 o
   3  -2  19          2.65          1.81         0.64 o
  -3  -1  19          3.03          2.25         2.26 o
  -2  -1  19          8.15          5.05         1.33 o
  -1  -1  19         11.22          9.38         1.31 o
   0  -1  19          2.50          2.64         0.77 o
   1  -1  19         34.24         36.71         1.57 o
   2  -1  19         49.12         50.92         1.41 o
   3  -1  19          0.16         -0.13         1.43 o
  -3   0  19         15.28         19.58         2.27 o
  -2   0  19         56.02         57.37         2.43 o
  -1   0  19         46.87         47.26         1.73 o
   0   0  19          0.02          0.35         0.66 o
   1   0  19          0.42          0.60         0.66 o
   2   0  19          4.15          5.56         0.65 o
  -3   1  19          2.28          6.07         1.76 o
  -2   1  19         32.78         29.83         2.72 o
  -1   1  19         52.30         51.21         1.80 o
   0   1  19         99.34         98.28         2.12 o
   1   1  19         22.54         22.12         1.10 o
   2   1  19          0.36         -0.48         0.48 o
  -2   2  19          1.57          2.01         1.22 o
  -1   2  19          0.10          1.39         0.81 o
   0   2  19          1.25          1.91         0.75 o
   1   2  19         17.58         18.38         1.11 o
   2   2  19          1.80          3.34         0.69 o
  -1   3  19          7.80          7.82         1.37 o
   0   3  19          4.33          4.00         0.92 o
  -2  -4  20          9.90          6.03         1.57 o
  -1  -4  20          7.61          9.23         1.39 o
   0  -4  20         21.96         25.71         1.49 o
   1  -4  20         23.64         26.10         1.69 o
  -2  -3  20          0.42         -1.18         1.18 o
  -1  -3  20          0.01          1.01         0.91 o
   0  -3  20         14.59         12.72         1.13 o
   1  -3  20         11.00         11.36         1.06 o
   2  -3  20         26.94         28.97         1.35 o
  -3  -2  20         28.02         27.47         3.45 o
  -2  -2  20         10.78         11.32         1.72 o
  -1  -2  20         44.05         46.51         1.84 o
   0  -2  20          7.98          5.79         0.95 o
   1  -2  20          0.90          0.97         0.69 o
   2  -2  20          1.30          0.75         0.67 o
  -3  -1  20         18.97         22.39         4.28 o
  -2  -1  20         22.47         29.93         1.99 o
  -1  -1  20         29.39         24.67         1.97 o
   0  -1  20         37.69         33.97         1.54 o
   1  -1  20         30.07         32.45         1.37 o
   2  -1  20          1.62          2.87         0.71 o
  -3   0  20          9.68         10.19         1.93 o
  -2   0  20         54.89         61.17         3.41 o
  -1   0  20          9.17         11.54         1.38 o
   0   0  20          6.71          8.54         0.95 o
   1   0  20          0.09         -0.36         0.78 o
   2   0  20          6.00          6.27         0.74 o
  -2   1  20          0.21         -0.12         1.20 o
  -1   1  20          5.53          3.57         0.88 o
   0   1  20          9.83         12.60         1.08 o
   1   1  20          4.12          3.74         0.77 o
  -1   2  20          0.00         -0.40         0.82 o
   0   2  20         24.92         29.55         1.46 o
  -1  -3  21          7.76         10.85         1.49 o
   0  -3  21          1.54          0.78         0.89 o
  -2  -2  21         62.01         65.78         2.93 o
  -1  -2  21         56.09         54.10         2.23 o
   0  -2  21          4.78          7.83         1.06 o
   1  -2  21          4.70          5.57         0.90 o
  -2  -1  21          4.61          5.67         1.37 o
  -1  -1  21          0.05          0.73         0.84 o
   0  -1  21         11.90         13.87         1.16 o
   1  -1  21         18.14         23.97         1.28 o
  -2   0  21          6.49          3.85         1.50 o
  -1   0  21          5.67          4.67         1.25 o
   0   0  21          7.08          4.82         0.90 o
   1   0  21         46.64         54.36         1.73 o
  -1   1  21         23.29         25.85         1.56 o
   0   1  21          0.04          0.55         0.79 o
                                                
